# Supplementary material for: JAK-STAT signaling maintains homeostasis in T cells and macrophages
Source: Nat Immunol. 2024 Apr 24;25(5):847–59. doi: 10.1038/s41590-024-01804-1 (PMC11065702; doi:10.1038/s41590-024-01804-1)
Supplement: Supplementary file 3 — Supplementary Table 1. Sequencing statistics for RNA-seq and ATAC-seq. Supplementary Table 2. Differential gene expression under homeostatic conditions. P values were obtained using linear mixed models (two-sided) and corrected for multiple comparisons. Supplementary Table 3. Differential chromatin accessibility under homeostatic conditions. P values were obtained using linear mixed models (two-sided) and corrected for multiple comparisons. Supplementary Table 4. Differential gene expression under ex vivo cell culture conditions. P values were obtained using linear models (two-sided) and corrected for multiple comparisons. Supplementary Table 5. Differential chromatin accessibility under ex vivo cell culture conditions. P values were obtained using linear models (two-sided) and corrected for multiple comparisons. Supplementary Table 6. Receptor–ligand pairs inferred from the Tabula Muris and Tabula Sapiens datasets. P values were obtained using random sampling (two-sided test) and corrected for multiple comparisons. Supplementary Table 7. Differential gene expression upon IFN-β stimulation. P values were obtained using linear mixed models (two-sided) and corrected for multiple comparisons. [file 41590_2024_1804_MOESM3_ESM.xlsx]

## Sheet: Supplementary Table 1
Sample	Profiling method	Mutation	Cell type	Treatment	High quality reads (FastQC)	Duplication percentage (FastQC)	Percent aligned	Correlation to biological replicates	Number of peaks (ATAC-seq only)	Fraction of reads in peaks (ATAC-seq only)
RNA_B_WT_H_H_RMMF189	RNA-seq	Wildtype	B cell	Homeostatic	19857958	39.712	95.038	0.828	N/A	N/A
RNA_B_WT_H_H_VSMF192	RNA-seq	Wildtype	B cell	Homeostatic	20738008	50.386	89.232	0.793	N/A	N/A
RNA_B_WT_H_H_RMMF196	RNA-seq	Wildtype	B cell	Homeostatic	24818459	40.443	93.914	0.84	N/A	N/A
RNA_B_WT_H_H_RMMF208	RNA-seq	Wildtype	B cell	Homeostatic	23488125	27.08	85.585	0.841	N/A	N/A
RNA_B_WT_H_H_RMMF209	RNA-seq	Wildtype	B cell	Homeostatic	21014168	27.414	87.657	0.835	N/A	N/A
RNA_B_WT_H_H_RMMF211	RNA-seq	Wildtype	B cell	Homeostatic	25069302	28.543	86.759	0.842	N/A	N/A
RNA_B_WT_H_H_RMMF226	RNA-seq	Wildtype	B cell	Homeostatic	31642197	21.834	86.445	0.838	N/A	N/A
RNA_B_WT_H_H_VSMF216	RNA-seq	Wildtype	B cell	Homeostatic	23170685	30.488	84.94	0.844	N/A	N/A
RNA_B_WT_H_H_VSMF230	RNA-seq	Wildtype	B cell	Homeostatic	30435345	20.807	95.708	0.838	N/A	N/A
RNA_T8_WT_H_H_BSMJ002	RNA-seq	Wildtype	CD8 T cell	Homeostatic	20545866	35.082	96.87	0.835	N/A	N/A
RNA_T8_WT_H_H_BSMJ004	RNA-seq	Wildtype	CD8 T cell	Homeostatic	23364975	33.494	97.538	0.827	N/A	N/A
RNA_T8_WT_H_H_BSMJ005	RNA-seq	Wildtype	CD8 T cell	Homeostatic	21759451	34.588	97.392	0.83	N/A	N/A
RNA_T8_WT_H_H_BSMJ003	RNA-seq	Wildtype	CD8 T cell	Homeostatic	23918963	34.143	96.987	0.832	N/A	N/A
RNA_T8_WT_H_H_BSMJ018	RNA-seq	Wildtype	CD8 T cell	Homeostatic	22475285	35.178	97.346	0.828	N/A	N/A
RNA_T8_WT_H_H_BSMJ019	RNA-seq	Wildtype	CD8 T cell	Homeostatic	23079648	39.726	97.823	0.824	N/A	N/A
RNA_T8_WT_H_H_BSMJ020	RNA-seq	Wildtype	CD8 T cell	Homeostatic	19926983	40.615	97.72	0.822	N/A	N/A
RNA_T8_WT_H_H_CBMF168	RNA-seq	Wildtype	CD8 T cell	Homeostatic	23352859	40.542	93.933	0.807	N/A	N/A
RNA_T8_WT_H_H_CBMF1681	RNA-seq	Wildtype	CD8 T cell	Homeostatic	18827008	44.105	94.397	0.809	N/A	N/A
RNA_T8_WT_H_H_RMMF173	RNA-seq	Wildtype	CD8 T cell	Homeostatic	20323837	39.406	93.066	0.784	N/A	N/A
RNA_T8_WT_H_H_VSMF178	RNA-seq	Wildtype	CD8 T cell	Homeostatic	21448453	47.759	87.064	0.741	N/A	N/A
RNA_T8_WT_H_H_RMMF189	RNA-seq	Wildtype	CD8 T cell	Homeostatic	18504934	37.413	93.895	0.791	N/A	N/A
RNA_T8_WT_H_H_VSMF192	RNA-seq	Wildtype	CD8 T cell	Homeostatic	18768193	50.52	88.71	0.771	N/A	N/A
RNA_T8_WT_H_H_RMMF196	RNA-seq	Wildtype	CD8 T cell	Homeostatic	23268545	39.1	94.907	0.822	N/A	N/A
RNA_T8_WT_H_H_MMAK003	RNA-seq	Wildtype	CD8 T cell	Homeostatic	15799855	45.658	95.15	0.766	N/A	N/A
RNA_T8_WT_H_H_MMAK008	RNA-seq	Wildtype	CD8 T cell	Homeostatic	23398938	33.234	96.988	0.832	N/A	N/A
RNA_T8_WT_H_H_MMAK010	RNA-seq	Wildtype	CD8 T cell	Homeostatic	20831874	32.41	97.049	0.831	N/A	N/A
RNA_T8_WT_H_H_MMAK012	RNA-seq	Wildtype	CD8 T cell	Homeostatic	20321027	33.719	96.507	0.829	N/A	N/A
RNA_T8_WT_H_H_RMMF208	RNA-seq	Wildtype	CD8 T cell	Homeostatic	19547949	22.939	86.616	0.8	N/A	N/A
RNA_T8_WT_H_H_RMMF209	RNA-seq	Wildtype	CD8 T cell	Homeostatic	29996577	23.134	89.891	0.81	N/A	N/A
RNA_T8_WT_H_H_RMMF211	RNA-seq	Wildtype	CD8 T cell	Homeostatic	18953873	25.988	84.729	0.824	N/A	N/A
RNA_T8_WT_H_H_RMMF226	RNA-seq	Wildtype	CD8 T cell	Homeostatic	28062595	22.138	87.824	0.785	N/A	N/A
RNA_T8_WT_H_H_TDAL001	RNA-seq	Wildtype	CD8 T cell	Homeostatic	23952892	34.591	96.313	0.821	N/A	N/A
RNA_T8_WT_H_H_TDAL002	RNA-seq	Wildtype	CD8 T cell	Homeostatic	18986319	30.102	96.018	0.813	N/A	N/A
RNA_T8_WT_H_H_TDAL006	RNA-seq	Wildtype	CD8 T cell	Homeostatic	10866464	41.316	94.992	0.741	N/A	N/A
RNA_T8_WT_H_H_VSMF216	RNA-seq	Wildtype	CD8 T cell	Homeostatic	14770558	28.631	85.026	0.825	N/A	N/A
RNA_T8_WT_H_H_VSMF230	RNA-seq	Wildtype	CD8 T cell	Homeostatic	16814466	21.997	94.069	0.832	N/A	N/A
RNA_T8_WT_H_H_SKAF001	RNA-seq	Wildtype	CD8 T cell	Homeostatic	33495593	41.213	90.25	0.802	N/A	N/A
RNA_T8_WT_H_H_SKAF003	RNA-seq	Wildtype	CD8 T cell	Homeostatic	15140765	43.273	77.579	0.796	N/A	N/A
RNA_T8_WT_IFNb_01h30min_BSMJ013	RNA-seq	Wildtype	CD8 T cell	IFN-beta (1.5h)	9552797	33.379	96.28	0.813	N/A	N/A
RNA_T8_WT_IFNb_01h30min_BSMJ014	RNA-seq	Wildtype	CD8 T cell	IFN-beta (1.5h)	10418890	37.648	95.932	0.804	N/A	N/A
RNA_T8_WT_IFNb_01h30min_BSMJ015	RNA-seq	Wildtype	CD8 T cell	IFN-beta (1.5h)	26637728	26.96	96.24	0.812	N/A	N/A
RNA_T8_WT_IFNb_01h30min_BSMJ016	RNA-seq	Wildtype	CD8 T cell	IFN-beta (1.5h)	27650791	25.646	95.383	0.78	N/A	N/A
RNA_T8_WT_IFNb_01h30min_BSMJ017	RNA-seq	Wildtype	CD8 T cell	IFN-beta (1.5h)	13321202	30.951	95.687	0.784	N/A	N/A
RNA_T8_WT_IFNb_01h30min_BSMJ021	RNA-seq	Wildtype	CD8 T cell	IFN-beta (1.5h)	5866046	55.53	97.383	0.8	N/A	N/A
RNA_T8_WT_IFNb_01h30min_BSMJ022	RNA-seq	Wildtype	CD8 T cell	IFN-beta (1.5h)	19878173	41.709	97.32	0.806	N/A	N/A
RNA_T8_WT_IFNb_01h30min_BSMJ023	RNA-seq	Wildtype	CD8 T cell	IFN-beta (1.5h)	26696688	42.959	93.681	0.65	N/A	N/A
RNA_T8_WT_IFNb_01h30min_MMAK013	RNA-seq	Wildtype	CD8 T cell	IFN-beta (1.5h)	19853366	21.532	89.22	0.617	N/A	N/A
RNA_T8_WT_IFNb_01h30min_MMAK014	RNA-seq	Wildtype	CD8 T cell	IFN-beta (1.5h)	26112410	25.542	95.402	0.784	N/A	N/A
RNA_T8_WT_IFNb_01h30min_MMAK015	RNA-seq	Wildtype	CD8 T cell	IFN-beta (1.5h)	20271956	27.823	94.13	0.779	N/A	N/A
RNA_T8_WT_IFNb_01h30min_RMVG028	RNA-seq	Wildtype	CD8 T cell	IFN-beta (1.5h)	27096723	36.921	94.534	0.775	N/A	N/A
RNA_T8_WT_IFNb_01h30min_TDAL013	RNA-seq	Wildtype	CD8 T cell	IFN-beta (1.5h)	15388196	44.69	94.026	0.561	N/A	N/A
RNA_T8_WT_IFNb_01h30min_VSMF248	RNA-seq	Wildtype	CD8 T cell	IFN-beta (1.5h)	31132665	31.699	95.487	0.771	N/A	N/A
RNA_T8_WT_IFNb_01h30min_VSVG029	RNA-seq	Wildtype	CD8 T cell	IFN-beta (1.5h)	24112827	34.399	94.931	0.791	N/A	N/A
RNA_T8_WT_IFNb_01h30min_VSVG036	RNA-seq	Wildtype	CD8 T cell	IFN-beta (1.5h)	21617203	56.871	90.145	0.663	N/A	N/A
RNA_T8_WT_IFNb_20h00min_BSMJ013	RNA-seq	Wildtype	CD8 T cell	IFN-beta (20h)	18517848	29.728	96.499	0.831	N/A	N/A
RNA_T8_WT_IFNb_20h00min_BSMJ014	RNA-seq	Wildtype	CD8 T cell	IFN-beta (20h)	16368744	35.693	96.205	0.832	N/A	N/A
RNA_T8_WT_IFNb_20h00min_BSMJ015	RNA-seq	Wildtype	CD8 T cell	IFN-beta (20h)	15015434	33.58	96.455	0.836	N/A	N/A
RNA_T8_WT_IFNb_20h00min_BSMJ016	RNA-seq	Wildtype	CD8 T cell	IFN-beta (20h)	25845294	26.391	93.522	0.754	N/A	N/A
RNA_T8_WT_IFNb_20h00min_BSMJ017	RNA-seq	Wildtype	CD8 T cell	IFN-beta (20h)	16789805	33.337	95.801	0.811	N/A	N/A
RNA_T8_WT_IFNb_20h00min_BSMJ021	RNA-seq	Wildtype	CD8 T cell	IFN-beta (20h)	16843366	43.195	97.586	0.826	N/A	N/A
RNA_T8_WT_IFNb_20h00min_BSMJ022	RNA-seq	Wildtype	CD8 T cell	IFN-beta (20h)	13453950	45.56	97.383	0.827	N/A	N/A
RNA_T8_WT_IFNb_20h00min_BSMJ023	RNA-seq	Wildtype	CD8 T cell	IFN-beta (20h)	25261195	30.608	96.553	0.814	N/A	N/A
RNA_T8_WT_IFNb_20h30min_MMAK013	RNA-seq	Wildtype	CD8 T cell	IFN-beta (20h)	19546170	24.658	90.298	0.638	N/A	N/A
RNA_T8_WT_IFNb_20h30min_MMAK014	RNA-seq	Wildtype	CD8 T cell	IFN-beta (20h)	27595654	32.766	96.167	0.824	N/A	N/A
RNA_T8_WT_IFNb_20h30min_MMAK015	RNA-seq	Wildtype	CD8 T cell	IFN-beta (20h)	20025965	32.885	94.862	0.813	N/A	N/A
RNA_T8_WT_IFNb_20h00min_RMVG028	RNA-seq	Wildtype	CD8 T cell	IFN-beta (20h)	19961095	39.254	95.131	0.813	N/A	N/A
RNA_T8_WT_IFNb_20h00min_TDAL013	RNA-seq	Wildtype	CD8 T cell	IFN-beta (20h)	9871023	45.69	94.419	0.672	N/A	N/A
RNA_T8_WT_IFNb_20h00min_VSMF246	RNA-seq	Wildtype	CD8 T cell	IFN-beta (20h)	25203300	30.105	94.597	0.812	N/A	N/A
RNA_T8_WT_IFNb_20h00min_VSMF248	RNA-seq	Wildtype	CD8 T cell	IFN-beta (20h)	18657501	31.245	95.029	0.821	N/A	N/A
RNA_T8_WT_IFNb_20h00min_VSVG029	RNA-seq	Wildtype	CD8 T cell	IFN-beta (20h)	25161718	37.976	95.115	0.822	N/A	N/A
RNA_T8_WT_IFNb_20h00min_VSVG036	RNA-seq	Wildtype	CD8 T cell	IFN-beta (20h)	25233976	42.794	91.617	0.806	N/A	N/A
RNA_T8_WT_UT_UT_BSMJ013	RNA-seq	Wildtype	CD8 T cell	None (20h)	24071086	29.93	95.864	0.816	N/A	N/A
RNA_T8_WT_UT_UT_BSMJ014	RNA-seq	Wildtype	CD8 T cell	None (20h)	20386145	31.684	95.936	0.819	N/A	N/A
RNA_T8_WT_UT_UT_BSMJ015	RNA-seq	Wildtype	CD8 T cell	None (20h)	25055814	32.621	95.93	0.812	N/A	N/A
RNA_T8_WT_UT_UT_BSMJ016	RNA-seq	Wildtype	CD8 T cell	None (20h)	32564847	25.569	94.807	0.778	N/A	N/A
RNA_T8_WT_UT_UT_BSMJ017	RNA-seq	Wildtype	CD8 T cell	None (20h)	21787247	28.959	95.768	0.808	N/A	N/A
RNA_T8_WT_UT_UT_BSMJ021	RNA-seq	Wildtype	CD8 T cell	None (20h)	13204054	49.033	97.191	0.812	N/A	N/A
RNA_T8_WT_UT_UT_BSMJ022	RNA-seq	Wildtype	CD8 T cell	None (20h)	27528640	37.363	97.414	0.815	N/A	N/A
RNA_T8_WT_UT_UT_BSMJ023	RNA-seq	Wildtype	CD8 T cell	None (20h)	30451606	30.413	95.9	0.784	N/A	N/A
RNA_T8_WT_UT_UT_MMAK013	RNA-seq	Wildtype	CD8 T cell	None (20h)	23164176	19.235	88.903	0.654	N/A	N/A
RNA_T8_WT_UT_UT_MMAK014	RNA-seq	Wildtype	CD8 T cell	None (20h)	25303114	29.028	94.052	0.794	N/A	N/A
RNA_T8_WT_UT_UT_MMAK015	RNA-seq	Wildtype	CD8 T cell	None (20h)	21769132	26.656	93.683	0.758	N/A	N/A
RNA_T8_WT_UT_UT_RMVG028	RNA-seq	Wildtype	CD8 T cell	None (20h)	26799454	35.531	94.269	0.786	N/A	N/A
RNA_T8_WT_UT_UT_TDAL013	RNA-seq	Wildtype	CD8 T cell	None (20h)	17499375	30.471	95.386	0.61	N/A	N/A
RNA_T8_WT_UT_UT_VSMF246	RNA-seq	Wildtype	CD8 T cell	None (20h)	24805451	33.412	93.575	0.777	N/A	N/A
RNA_T8_WT_UT_UT_VSMF248	RNA-seq	Wildtype	CD8 T cell	None (20h)	31801285	32.518	94.506	0.793	N/A	N/A
RNA_T8_WT_UT_UT_VSVG029	RNA-seq	Wildtype	CD8 T cell	None (20h)	28147927	36.486	94.001	0.801	N/A	N/A
RNA_T8_WT_UT_UT_VSVG036	RNA-seq	Wildtype	CD8 T cell	None (20h)	25997708	60.448	89.499	0.673	N/A	N/A
RNA_DC_WT_H_H_MMSH010	RNA-seq	Wildtype	Dendritic cell	Homeostatic	32327617	26.695	94.519	0.756	N/A	N/A
RNA_DC_WT_H_H_MMSH011	RNA-seq	Wildtype	Dendritic cell	Homeostatic	39533859	30.213	96.075	0.781	N/A	N/A
RNA_DC_WT_H_H_MMSH002	RNA-seq	Wildtype	Dendritic cell	Homeostatic	11891849	48.529	88.66	0.756	N/A	N/A
RNA_DC_WT_H_H_MMSH001	RNA-seq	Wildtype	Dendritic cell	Homeostatic	16830686	45.615	93.654	0.753	N/A	N/A
RNA_M_WT_H_H_BSMJ002	RNA-seq	Wildtype	Macrophage	Homeostatic	20502833	35.037	97.228	0.871	N/A	N/A
RNA_M_WT_H_H_BSMJ004	RNA-seq	Wildtype	Macrophage	Homeostatic	20999192	37.627	97.865	0.871	N/A	N/A
RNA_M_WT_H_H_BSMJ005	RNA-seq	Wildtype	Macrophage	Homeostatic	20255292	36.89	97.443	0.87	N/A	N/A
RNA_M_WT_H_H_BSMJ003	RNA-seq	Wildtype	Macrophage	Homeostatic	20005445	38.816	97.149	0.867	N/A	N/A
RNA_M_WT_H_H_BSMJ018	RNA-seq	Wildtype	Macrophage	Homeostatic	20387494	42.18	97.639	0.869	N/A	N/A
RNA_M_WT_H_H_BSMJ019	RNA-seq	Wildtype	Macrophage	Homeostatic	29067448	40.434	98.288	0.86	N/A	N/A
RNA_M_WT_H_H_BSMJ020	RNA-seq	Wildtype	Macrophage	Homeostatic	20909866	44.278	98.328	0.854	N/A	N/A
RNA_M_WT_H_H_MMAK008	RNA-seq	Wildtype	Macrophage	Homeostatic	19573262	42.096	97.693	0.82	N/A	N/A
RNA_M_WT_H_H_MMAK009	RNA-seq	Wildtype	Macrophage	Homeostatic	18842233	38.214	97.656	0.871	N/A	N/A
RNA_M_WT_H_H_MMAK010	RNA-seq	Wildtype	Macrophage	Homeostatic	19728027	39.959	97.839	0.87	N/A	N/A
RNA_M_WT_H_H_MMAK011	RNA-seq	Wildtype	Macrophage	Homeostatic	21484116	38.952	97.618	0.866	N/A	N/A
RNA_M_WT_H_H_MMAK012	RNA-seq	Wildtype	Macrophage	Homeostatic	18087926	37.705	97.546	0.873	N/A	N/A
RNA_M_WT_H_H_RMMF211	RNA-seq	Wildtype	Macrophage	Homeostatic	27922568	26.013	87.219	0.843	N/A	N/A
RNA_M_WT_H_H_TDAL001	RNA-seq	Wildtype	Macrophage	Homeostatic	22887293	38.737	96.348	0.85	N/A	N/A
RNA_M_WT_H_H_TDAL002	RNA-seq	Wildtype	Macrophage	Homeostatic	21526361	37.939	97.634	0.867	N/A	N/A
RNA_M_WT_H_H_TDAL005	RNA-seq	Wildtype	Macrophage	Homeostatic	9364343	48.066	96.637	0.823	N/A	N/A
RNA_M_WT_H_H_VSMF216	RNA-seq	Wildtype	Macrophage	Homeostatic	25040819	24.788	85.903	0.832	N/A	N/A
RNA_M_WT_H_H_VSMF230	RNA-seq	Wildtype	Macrophage	Homeostatic	23557234	19.354	96.961	0.852	N/A	N/A
RNA_M_WT_H_H_SKAF001	RNA-seq	Wildtype	Macrophage	Homeostatic	15181988	46.332	90.768	0.84	N/A	N/A
RNA_M_WT_H_H_SKAF003	RNA-seq	Wildtype	Macrophage	Homeostatic	16167757	46.223	82.801	0.818	N/A	N/A
RNA_M_WT_IFNb_01h30min_BSMJ013	RNA-seq	Wildtype	Macrophage	IFN-beta (1.5h)	16840989	28.205	82.211	0.673	N/A	N/A
RNA_M_WT_IFNb_01h30min_BSMJ014	RNA-seq	Wildtype	Macrophage	IFN-beta (1.5h)	25617007	21.992	69.47	0.646	N/A	N/A
RNA_M_WT_IFNb_01h30min_BSMJ015	RNA-seq	Wildtype	Macrophage	IFN-beta (1.5h)	22493901	25.706	82.118	0.686	N/A	N/A
RNA_M_WT_IFNb_01h30min_BSMJ016	RNA-seq	Wildtype	Macrophage	IFN-beta (1.5h)	12919806	32.908	75.758	0.609	N/A	N/A
RNA_M_WT_IFNb_01h30min_BSMJ017	RNA-seq	Wildtype	Macrophage	IFN-beta (1.5h)	14507038	27.753	73.232	0.64	N/A	N/A
RNA_M_WT_IFNb_01h30min_BSMJ021	RNA-seq	Wildtype	Macrophage	IFN-beta (1.5h)	21790477	25.205	92.344	0.651	N/A	N/A
RNA_M_WT_IFNb_01h30min_BSMJ022	RNA-seq	Wildtype	Macrophage	IFN-beta (1.5h)	15257477	34.537	92.082	0.646	N/A	N/A
RNA_M_WT_IFNb_01h30min_BSMJ023	RNA-seq	Wildtype	Macrophage	IFN-beta (1.5h)	30100051	23.863	89.978	0.641	N/A	N/A
RNA_M_WT_IFNb_01h30min_MMAK013	RNA-seq	Wildtype	Macrophage	IFN-beta (1.5h)	31621693	15.872	64.23	0.623	N/A	N/A
RNA_M_WT_IFNb_01h30min_MMAK014	RNA-seq	Wildtype	Macrophage	IFN-beta (1.5h)	22899505	27.85	79.038	0.64	N/A	N/A
RNA_M_WT_IFNb_01h30min_MMAK015	RNA-seq	Wildtype	Macrophage	IFN-beta (1.5h)	24317617	27.266	81.069	0.646	N/A	N/A
RNA_M_WT_IFNb_01h30min_RMVG028	RNA-seq	Wildtype	Macrophage	IFN-beta (1.5h)	23641049	37.48	80.668	0.658	N/A	N/A
RNA_M_WT_IFNb_01h30min_TDAL013	RNA-seq	Wildtype	Macrophage	IFN-beta (1.5h)	14744921	41.62	88.317	0.555	N/A	N/A
RNA_M_WT_IFNb_01h30min_VSMF248	RNA-seq	Wildtype	Macrophage	IFN-beta (1.5h)	17940890	41.067	75.46	0.609	N/A	N/A
RNA_M_WT_IFNb_01h30min_VSVG036	RNA-seq	Wildtype	Macrophage	IFN-beta (1.5h)	21608522	47.72	77.647	0.603	N/A	N/A
RNA_M_WT_IFNb_20h00min_BSMJ013	RNA-seq	Wildtype	Macrophage	IFN-beta (20h)	17538491	26.952	81.281	0.626	N/A	N/A
RNA_M_WT_IFNb_20h00min_BSMJ014	RNA-seq	Wildtype	Macrophage	IFN-beta (20h)	14183230	26.99	71.267	0.63	N/A	N/A
RNA_M_WT_IFNb_20h00min_BSMJ015	RNA-seq	Wildtype	Macrophage	IFN-beta (20h)	4955780	42.969	83.513	0.638	N/A	N/A
RNA_M_WT_IFNb_20h00min_BSMJ016	RNA-seq	Wildtype	Macrophage	IFN-beta (20h)	19922758	23.761	61.752	0.604	N/A	N/A
RNA_M_WT_IFNb_20h00min_BSMJ017	RNA-seq	Wildtype	Macrophage	IFN-beta (20h)	19550805	27.184	70.251	0.621	N/A	N/A
RNA_M_WT_IFNb_20h00min_BSMJ021	RNA-seq	Wildtype	Macrophage	IFN-beta (20h)	26680043	25.273	93.556	0.648	N/A	N/A
RNA_M_WT_IFNb_20h00min_BSMJ022	RNA-seq	Wildtype	Macrophage	IFN-beta (20h)	18693613	33.631	94.834	0.648	N/A	N/A
RNA_M_WT_IFNb_20h00min_BSMJ023	RNA-seq	Wildtype	Macrophage	IFN-beta (20h)	29143435	19.061	89.609	0.633	N/A	N/A
RNA_M_WT_IFNb_20h30min_MMAK013	RNA-seq	Wildtype	Macrophage	IFN-beta (20h)	30333954	21.104	73.694	0.61	N/A	N/A
RNA_M_WT_IFNb_20h30min_MMAK014	RNA-seq	Wildtype	Macrophage	IFN-beta (20h)	19752571	31.028	76.767	0.622	N/A	N/A
RNA_M_WT_IFNb_20h30min_MMAK015	RNA-seq	Wildtype	Macrophage	IFN-beta (20h)	25465010	30.148	80.735	0.615	N/A	N/A
RNA_M_WT_IFNb_20h00min_RMVG028	RNA-seq	Wildtype	Macrophage	IFN-beta (20h)	23556075	37.027	84.742	0.64	N/A	N/A
RNA_M_WT_IFNb_20h00min_TDAL013	RNA-seq	Wildtype	Macrophage	IFN-beta (20h)	19836771	41.273	90.447	0.533	N/A	N/A
RNA_M_WT_IFNb_20h00min_VSMF248	RNA-seq	Wildtype	Macrophage	IFN-beta (20h)	23228908	30.09	90.807	0.611	N/A	N/A
RNA_M_WT_IFNb_20h00min_VSVG036	RNA-seq	Wildtype	Macrophage	IFN-beta (20h)	19042612	47.491	64.153	0.58	N/A	N/A
RNA_M_WT_UT_UT_BSMJ013	RNA-seq	Wildtype	Macrophage	None (20h)	21128934	24.53	77.193	0.634	N/A	N/A
RNA_M_WT_UT_UT_BSMJ014	RNA-seq	Wildtype	Macrophage	None (20h)	17881415	24.647	68.805	0.627	N/A	N/A
RNA_M_WT_UT_UT_BSMJ015	RNA-seq	Wildtype	Macrophage	None (20h)	15993777	30.604	81.913	0.643	N/A	N/A
RNA_M_WT_UT_UT_BSMJ016	RNA-seq	Wildtype	Macrophage	None (20h)	25398222	19.704	60.947	0.608	N/A	N/A
RNA_M_WT_UT_UT_BSMJ017	RNA-seq	Wildtype	Macrophage	None (20h)	10602745	34.56	69.634	0.619	N/A	N/A
RNA_M_WT_UT_UT_BSMJ021	RNA-seq	Wildtype	Macrophage	None (20h)	17265753	23.329	91.226	0.622	N/A	N/A
RNA_M_WT_UT_UT_BSMJ022	RNA-seq	Wildtype	Macrophage	None (20h)	16034547	36.426	94.051	0.63	N/A	N/A
RNA_M_WT_UT_UT_BSMJ023	RNA-seq	Wildtype	Macrophage	None (20h)	28322280	24.215	89.362	0.63	N/A	N/A
RNA_M_WT_UT_UT_MMAK013	RNA-seq	Wildtype	Macrophage	None (20h)	26511287	23.14	63.253	0.61	N/A	N/A
RNA_M_WT_UT_UT_MMAK014	RNA-seq	Wildtype	Macrophage	None (20h)	22101276	27.541	72.868	0.622	N/A	N/A
RNA_M_WT_UT_UT_MMAK015	RNA-seq	Wildtype	Macrophage	None (20h)	23850648	27.587	81.933	0.63	N/A	N/A
RNA_M_WT_UT_UT_RMVG028	RNA-seq	Wildtype	Macrophage	None (20h)	24731030	30.074	83.116	0.647	N/A	N/A
RNA_M_WT_UT_UT_TDAL013	RNA-seq	Wildtype	Macrophage	None (20h)	19244213	47.474	95.731	0.571	N/A	N/A
RNA_M_WT_UT_UT_VSMF248	RNA-seq	Wildtype	Macrophage	None (20h)	25255192	30.596	87.725	0.613	N/A	N/A
RNA_M_WT_UT_UT_VSVG036	RNA-seq	Wildtype	Macrophage	None (20h)	22924856	44.826	62.402	0.59	N/A	N/A
RNA_NK_WT_H_H_RMMF189	RNA-seq	Wildtype	NK cell	Homeostatic	18513175	37.579	95.24	0.819	N/A	N/A
RNA_NK_WT_H_H_VSMF192	RNA-seq	Wildtype	NK cell	Homeostatic	16757347	51.074	88.366	0.752	N/A	N/A
RNA_NK_WT_H_H_RMMF196	RNA-seq	Wildtype	NK cell	Homeostatic	23475809	42.181	94.687	0.826	N/A	N/A
RNA_NK_WT_H_H_MMAK005	RNA-seq	Wildtype	NK cell	Homeostatic	24239405	31.026	96.312	0.824	N/A	N/A
RNA_NK_WT_H_H_MMAK006	RNA-seq	Wildtype	NK cell	Homeostatic	25377083	30.802	96.149	0.831	N/A	N/A
RNA_NK_WT_H_H_MMAK007	RNA-seq	Wildtype	NK cell	Homeostatic	25323457	28.837	96.195	0.823	N/A	N/A
RNA_NK_WT_H_H_RMMF208	RNA-seq	Wildtype	NK cell	Homeostatic	29330369	25.69	83.656	0.829	N/A	N/A
RNA_NK_WT_H_H_RMMF209	RNA-seq	Wildtype	NK cell	Homeostatic	24560864	25.656	80.586	0.831	N/A	N/A
RNA_NK_WT_H_H_RMMF226	RNA-seq	Wildtype	NK cell	Homeostatic	26425373	25.257	80.317	0.826	N/A	N/A
RNA_NK_WT_H_H_VSMF216	RNA-seq	Wildtype	NK cell	Homeostatic	25737669	27.628	84.733	0.831	N/A	N/A
RNA_NK_WT_H_H_VSMF230	RNA-seq	Wildtype	NK cell	Homeostatic	21028603	28.533	96.395	0.812	N/A	N/A
RNA_NK_WT_H_H_SKAF001	RNA-seq	Wildtype	NK cell	Homeostatic	11025939	53.706	91.038	0.786	N/A	N/A
RNA_NK_WT_H_H_SKAF002	RNA-seq	Wildtype	NK cell	Homeostatic	11491216	37.654	71.577	0.779	N/A	N/A
RNA_NK_WT_H_H_SKAF003	RNA-seq	Wildtype	NK cell	Homeostatic	14707908	30.553	54.771	0.785	N/A	N/A
RNA_NK_WT_IFNb_01h30min_MMAK016	RNA-seq	Wildtype	NK cell	IFN-beta (1.5h)	21505071	25.244	95.984	0.894	N/A	N/A
RNA_NK_WT_IFNb_01h30min_MMAK017	RNA-seq	Wildtype	NK cell	IFN-beta (1.5h)	24786967	22.674	96.108	0.896	N/A	N/A
RNA_NK_WT_IFNb_01h30min_MMAK018	RNA-seq	Wildtype	NK cell	IFN-beta (1.5h)	23077645	25.205	96.372	0.895	N/A	N/A
RNA_NK_WT_IFNb_20h00min_MMAK016	RNA-seq	Wildtype	NK cell	IFN-beta (20h)	22616323	22.799	96.49	0.892	N/A	N/A
RNA_NK_WT_IFNb_20h00min_MMAK017	RNA-seq	Wildtype	NK cell	IFN-beta (20h)	23723170	23.063	96.548	0.894	N/A	N/A
RNA_NK_WT_IFNb_20h00min_MMAK018	RNA-seq	Wildtype	NK cell	IFN-beta (20h)	25577253	26.97	96.699	0.889	N/A	N/A
RNA_NK_WT_UT_UT_MMAK016	RNA-seq	Wildtype	NK cell	None (20h)	23835354	24.769	96.029	0.891	N/A	N/A
RNA_NK_WT_UT_UT_MMAK017	RNA-seq	Wildtype	NK cell	None (20h)	22506053	21.666	95.932	0.893	N/A	N/A
RNA_NK_WT_UT_UT_MMAK018	RNA-seq	Wildtype	NK cell	None (20h)	24570570	26.03	96.476	0.889	N/A	N/A
RNA_T8_STAT1KO_H_H_BSMJ002	RNA-seq	Stat1-ko	CD8 T cell	Homeostatic	19067206	36.162	96.965	0.882	N/A	N/A
RNA_T8_STAT1KO_H_H_BSMJ005	RNA-seq	Stat1-ko	CD8 T cell	Homeostatic	22238911	34.816	97.462	0.882	N/A	N/A
RNA_T8_STAT1VAV_H_H_TDAL001	RNA-seq	Stat1-ko	CD8 T cell	Homeostatic	23268588	20.329	96.963	0.576	N/A	N/A
RNA_T8_STAT1KO_IFNb_01h30min_BSMJ013	RNA-seq	Stat1-ko	CD8 T cell	IFN-beta (1.5h)	27651416	24.941	96.004	0.838	N/A	N/A
RNA_T8_STAT1KO_IFNb_01h30min_BSMJ014	RNA-seq	Stat1-ko	CD8 T cell	IFN-beta (1.5h)	11758178	37.506	96.118	0.837	N/A	N/A
RNA_T8_STAT1KO_IFNb_01h30min_BSMJ017	RNA-seq	Stat1-ko	CD8 T cell	IFN-beta (1.5h)	12169252	35.251	95.172	0.822	N/A	N/A
RNA_T8_STAT1KO_IFNb_20h00min_BSMJ013	RNA-seq	Stat1-ko	CD8 T cell	IFN-beta (20h)	20917144	33.187	96.268	0.856	N/A	N/A
RNA_T8_STAT1KO_IFNb_20h00min_BSMJ014	RNA-seq	Stat1-ko	CD8 T cell	IFN-beta (20h)	15887222	35.454	96.265	0.857	N/A	N/A
RNA_T8_STAT1KO_IFNb_20h00min_BSMJ017	RNA-seq	Stat1-ko	CD8 T cell	IFN-beta (20h)	14165705	38.145	95.543	0.833	N/A	N/A
RNA_T8_STAT1KO_UT_UT_BSMJ013	RNA-seq	Stat1-ko	CD8 T cell	None (20h)	27090855	30.517	96.31	0.805	N/A	N/A
RNA_T8_STAT1KO_UT_UT_BSMJ014	RNA-seq	Stat1-ko	CD8 T cell	None (20h)	15099314	34.897	96.245	0.809	N/A	N/A
RNA_T8_STAT1KO_UT_UT_BSMJ017	RNA-seq	Stat1-ko	CD8 T cell	None (20h)	15100301	23.601	93.56	0.747	N/A	N/A
RNA_M_STAT1KO_H_H_BSMJ002	RNA-seq	Stat1-ko	Macrophage	Homeostatic	21771629	36.47	95.667	0.854	N/A	N/A
RNA_M_STAT1KO_H_H_BSMJ005	RNA-seq	Stat1-ko	Macrophage	Homeostatic	20426785	38.14	97.376	0.854	N/A	N/A
RNA_M_STAT1VAV_H_H_TDAL001	RNA-seq	Stat1-ko	Macrophage	Homeostatic	14615542	40.109	96.973	0.576	N/A	N/A
RNA_M_STAT1KO_IFNb_01h30min_BSMJ013	RNA-seq	Stat1-ko	Macrophage	IFN-beta (1.5h)	21891947	25.775	80.177	0.698	N/A	N/A
RNA_M_STAT1KO_IFNb_01h30min_BSMJ014	RNA-seq	Stat1-ko	Macrophage	IFN-beta (1.5h)	27039345	26.906	90.232	0.696	N/A	N/A
RNA_M_STAT1KO_IFNb_01h30min_BSMJ017	RNA-seq	Stat1-ko	Macrophage	IFN-beta (1.5h)	16384748	26.748	60.894	0.679	N/A	N/A
RNA_M_STAT1KO_IFNb_20h00min_BSMJ013	RNA-seq	Stat1-ko	Macrophage	IFN-beta (20h)	13701133	29.208	76.499	0.622	N/A	N/A
RNA_M_STAT1KO_IFNb_20h00min_BSMJ014	RNA-seq	Stat1-ko	Macrophage	IFN-beta (20h)	14738208	27.889	61.867	0.626	N/A	N/A
RNA_M_STAT1KO_IFNb_20h00min_BSMJ017	RNA-seq	Stat1-ko	Macrophage	IFN-beta (20h)	18778812	23.74	55.95	0.622	N/A	N/A
RNA_M_STAT1KO_UT_UT_BSMJ013	RNA-seq	Stat1-ko	Macrophage	None (20h)	23166871	23.308	77.152	0.647	N/A	N/A
RNA_M_STAT1KO_UT_UT_BSMJ014	RNA-seq	Stat1-ko	Macrophage	None (20h)	25339035	21.852	61.703	0.648	N/A	N/A
RNA_M_STAT1KO_UT_UT_BSMJ017	RNA-seq	Stat1-ko	Macrophage	None (20h)	11922269	26.534	57.865	0.646	N/A	N/A
RNA_T8_STAT1AA_H_H_BSMJ001	RNA-seq	Stat1a-only	CD8 T cell	Homeostatic	18758002	35.437	96.968	0.891	N/A	N/A
RNA_T8_STAT1AA_H_H_BSMJ003	RNA-seq	Stat1a-only	CD8 T cell	Homeostatic	24797534	32.286	97.061	0.895	N/A	N/A
RNA_T8_STAT1AA_H_H_BSMJ004	RNA-seq	Stat1a-only	CD8 T cell	Homeostatic	21887814	34.896	97.268	0.895	N/A	N/A
RNA_T8_STAT1AA_H_H_BSMJ005	RNA-seq	Stat1a-only	CD8 T cell	Homeostatic	24680892	34.524	97.286	0.895	N/A	N/A
RNA_T8_STAT1AA_IFNb_01h30min_BSMJ014	RNA-seq	Stat1a-only	CD8 T cell	IFN-beta (1.5h)	17278164	34.357	96.346	0.846	N/A	N/A
RNA_T8_STAT1AA_IFNb_01h30min_BSMJ015	RNA-seq	Stat1a-only	CD8 T cell	IFN-beta (1.5h)	19548665	28.905	96.256	0.852	N/A	N/A
RNA_T8_STAT1AA_IFNb_01h30min_BSMJ016	RNA-seq	Stat1a-only	CD8 T cell	IFN-beta (1.5h)	17266095	27.036	95.975	0.845	N/A	N/A
RNA_T8_STAT1AA_IFNb_20h00min_BSMJ014	RNA-seq	Stat1a-only	CD8 T cell	IFN-beta (20h)	11167234	38.556	96.473	0.845	N/A	N/A
RNA_T8_STAT1AA_IFNb_20h00min_BSMJ015	RNA-seq	Stat1a-only	CD8 T cell	IFN-beta (20h)	13950224	32.699	96.55	0.852	N/A	N/A
RNA_T8_STAT1AA_IFNb_20h00min_BSMJ016	RNA-seq	Stat1a-only	CD8 T cell	IFN-beta (20h)	15156704	24.435	96.382	0.835	N/A	N/A
RNA_T8_STAT1AA_UT_UT_BSMJ014	RNA-seq	Stat1a-only	CD8 T cell	None (20h)	28885896	29.747	95.983	0.837	N/A	N/A
RNA_T8_STAT1AA_UT_UT_BSMJ015	RNA-seq	Stat1a-only	CD8 T cell	None (20h)	22469460	28.034	96.032	0.842	N/A	N/A
RNA_T8_STAT1AA_UT_UT_BSMJ016	RNA-seq	Stat1a-only	CD8 T cell	None (20h)	21884308	23.955	95.293	0.816	N/A	N/A
RNA_M_STAT1AA_H_H_BSMJ003	RNA-seq	Stat1a-only	Macrophage	Homeostatic	20651835	36.877	97.344	0.887	N/A	N/A
RNA_M_STAT1AA_H_H_BSMJ004	RNA-seq	Stat1a-only	Macrophage	Homeostatic	21873039	36.073	97.641	0.89	N/A	N/A
RNA_M_STAT1AA_H_H_BSMJ005	RNA-seq	Stat1a-only	Macrophage	Homeostatic	20613635	38.926	97.529	0.891	N/A	N/A
RNA_M_STAT1AA_IFNb_01h30min_BSMJ014	RNA-seq	Stat1a-only	Macrophage	IFN-beta (1.5h)	10918685	34.82	79.439	0.681	N/A	N/A
RNA_M_STAT1AA_IFNb_01h30min_BSMJ015	RNA-seq	Stat1a-only	Macrophage	IFN-beta (1.5h)	26989625	22.322	57.258	0.681	N/A	N/A
RNA_M_STAT1AA_IFNb_20h00min_BSMJ014	RNA-seq	Stat1a-only	Macrophage	IFN-beta (20h)	23649220	25.077	78.74	0.618	N/A	N/A
RNA_M_STAT1AA_IFNb_20h00min_BSMJ015	RNA-seq	Stat1a-only	Macrophage	IFN-beta (20h)	14408936	31.172	57.877	0.626	N/A	N/A
RNA_M_STAT1AA_IFNb_20h00min_BSMJ016	RNA-seq	Stat1a-only	Macrophage	IFN-beta (20h)	21729419	19.22	55.778	0.62	N/A	N/A
RNA_M_STAT1AA_UT_UT_BSMJ014	RNA-seq	Stat1a-only	Macrophage	None (20h)	25364006	23.106	73.65	0.645	N/A	N/A
RNA_M_STAT1AA_UT_UT_BSMJ015	RNA-seq	Stat1a-only	Macrophage	None (20h)	15066380	28.603	67.32	0.656	N/A	N/A
RNA_M_STAT1AA_UT_UT_BSMJ016	RNA-seq	Stat1a-only	Macrophage	None (20h)	29734887	17.386	50.909	0.645	N/A	N/A
RNA_T8_STAT1BB_H_H_BSMJ002	RNA-seq	Stat1b-only	CD8 T cell	Homeostatic	20492276	36.911	96.938	0.892	N/A	N/A
RNA_T8_STAT1BB_H_H_BSMJ003	RNA-seq	Stat1b-only	CD8 T cell	Homeostatic	18793167	35.947	97.427	0.894	N/A	N/A
RNA_T8_STAT1BB_H_H_BSMJ004	RNA-seq	Stat1b-only	CD8 T cell	Homeostatic	11813791	41.839	97.07	0.895	N/A	N/A
RNA_T8_STAT1BB_IFNb_01h30min_BSMJ013	RNA-seq	Stat1b-only	CD8 T cell	IFN-beta (1.5h)	19069088	29.855	96.217	0.791	N/A	N/A
RNA_T8_STAT1BB_IFNb_01h30min_BSMJ016	RNA-seq	Stat1b-only	CD8 T cell	IFN-beta (1.5h)	27185830	22.473	94.78	0.787	N/A	N/A
RNA_T8_STAT1BB_IFNb_01h30min_BSMJ017	RNA-seq	Stat1b-only	CD8 T cell	IFN-beta (1.5h)	21955340	27.565	94.393	0.785	N/A	N/A
RNA_T8_STAT1BB_IFNb_20h00min_BSMJ013	RNA-seq	Stat1b-only	CD8 T cell	IFN-beta (20h)	9410603	39.397	96.372	0.852	N/A	N/A
RNA_T8_STAT1BB_IFNb_20h00min_BSMJ016	RNA-seq	Stat1b-only	CD8 T cell	IFN-beta (20h)	20480117	32.427	95.954	0.85	N/A	N/A
RNA_T8_STAT1BB_IFNb_20h00min_BSMJ017	RNA-seq	Stat1b-only	CD8 T cell	IFN-beta (20h)	17103120	35.529	96.076	0.853	N/A	N/A
RNA_T8_STAT1BB_UT_UT_BSMJ013	RNA-seq	Stat1b-only	CD8 T cell	None (20h)	14990515	30.407	96.173	0.821	N/A	N/A
RNA_T8_STAT1BB_UT_UT_BSMJ016	RNA-seq	Stat1b-only	CD8 T cell	None (20h)	26912562	22.177	95.279	0.814	N/A	N/A
RNA_T8_STAT1BB_UT_UT_BSMJ017	RNA-seq	Stat1b-only	CD8 T cell	None (20h)	19615662	28.877	94.755	0.816	N/A	N/A
RNA_M_STAT1BB_H_H_BSMJ002	RNA-seq	Stat1b-only	Macrophage	Homeostatic	19341855	37.879	97.384	0.883	N/A	N/A
RNA_M_STAT1BB_H_H_BSMJ003	RNA-seq	Stat1b-only	Macrophage	Homeostatic	22534014	38.183	97.483	0.882	N/A	N/A
RNA_M_STAT1BB_H_H_BSMJ004	RNA-seq	Stat1b-only	Macrophage	Homeostatic	17794562	38.968	97.559	0.884	N/A	N/A
RNA_M_STAT1BB_IFNb_01h30min_BSMJ013	RNA-seq	Stat1b-only	Macrophage	IFN-beta (1.5h)	24707421	28.198	84.645	0.662	N/A	N/A
RNA_M_STAT1BB_IFNb_01h30min_BSMJ016	RNA-seq	Stat1b-only	Macrophage	IFN-beta (1.5h)	16488947	25.617	71.955	0.684	N/A	N/A
RNA_M_STAT1BB_IFNb_01h30min_BSMJ017	RNA-seq	Stat1b-only	Macrophage	IFN-beta (1.5h)	20114422	21.739	59.822	0.673	N/A	N/A
RNA_M_STAT1BB_IFNb_20h00min_BSMJ013	RNA-seq	Stat1b-only	Macrophage	IFN-beta (20h)	23963479	26.154	85.013	0.603	N/A	N/A
RNA_M_STAT1BB_IFNb_20h00min_BSMJ016	RNA-seq	Stat1b-only	Macrophage	IFN-beta (20h)	20039549	21.414	50.58	0.618	N/A	N/A
RNA_M_STAT1BB_IFNb_20h00min_BSMJ017	RNA-seq	Stat1b-only	Macrophage	IFN-beta (20h)	15976017	23.156	52.793	0.618	N/A	N/A
RNA_M_STAT1BB_UT_UT_BSMJ013	RNA-seq	Stat1b-only	Macrophage	None (20h)	24687991	26.175	86.223	0.624	N/A	N/A
RNA_M_STAT1BB_UT_UT_BSMJ017	RNA-seq	Stat1b-only	Macrophage	None (20h)	21906578	19.891	50.806	0.624	N/A	N/A
RNA_T8_STAT2KO_H_H_TDAL002	RNA-seq	Stat2-ko	CD8 T cell	Homeostatic	21430183	26.166	95.225	0.645	N/A	N/A
RNA_T8_STAT2KO_H_H_TDAL003	RNA-seq	Stat2-ko	CD8 T cell	Homeostatic	16891157	22.738	92.135	0.669	N/A	N/A
RNA_T8_STAT2KO_H_H_TDAL004	RNA-seq	Stat2-ko	CD8 T cell	Homeostatic	12704648	20.523	88.807	0.634	N/A	N/A
RNA_T8_STAT2KO_IFNb_01h30min_TDAL013	RNA-seq	Stat2-ko	CD8 T cell	IFN-beta (1.5h)	15911366	25.954	96.349	0.198	N/A	N/A
RNA_T8_STAT2KO_IFNb_20h00min_TDAL010	RNA-seq	Stat2-ko	CD8 T cell	IFN-beta (20h)	22326386	37.548	89.182	0.372	N/A	N/A
RNA_T8_STAT2KO_IFNb_20h00min_TDAL013	RNA-seq	Stat2-ko	CD8 T cell	IFN-beta (20h)	14631444	25.506	95.861	0.372	N/A	N/A
RNA_T8_STAT2KO_UT_UT_TDAL011	RNA-seq	Stat2-ko	CD8 T cell	None (20h)	19895734	40.471	88.685	0.281	N/A	N/A
RNA_T8_STAT2KO_UT_UT_TDAL013	RNA-seq	Stat2-ko	CD8 T cell	None (20h)	24069818	29.91	89.528	0.281	N/A	N/A
RNA_M_STAT2KO_H_H_TDAL002	RNA-seq	Stat2-ko	Macrophage	Homeostatic	18802195	40.429	97.567	0.676	N/A	N/A
RNA_M_STAT2KO_H_H_TDAL003	RNA-seq	Stat2-ko	Macrophage	Homeostatic	10512906	45.155	93.356	0.711	N/A	N/A
RNA_M_STAT2KO_H_H_TDAL004	RNA-seq	Stat2-ko	Macrophage	Homeostatic	8967964	43.481	90.649	0.659	N/A	N/A
RNA_M_STAT2KO_IFNb_01h30min_TDAL010	RNA-seq	Stat2-ko	Macrophage	IFN-beta (1.5h)	23775948	43.664	82.071	0.543	N/A	N/A
RNA_M_STAT2KO_IFNb_01h30min_TDAL013	RNA-seq	Stat2-ko	Macrophage	IFN-beta (1.5h)	21860506	33.721	96.204	0.543	N/A	N/A
RNA_M_STAT2KO_IFNb_20h00min_TDAL011	RNA-seq	Stat2-ko	Macrophage	IFN-beta (20h)	24401488	41.182	88.538	0.54	N/A	N/A
RNA_M_STAT2KO_IFNb_20h00min_TDAL013	RNA-seq	Stat2-ko	Macrophage	IFN-beta (20h)	19872036	48.28	95.269	0.54	N/A	N/A
RNA_M_STAT2KO_UT_UT_TDAL013	RNA-seq	Stat2-ko	Macrophage	None (20h)	20652434	33.967	82.618	0.198	N/A	N/A
RNA_B_STAT3VAV_H_H_VSMF192	RNA-seq	Stat3-ko	B cell	Homeostatic	20532797	50.839	91.767	0.801	N/A	N/A
RNA_B_STAT3VAV_H_H_VSMF216	RNA-seq	Stat3-ko	B cell	Homeostatic	27137215	26.956	84.098	0.808	N/A	N/A
RNA_B_STAT3VAV_H_H_VSMF230	RNA-seq	Stat3-ko	B cell	Homeostatic	22775404	23.529	95.79	0.801	N/A	N/A
RNA_T8_STAT3VAV_H_H_VSMF178	RNA-seq	Stat3-ko	CD8 T cell	Homeostatic	20712423	42.192	80.827	0.729	N/A	N/A
RNA_T8_STAT3VAV_H_H_VSMF192	RNA-seq	Stat3-ko	CD8 T cell	Homeostatic	19468820	51.798	91.808	0.779	N/A	N/A
RNA_T8_STAT3VAV_H_H_VSMF230	RNA-seq	Stat3-ko	CD8 T cell	Homeostatic	28958183	19.297	94.018	0.762	N/A	N/A
RNA_T8_STAT3VAV_IFNb_01h30min_VSMF248	RNA-seq	Stat3-ko	CD8 T cell	IFN-beta (1.5h)	30387990	33.934	94.458	0.798	N/A	N/A
RNA_T8_STAT3VAV_IFNb_01h30min_VSVG029	RNA-seq	Stat3-ko	CD8 T cell	IFN-beta (1.5h)	24873510	35.8	94.744	0.804	N/A	N/A
RNA_T8_STAT3VAV_IFNb_01h30min_VSVG036	RNA-seq	Stat3-ko	CD8 T cell	IFN-beta (1.5h)	23685968	47.655	91.56	0.762	N/A	N/A
RNA_T8_STAT3VAV_IFNb_20h00min_VSMF246	RNA-seq	Stat3-ko	CD8 T cell	IFN-beta (20h)	21232982	40.31	92.703	0.809	N/A	N/A
RNA_T8_STAT3VAV_IFNb_20h00min_VSMF248	RNA-seq	Stat3-ko	CD8 T cell	IFN-beta (20h)	17366537	35.979	94.623	0.809	N/A	N/A
RNA_T8_STAT3VAV_IFNb_20h00min_VSVG029	RNA-seq	Stat3-ko	CD8 T cell	IFN-beta (20h)	22174955	36.169	94.97	0.821	N/A	N/A
RNA_T8_STAT3VAV_IFNb_20h00min_VSVG036	RNA-seq	Stat3-ko	CD8 T cell	IFN-beta (20h)	23743690	47.215	93.985	0.789	N/A	N/A
RNA_T8_STAT3VAV_UT_UT_VSMF246	RNA-seq	Stat3-ko	CD8 T cell	None (20h)	18543106	38.388	91.291	0.799	N/A	N/A
RNA_T8_STAT3VAV_UT_UT_VSMF248	RNA-seq	Stat3-ko	CD8 T cell	None (20h)	20443040	37.736	93.973	0.799	N/A	N/A
RNA_T8_STAT3VAV_UT_UT_VSVG029	RNA-seq	Stat3-ko	CD8 T cell	None (20h)	18543685	38.482	94.337	0.817	N/A	N/A
RNA_T8_STAT3VAV_UT_UT_VSVG036	RNA-seq	Stat3-ko	CD8 T cell	None (20h)	22721530	46.531	92.421	0.774	N/A	N/A
RNA_M_STAT3VAV_H_H_VSMF192	RNA-seq	Stat3-ko	Macrophage	Homeostatic	20980997	45.079	86.333	0.724	N/A	N/A
RNA_M_STAT3VAV_H_H_VSMF216	RNA-seq	Stat3-ko	Macrophage	Homeostatic	26102456	27.681	88.544	0.787	N/A	N/A
RNA_M_STAT3VAV_H_H_VSMF230	RNA-seq	Stat3-ko	Macrophage	Homeostatic	21843332	21.261	96.699	0.786	N/A	N/A
RNA_M_STAT3VAV_IFNb_01h30min_VSMF248	RNA-seq	Stat3-ko	Macrophage	IFN-beta (1.5h)	18838513	41.359	58.104	0.591	N/A	N/A
RNA_M_STAT3VAV_IFNb_01h30min_VSVG036	RNA-seq	Stat3-ko	Macrophage	IFN-beta (1.5h)	23693993	40.871	80.415	0.591	N/A	N/A
RNA_M_STAT3VAV_IFNb_20h00min_VSMF248	RNA-seq	Stat3-ko	Macrophage	IFN-beta (20h)	33198712	25.082	77.556	0.626	N/A	N/A
RNA_M_STAT3VAV_IFNb_20h00min_VSVG029	RNA-seq	Stat3-ko	Macrophage	IFN-beta (20h)	35241279	30.188	53.545	0.612	N/A	N/A
RNA_M_STAT3VAV_IFNb_20h00min_VSVG036	RNA-seq	Stat3-ko	Macrophage	IFN-beta (20h)	23010496	43.636	76.378	0.614	N/A	N/A
RNA_M_STAT3VAV_UT_UT_VSMF246	RNA-seq	Stat3-ko	Macrophage	None (20h)	20627434	33.076	60.397	0.553	N/A	N/A
RNA_M_STAT3VAV_UT_UT_VSMF248	RNA-seq	Stat3-ko	Macrophage	None (20h)	19348878	31.507	81.201	0.6	N/A	N/A
RNA_M_STAT3VAV_UT_UT_VSVG036	RNA-seq	Stat3-ko	Macrophage	None (20h)	21086451	49.853	84.973	0.569	N/A	N/A
RNA_NK_STAT3VAV_H_H_VSMF192	RNA-seq	Stat3-ko	NK cell	Homeostatic	20833791	50.334	90.603	0.771	N/A	N/A
RNA_NK_STAT3VAV_H_H_VSMF216	RNA-seq	Stat3-ko	NK cell	Homeostatic	24387602	27.902	89.641	0.814	N/A	N/A
RNA_NK_STAT3VAV_H_H_VSMF230	RNA-seq	Stat3-ko	NK cell	Homeostatic	28169046	27.278	96.569	0.807	N/A	N/A
RNA_T8_STAT4KO_H_H_BSMJ018	RNA-seq	Stat4-ko	CD8 T cell	Homeostatic	12956395	44.222	97.692	0.892	N/A	N/A
RNA_T8_STAT4KO_H_H_BSMJ019	RNA-seq	Stat4-ko	CD8 T cell	Homeostatic	26720200	35.913	97.859	0.896	N/A	N/A
RNA_T8_STAT4KO_H_H_BSMJ020	RNA-seq	Stat4-ko	CD8 T cell	Homeostatic	14538672	44.98	97.71	0.897	N/A	N/A
RNA_T8_STAT4KO_IFNb_01h30min_BSMJ021	RNA-seq	Stat4-ko	CD8 T cell	IFN-beta (1.5h)	17894824	43.245	97.434	0.841	N/A	N/A
RNA_T8_STAT4KO_IFNb_01h30min_BSMJ022	RNA-seq	Stat4-ko	CD8 T cell	IFN-beta (1.5h)	12066403	49.055	97.467	0.836	N/A	N/A
RNA_T8_STAT4KO_IFNb_01h30min_BSMJ023	RNA-seq	Stat4-ko	CD8 T cell	IFN-beta (1.5h)	31552744	26.541	95.949	0.81	N/A	N/A
RNA_T8_STAT4KO_IFNb_20h00min_BSMJ021	RNA-seq	Stat4-ko	CD8 T cell	IFN-beta (20h)	17157186	44.2	97.461	0.854	N/A	N/A
RNA_T8_STAT4KO_IFNb_20h00min_BSMJ022	RNA-seq	Stat4-ko	CD8 T cell	IFN-beta (20h)	15504452	49.217	97.42	0.852	N/A	N/A
RNA_T8_STAT4KO_IFNb_20h00min_BSMJ023	RNA-seq	Stat4-ko	CD8 T cell	IFN-beta (20h)	32890237	28.254	96.167	0.835	N/A	N/A
RNA_T8_STAT4KO_UT_UT_BSMJ021	RNA-seq	Stat4-ko	CD8 T cell	None (20h)	16352019	46.893	97.654	0.832	N/A	N/A
RNA_T8_STAT4KO_UT_UT_BSMJ022	RNA-seq	Stat4-ko	CD8 T cell	None (20h)	6600332	58.326	97.379	0.832	N/A	N/A
RNA_T8_STAT4KO_UT_UT_BSMJ023	RNA-seq	Stat4-ko	CD8 T cell	None (20h)	29616874	28.228	95.818	0.807	N/A	N/A
RNA_M_STAT4KO_H_H_BSMJ018	RNA-seq	Stat4-ko	Macrophage	Homeostatic	20165267	40.8	97.997	0.879	N/A	N/A
RNA_M_STAT4KO_H_H_BSMJ019	RNA-seq	Stat4-ko	Macrophage	Homeostatic	17494013	44.057	98.188	0.883	N/A	N/A
RNA_M_STAT4KO_H_H_BSMJ020	RNA-seq	Stat4-ko	Macrophage	Homeostatic	16762709	46.237	98.328	0.879	N/A	N/A
RNA_M_STAT4KO_IFNb_01h30min_BSMJ021	RNA-seq	Stat4-ko	Macrophage	IFN-beta (1.5h)	18845199	29.63	92.815	0.677	N/A	N/A
RNA_M_STAT4KO_IFNb_01h30min_BSMJ022	RNA-seq	Stat4-ko	Macrophage	IFN-beta (1.5h)	15490967	35.384	94.961	0.676	N/A	N/A
RNA_M_STAT4KO_IFNb_01h30min_BSMJ023	RNA-seq	Stat4-ko	Macrophage	IFN-beta (1.5h)	31376732	21.901	69.828	0.635	N/A	N/A
RNA_M_STAT4KO_IFNb_20h00min_BSMJ021	RNA-seq	Stat4-ko	Macrophage	IFN-beta (20h)	19838334	31.406	95.92	0.657	N/A	N/A
RNA_M_STAT4KO_IFNb_20h00min_BSMJ022	RNA-seq	Stat4-ko	Macrophage	IFN-beta (20h)	17596703	23.473	93.853	0.649	N/A	N/A
RNA_M_STAT4KO_IFNb_20h00min_BSMJ023	RNA-seq	Stat4-ko	Macrophage	IFN-beta (20h)	29681476	21.581	87.254	0.618	N/A	N/A
RNA_M_STAT4KO_UT_UT_BSMJ021	RNA-seq	Stat4-ko	Macrophage	None (20h)	20683411	23.379	89.158	0.675	N/A	N/A
RNA_M_STAT4KO_UT_UT_BSMJ022	RNA-seq	Stat4-ko	Macrophage	None (20h)	16857042	38.385	96.017	0.678	N/A	N/A
RNA_M_STAT4KO_UT_UT_BSMJ023	RNA-seq	Stat4-ko	Macrophage	None (20h)	30846422	19.519	78.992	0.623	N/A	N/A
RNA_B_STAT5BN642H_H_H_RMMF196	RNA-seq	Stat5-hyp	B cell	Homeostatic	20584379	39.703	94.973	0.839	N/A	N/A
RNA_B_STAT5BN642H_H_H_RMMF208	RNA-seq	Stat5-hyp	B cell	Homeostatic	24428258	25.437	86.511	0.856	N/A	N/A
RNA_B_STAT5BN642H_H_H_RMMF226	RNA-seq	Stat5-hyp	B cell	Homeostatic	23563685	25.991	85.868	0.856	N/A	N/A
RNA_T8_STAT5BN642H_H_H_RMMF173	RNA-seq	Stat5-hyp	CD8 T cell	Homeostatic	20952258	43.812	93.11	0.817	N/A	N/A
RNA_T8_STAT5BN642H_H_H_RMMF196	RNA-seq	Stat5-hyp	CD8 T cell	Homeostatic	25436596	34.468	94.741	0.837	N/A	N/A
RNA_T8_STAT5BN642H_H_H_RMMF208	RNA-seq	Stat5-hyp	CD8 T cell	Homeostatic	32436215	22.086	82.882	0.847	N/A	N/A
RNA_T8_STAT5BN642H_H_H_RMMF209	RNA-seq	Stat5-hyp	CD8 T cell	Homeostatic	25453459	25.874	88.659	0.844	N/A	N/A
RNA_T8_STAT5BN642H_H_H_RMMF226	RNA-seq	Stat5-hyp	CD8 T cell	Homeostatic	22036926	25.909	85.142	0.852	N/A	N/A
RNA_NK_STAT5BN642H_H_H_RMMF196	RNA-seq	Stat5-hyp	NK cell	Homeostatic	25029236	43.134	92.596	0.803	N/A	N/A
RNA_NK_STAT5BN642H_H_H_RMMF208	RNA-seq	Stat5-hyp	NK cell	Homeostatic	25806719	25.917	86.931	0.844	N/A	N/A
RNA_NK_STAT5BN642H_H_H_RMMF209	RNA-seq	Stat5-hyp	NK cell	Homeostatic	23731247	28.536	87.006	0.84	N/A	N/A
RNA_NK_STAT5BN642H_H_H_RMMF226	RNA-seq	Stat5-hyp	NK cell	Homeostatic	21500698	25.658	82.612	0.84	N/A	N/A
RNA_B_STAT5VAV_H_H_RMMF186	RNA-seq	Stat5-ko	B cell	Homeostatic	21322252	33.216	86.721	0.788	N/A	N/A
RNA_B_STAT5VAV_H_H_RMMF189	RNA-seq	Stat5-ko	B cell	Homeostatic	32597929	34.708	95.647	0.806	N/A	N/A
RNA_B_STAT5VAV_H_H_RMMF211	RNA-seq	Stat5-ko	B cell	Homeostatic	12601635	33.768	87.123	0.788	N/A	N/A
RNA_T8_STAT5VAV_H_H_RMMF174	RNA-seq	Stat5-ko	CD8 T cell	Homeostatic	18223605	49.882	87.526	0.728	N/A	N/A
RNA_T8_STAT5VAV_H_H_RMMF189	RNA-seq	Stat5-ko	CD8 T cell	Homeostatic	20421513	37.469	95.458	0.753	N/A	N/A
RNA_T8_STAT5VAV_H_H_RMMF211	RNA-seq	Stat5-ko	CD8 T cell	Homeostatic	25411552	26.85	87.297	0.728	N/A	N/A
RNA_T8_STAT5VAV_IFNb_01h30min_RMVG028	RNA-seq	Stat5-ko	CD8 T cell	IFN-beta (1.5h)	20660838	37.307	94.713	0.198	N/A	N/A
RNA_T8_STAT5VAV_IFNb_20h00min_RMVG028	RNA-seq	Stat5-ko	CD8 T cell	IFN-beta (20h)	23313973	37.616	95.291	0.198	N/A	N/A
RNA_T8_STAT5VAV_UT_UT_RMVG028	RNA-seq	Stat5-ko	CD8 T cell	None (20h)	22443655	40.03	95.039	0.198	N/A	N/A
RNA_M_STAT5VAV_H_H_RMMF174	RNA-seq	Stat5-ko	Macrophage	Homeostatic	18645166	49.601	86.93	0.718	N/A	N/A
RNA_M_STAT5VAV_H_H_RMMF189	RNA-seq	Stat5-ko	Macrophage	Homeostatic	32539220	32.196	92.419	0.756	N/A	N/A
RNA_M_STAT5VAV_H_H_RMMF211	RNA-seq	Stat5-ko	Macrophage	Homeostatic	23723962	24.61	85.412	0.749	N/A	N/A
RNA_M_STAT5VAV_IFNb_01h30min_RMVG028	RNA-seq	Stat5-ko	Macrophage	IFN-beta (1.5h)	15922626	39.576	77.451	0.198	N/A	N/A
RNA_M_STAT5VAV_IFNb_20h00min_RMVG028	RNA-seq	Stat5-ko	Macrophage	IFN-beta (20h)	19182964	37.506	56.247	0.198	N/A	N/A
RNA_M_STAT5VAV_UT_UT_RMVG028	RNA-seq	Stat5-ko	Macrophage	None (20h)	21785368	34.578	70.786	0.198	N/A	N/A
RNA_B_STAT6KO_H_H_SKAF001	RNA-seq	Stat6-ko	B cell	Homeostatic	15470633	50.73	88.85	0.799	N/A	N/A
RNA_B_STAT6KO_H_H_SKAF002	RNA-seq	Stat6-ko	B cell	Homeostatic	16029933	38.179	63.051	0.799	N/A	N/A
RNA_T8_STAT6KO_H_H_SKAF001	RNA-seq	Stat6-ko	CD8 T cell	Homeostatic	18946987	45.345	90.707	0.826	N/A	N/A
RNA_T8_STAT6KO_H_H_SKAF002	RNA-seq	Stat6-ko	CD8 T cell	Homeostatic	12948741	37.065	64.829	0.826	N/A	N/A
RNA_M_STAT6KO_H_H_SKAF001	RNA-seq	Stat6-ko	Macrophage	Homeostatic	16050346	49.085	92.381	0.813	N/A	N/A
RNA_M_STAT6KO_H_H_SKAF002	RNA-seq	Stat6-ko	Macrophage	Homeostatic	12900490	38.403	70.657	0.811	N/A	N/A
RNA_M_STAT6KO_H_H_SKAF003	RNA-seq	Stat6-ko	Macrophage	Homeostatic	17321638	52.169	85.365	0.798	N/A	N/A
RNA_NK_STAT6KO_H_H_SKAF001	RNA-seq	Stat6-ko	NK cell	Homeostatic	14360146	48.771	85.26	0.811	N/A	N/A
RNA_NK_STAT6KO_H_H_SKAF003	RNA-seq	Stat6-ko	NK cell	Homeostatic	19244345	42.604	78.36	0.811	N/A	N/A
RNA_T8_IRF9KO_H_H_TDAL005	RNA-seq	Irf9-ko	CD8 T cell	Homeostatic	13581328	36.81	90.961	0.669	N/A	N/A
RNA_T8_IRF9KO_H_H_TDAL006	RNA-seq	Irf9-ko	CD8 T cell	Homeostatic	12760946	33.562	93.312	0.678	N/A	N/A
RNA_T8_IRF9KO_H_H_TDAL007	RNA-seq	Irf9-ko	CD8 T cell	Homeostatic	15102587	34.684	93.919	0.664	N/A	N/A
RNA_T8_IRF9KO_IFNb_01h30min_TDAL009	RNA-seq	Irf9-ko	CD8 T cell	IFN-beta (1.5h)	20953387	18.883	79.109	0.267	N/A	N/A
RNA_T8_IRF9KO_IFNb_01h30min_TDAL013	RNA-seq	Irf9-ko	CD8 T cell	IFN-beta (1.5h)	17423785	27.825	96.549	0.267	N/A	N/A
RNA_T8_IRF9KO_IFNb_20h00min_TDAL008	RNA-seq	Irf9-ko	CD8 T cell	IFN-beta (20h)	21260257	24.072	83.529	0.285	N/A	N/A
RNA_T8_IRF9KO_IFNb_20h00min_TDAL009	RNA-seq	Irf9-ko	CD8 T cell	IFN-beta (20h)	19091098	17.218	84.295	0.265	N/A	N/A
RNA_T8_IRF9KO_IFNb_20h00min_TDAL013	RNA-seq	Irf9-ko	CD8 T cell	IFN-beta (20h)	17285169	44.672	95.646	0.276	N/A	N/A
RNA_T8_IRF9KO_UT_UT_TDAL008	RNA-seq	Irf9-ko	CD8 T cell	None (20h)	22189711	35.512	84.559	0.303	N/A	N/A
RNA_T8_IRF9KO_UT_UT_TDAL009	RNA-seq	Irf9-ko	CD8 T cell	None (20h)	20502024	16.895	78.401	0.286	N/A	N/A
RNA_T8_IRF9KO_UT_UT_TDAL013	RNA-seq	Irf9-ko	CD8 T cell	None (20h)	18056448	34.47	96.196	0.293	N/A	N/A
RNA_M_IRF9KO_H_H_TDAL005	RNA-seq	Irf9-ko	Macrophage	Homeostatic	13495710	48.08	96.281	0.823	N/A	N/A
RNA_M_IRF9KO_H_H_TDAL006	RNA-seq	Irf9-ko	Macrophage	Homeostatic	13097047	51.057	95.623	0.819	N/A	N/A
RNA_M_IRF9KO_H_H_TDAL007	RNA-seq	Irf9-ko	Macrophage	Homeostatic	24032687	38.411	95.533	0.803	N/A	N/A
RNA_M_IRF9KO_IFNb_01h30min_TDAL008	RNA-seq	Irf9-ko	Macrophage	IFN-beta (1.5h)	23709323	38.052	69.495	0.467	N/A	N/A
RNA_M_IRF9KO_IFNb_01h30min_TDAL013	RNA-seq	Irf9-ko	Macrophage	IFN-beta (1.5h)	13409189	37.177	86.402	0.467	N/A	N/A
RNA_M_IRF9KO_IFNb_20h00min_TDAL008	RNA-seq	Irf9-ko	Macrophage	IFN-beta (20h)	21347432	40.581	64.516	0.499	N/A	N/A
RNA_M_IRF9KO_IFNb_20h00min_TDAL013	RNA-seq	Irf9-ko	Macrophage	IFN-beta (20h)	27155326	27.71	89.625	0.499	N/A	N/A
RNA_M_IRF9KO_UT_UT_TDAL008	RNA-seq	Irf9-ko	Macrophage	None (20h)	24155772	43.404	81.71	0.51	N/A	N/A
RNA_M_IRF9KO_UT_UT_TDAL013	RNA-seq	Irf9-ko	Macrophage	None (20h)	13721713	39.889	95.104	0.51	N/A	N/A
RNA_T8_TYK2KE_H_H_MMAK002	RNA-seq	Tyk2-inact	CD8 T cell	Homeostatic	14714279	47.367	96.155	0.771	N/A	N/A
RNA_T8_TYK2KE_H_H_MMAK003	RNA-seq	Tyk2-inact	CD8 T cell	Homeostatic	19515914	42.916	96.449	0.796	N/A	N/A
RNA_T8_TYK2KE_H_H_MMAK004	RNA-seq	Tyk2-inact	CD8 T cell	Homeostatic	17037340	43.331	95.666	0.771	N/A	N/A
RNA_T8_TYK2KE_H_H_MMAK008	RNA-seq	Tyk2-inact	CD8 T cell	Homeostatic	20092840	32.071	97.324	0.821	N/A	N/A
RNA_T8_TYK2KE_H_H_MMAK009	RNA-seq	Tyk2-inact	CD8 T cell	Homeostatic	21902726	36.227	94.196	0.829	N/A	N/A
RNA_T8_TYK2KE_H_H_MMAK010	RNA-seq	Tyk2-inact	CD8 T cell	Homeostatic	18393973	35.158	97.258	0.828	N/A	N/A
RNA_T8_TYK2KE_H_H_MMAK012	RNA-seq	Tyk2-inact	CD8 T cell	Homeostatic	20599964	34.389	96.802	0.818	N/A	N/A
RNA_T8_TYK2KE_IFNb_01h30min_MMAK013	RNA-seq	Tyk2-inact	CD8 T cell	IFN-beta (1.5h)	25979726	20.877	90.163	0.695	N/A	N/A
RNA_T8_TYK2KE_IFNb_01h30min_MMAK014	RNA-seq	Tyk2-inact	CD8 T cell	IFN-beta (1.5h)	27534896	30.373	95.418	0.753	N/A	N/A
RNA_T8_TYK2KE_IFNb_01h30min_MMAK015	RNA-seq	Tyk2-inact	CD8 T cell	IFN-beta (1.5h)	22169055	27.971	94.184	0.764	N/A	N/A
RNA_T8_TYK2KE_IFNb_20h30min_MMAK013	RNA-seq	Tyk2-inact	CD8 T cell	IFN-beta (20h)	21986839	25.466	92.602	0.684	N/A	N/A
RNA_T8_TYK2KE_IFNb_20h30min_MMAK014	RNA-seq	Tyk2-inact	CD8 T cell	IFN-beta (20h)	25086970	34.556	95.551	0.754	N/A	N/A
RNA_T8_TYK2KE_IFNb_20h30min_MMAK015	RNA-seq	Tyk2-inact	CD8 T cell	IFN-beta (20h)	22517889	30.347	94.721	0.764	N/A	N/A
RNA_T8_TYK2KE_UT_UT_MMAK013	RNA-seq	Tyk2-inact	CD8 T cell	None (20h)	23203623	22.747	89.521	0.679	N/A	N/A
RNA_T8_TYK2KE_UT_UT_MMAK014	RNA-seq	Tyk2-inact	CD8 T cell	None (20h)	25480930	27.713	95.472	0.746	N/A	N/A
RNA_T8_TYK2KE_UT_UT_MMAK015	RNA-seq	Tyk2-inact	CD8 T cell	None (20h)	21981366	28.506	94.503	0.751	N/A	N/A
RNA_DC_TYK2KE_H_H_MMSH010	RNA-seq	Tyk2-inact	Dendritic cell	Homeostatic	33433895	29.102	94.878	0.744	N/A	N/A
RNA_DC_TYK2KE_H_H_MMSH011	RNA-seq	Tyk2-inact	Dendritic cell	Homeostatic	32317002	32.294	96.169	0.772	N/A	N/A
RNA_DC_TYK2KE_H_H_MMSH001	RNA-seq	Tyk2-inact	Dendritic cell	Homeostatic	13563263	50.417	95.435	0.772	N/A	N/A
RNA_DC_TYK2KE_H_H_MMSH002	RNA-seq	Tyk2-inact	Dendritic cell	Homeostatic	10803910	51.516	90.841	0.776	N/A	N/A
RNA_M_TYK2KE_H_H_MMAK008	RNA-seq	Tyk2-inact	Macrophage	Homeostatic	21178935	41.725	97.528	0.82	N/A	N/A
RNA_M_TYK2KE_H_H_MMAK009	RNA-seq	Tyk2-inact	Macrophage	Homeostatic	20631917	38.271	97.618	0.896	N/A	N/A
RNA_M_TYK2KE_H_H_MMAK010	RNA-seq	Tyk2-inact	Macrophage	Homeostatic	20529211	39.725	97.785	0.895	N/A	N/A
RNA_M_TYK2KE_H_H_MMAK011	RNA-seq	Tyk2-inact	Macrophage	Homeostatic	20495354	39.134	97.735	0.895	N/A	N/A
RNA_M_TYK2KE_H_H_MMAK012	RNA-seq	Tyk2-inact	Macrophage	Homeostatic	19645948	37.965	97.504	0.891	N/A	N/A
RNA_M_TYK2KE_IFNb_01h30min_MMAK013	RNA-seq	Tyk2-inact	Macrophage	IFN-beta (1.5h)	21802223	20.288	71.113	0.622	N/A	N/A
RNA_M_TYK2KE_IFNb_01h30min_MMAK014	RNA-seq	Tyk2-inact	Macrophage	IFN-beta (1.5h)	25469135	27.395	79.166	0.619	N/A	N/A
RNA_M_TYK2KE_IFNb_01h30min_MMAK015	RNA-seq	Tyk2-inact	Macrophage	IFN-beta (1.5h)	21388941	28.677	86.166	0.617	N/A	N/A
RNA_M_TYK2KE_IFNb_20h30min_MMAK013	RNA-seq	Tyk2-inact	Macrophage	IFN-beta (20h)	20952204	23.55	79.255	0.635	N/A	N/A
RNA_M_TYK2KE_IFNb_20h30min_MMAK014	RNA-seq	Tyk2-inact	Macrophage	IFN-beta (20h)	28700844	23.525	78.784	0.629	N/A	N/A
RNA_M_TYK2KE_IFNb_20h30min_MMAK015	RNA-seq	Tyk2-inact	Macrophage	IFN-beta (20h)	20612120	29.255	82.578	0.619	N/A	N/A
RNA_M_TYK2KE_UT_UT_MMAK013	RNA-seq	Tyk2-inact	Macrophage	None (20h)	23153886	22.612	77.746	0.652	N/A	N/A
RNA_M_TYK2KE_UT_UT_MMAK014	RNA-seq	Tyk2-inact	Macrophage	None (20h)	24717246	27.455	77.915	0.638	N/A	N/A
RNA_M_TYK2KE_UT_UT_MMAK015	RNA-seq	Tyk2-inact	Macrophage	None (20h)	21901375	32.736	85.708	0.634	N/A	N/A
RNA_NK_TYK2KE_H_H_MMAK005	RNA-seq	Tyk2-inact	NK cell	Homeostatic	26152143	26.101	94.448	0.857	N/A	N/A
RNA_NK_TYK2KE_H_H_MMAK006	RNA-seq	Tyk2-inact	NK cell	Homeostatic	21758520	31.305	94.663	0.854	N/A	N/A
RNA_NK_TYK2KE_H_H_MMAK007	RNA-seq	Tyk2-inact	NK cell	Homeostatic	23919101	28.255	94.492	0.857	N/A	N/A
RNA_NK_TYK2KE_IFNb_01h30min_MMAK016	RNA-seq	Tyk2-inact	NK cell	IFN-beta (1.5h)	22920882	24.349	95.823	0.895	N/A	N/A
RNA_NK_TYK2KE_IFNb_01h30min_MMAK017	RNA-seq	Tyk2-inact	NK cell	IFN-beta (1.5h)	24359714	20.852	95.959	0.897	N/A	N/A
RNA_NK_TYK2KE_IFNb_01h30min_MMAK018	RNA-seq	Tyk2-inact	NK cell	IFN-beta (1.5h)	24731766	28.452	96.181	0.892	N/A	N/A
RNA_NK_TYK2KE_IFNb_20h00min_MMAK016	RNA-seq	Tyk2-inact	NK cell	IFN-beta (20h)	22959931	23.801	96.234	0.895	N/A	N/A
RNA_NK_TYK2KE_IFNb_20h00min_MMAK017	RNA-seq	Tyk2-inact	NK cell	IFN-beta (20h)	22427813	23.816	96.281	0.897	N/A	N/A
RNA_NK_TYK2KE_IFNb_20h00min_MMAK018	RNA-seq	Tyk2-inact	NK cell	IFN-beta (20h)	23334190	27.778	96.482	0.895	N/A	N/A
RNA_NK_TYK2KE_UT_UT_MMAK016	RNA-seq	Tyk2-inact	NK cell	None (20h)	24045866	23.061	96.15	0.898	N/A	N/A
RNA_NK_TYK2KE_UT_UT_MMAK017	RNA-seq	Tyk2-inact	NK cell	None (20h)	23897154	21.512	96.034	0.9	N/A	N/A
RNA_NK_TYK2KE_UT_UT_MMAK018	RNA-seq	Tyk2-inact	NK cell	None (20h)	21925996	26.543	96.1	0.896	N/A	N/A
RNA_T8_TYK2CMV_H_H_MMAK002	RNA-seq	Tyk2-ko	CD8 T cell	Homeostatic	16135305	47.791	96.35	0.775	N/A	N/A
RNA_T8_TYK2CMV_H_H_MMAK003	RNA-seq	Tyk2-ko	CD8 T cell	Homeostatic	17537829	43.415	96.018	0.781	N/A	N/A
RNA_T8_TYK2CMV_H_H_MMAK004	RNA-seq	Tyk2-ko	CD8 T cell	Homeostatic	21324607	42.003	95.77	0.751	N/A	N/A
RNA_T8_TYK2CMV_H_H_MMAK008	RNA-seq	Tyk2-ko	CD8 T cell	Homeostatic	21029107	29.242	96.951	0.821	N/A	N/A
RNA_T8_TYK2CMV_H_H_MMAK009	RNA-seq	Tyk2-ko	CD8 T cell	Homeostatic	11941835	41.658	96.174	0.827	N/A	N/A
RNA_T8_TYK2CMV_H_H_MMAK010	RNA-seq	Tyk2-ko	CD8 T cell	Homeostatic	22097720	36.159	96.686	0.823	N/A	N/A
RNA_T8_TYK2CMV_H_H_MMAK012	RNA-seq	Tyk2-ko	CD8 T cell	Homeostatic	10462602	41.497	95.803	0.825	N/A	N/A
RNA_T8_TYK2CMV_IFNb_01h30min_MMAK014	RNA-seq	Tyk2-ko	CD8 T cell	IFN-beta (1.5h)	18545056	30.427	94.398	0.817	N/A	N/A
RNA_T8_TYK2CMV_IFNb_01h30min_MMAK015	RNA-seq	Tyk2-ko	CD8 T cell	IFN-beta (1.5h)	24556471	28.554	95.777	0.817	N/A	N/A
RNA_T8_TYK2CMV_IFNb_20h30min_MMAK014	RNA-seq	Tyk2-ko	CD8 T cell	IFN-beta (20h)	19519481	31.985	94.47	0.835	N/A	N/A
RNA_T8_TYK2CMV_IFNb_20h30min_MMAK015	RNA-seq	Tyk2-ko	CD8 T cell	IFN-beta (20h)	26561234	27.315	95.332	0.835	N/A	N/A
RNA_T8_TYK2CMV_UT_UT_MMAK013	RNA-seq	Tyk2-ko	CD8 T cell	None (20h)	26476080	18.932	91.473	0.686	N/A	N/A
RNA_T8_TYK2CMV_UT_UT_MMAK014	RNA-seq	Tyk2-ko	CD8 T cell	None (20h)	20594685	35.017	94.447	0.724	N/A	N/A
RNA_T8_TYK2CMV_UT_UT_MMAK015	RNA-seq	Tyk2-ko	CD8 T cell	None (20h)	26084663	25.515	94.346	0.746	N/A	N/A
RNA_DC_TYK2CMV_H_H_MMSH010	RNA-seq	Tyk2-ko	Dendritic cell	Homeostatic	40882876	26.606	95.018	0.755	N/A	N/A
RNA_DC_TYK2CMV_H_H_MMSH011	RNA-seq	Tyk2-ko	Dendritic cell	Homeostatic	29662746	35.002	96.316	0.763	N/A	N/A
RNA_DC_TYK2CMV_H_H_MMSH001	RNA-seq	Tyk2-ko	Dendritic cell	Homeostatic	5321871	59.65	94.463	0.748	N/A	N/A
RNA_DC_TYK2CMV_H_H_MMSH002	RNA-seq	Tyk2-ko	Dendritic cell	Homeostatic	11878529	47.386	90.344	0.755	N/A	N/A
RNA_DC_TYK2KO_H_H_MMSH001	RNA-seq	Tyk2-ko	Dendritic cell	Homeostatic	13276576	49	94.246	0.756	N/A	N/A
RNA_DC_TYK2KO_H_H_MMSH002	RNA-seq	Tyk2-ko	Dendritic cell	Homeostatic	12745165	46.269	88.077	0.756	N/A	N/A
RNA_M_TYK2CMV_H_H_MMAK008	RNA-seq	Tyk2-ko	Macrophage	Homeostatic	20203703	46.43	96.884	0.767	N/A	N/A
RNA_M_TYK2CMV_H_H_MMAK009	RNA-seq	Tyk2-ko	Macrophage	Homeostatic	21449667	38.113	97.682	0.896	N/A	N/A
RNA_M_TYK2CMV_H_H_MMAK010	RNA-seq	Tyk2-ko	Macrophage	Homeostatic	19749573	41.235	97.801	0.892	N/A	N/A
RNA_M_TYK2CMV_H_H_MMAK011	RNA-seq	Tyk2-ko	Macrophage	Homeostatic	11143007	44.736	97.367	0.893	N/A	N/A
RNA_M_TYK2CMV_H_H_MMAK012	RNA-seq	Tyk2-ko	Macrophage	Homeostatic	21550031	35.114	97.331	0.89	N/A	N/A
RNA_M_TYK2CMV_IFNb_01h30min_MMAK013	RNA-seq	Tyk2-ko	Macrophage	IFN-beta (1.5h)	24768197	26.922	78.774	0.649	N/A	N/A
RNA_M_TYK2CMV_IFNb_01h30min_MMAK014	RNA-seq	Tyk2-ko	Macrophage	IFN-beta (1.5h)	30591987	26.89	58.091	0.626	N/A	N/A
RNA_M_TYK2CMV_IFNb_01h30min_MMAK015	RNA-seq	Tyk2-ko	Macrophage	IFN-beta (1.5h)	25098882	29.764	75.281	0.617	N/A	N/A
RNA_M_TYK2CMV_IFNb_20h30min_MMAK013	RNA-seq	Tyk2-ko	Macrophage	IFN-beta (20h)	22550687	28.634	78.232	0.634	N/A	N/A
RNA_M_TYK2CMV_IFNb_20h30min_MMAK014	RNA-seq	Tyk2-ko	Macrophage	IFN-beta (20h)	25854367	25.148	74.534	0.634	N/A	N/A
RNA_M_TYK2CMV_UT_UT_MMAK013	RNA-seq	Tyk2-ko	Macrophage	None (20h)	23864609	26.171	80.75	0.631	N/A	N/A
RNA_M_TYK2CMV_UT_UT_MMAK014	RNA-seq	Tyk2-ko	Macrophage	None (20h)	27155590	26.333	61.371	0.618	N/A	N/A
RNA_M_TYK2CMV_UT_UT_MMAK015	RNA-seq	Tyk2-ko	Macrophage	None (20h)	23894278	26.269	83.13	0.615	N/A	N/A
RNA_NK_TYK2CMV_H_H_MMAK005	RNA-seq	Tyk2-ko	NK cell	Homeostatic	24018186	29.053	92.256	0.857	N/A	N/A
RNA_NK_TYK2CMV_H_H_MMAK006	RNA-seq	Tyk2-ko	NK cell	Homeostatic	25600592	29.019	93.791	0.856	N/A	N/A
RNA_NK_TYK2CMV_H_H_MMAK007	RNA-seq	Tyk2-ko	NK cell	Homeostatic	24526420	28.301	92.454	0.855	N/A	N/A
RNA_NK_TYK2CMV_IFNb_01h30min_MMAK016	RNA-seq	Tyk2-ko	NK cell	IFN-beta (1.5h)	25809744	20.83	96.266	0.892	N/A	N/A
RNA_NK_TYK2CMV_IFNb_01h30min_MMAK017	RNA-seq	Tyk2-ko	NK cell	IFN-beta (1.5h)	25133178	19.259	96.001	0.893	N/A	N/A
RNA_NK_TYK2CMV_IFNb_01h30min_MMAK018	RNA-seq	Tyk2-ko	NK cell	IFN-beta (1.5h)	21816081	28.74	96.356	0.884	N/A	N/A
RNA_NK_TYK2CMV_IFNb_20h00min_MMAK016	RNA-seq	Tyk2-ko	NK cell	IFN-beta (20h)	27473910	20.54	96.207	0.893	N/A	N/A
RNA_NK_TYK2CMV_IFNb_20h00min_MMAK017	RNA-seq	Tyk2-ko	NK cell	IFN-beta (20h)	23286346	22.571	95.907	0.896	N/A	N/A
RNA_NK_TYK2CMV_IFNb_20h00min_MMAK018	RNA-seq	Tyk2-ko	NK cell	IFN-beta (20h)	20333702	29.145	96.38	0.886	N/A	N/A
RNA_NK_TYK2CMV_UT_UT_MMAK016	RNA-seq	Tyk2-ko	NK cell	None (20h)	25367922	21.464	96.272	0.893	N/A	N/A
RNA_NK_TYK2CMV_UT_UT_MMAK017	RNA-seq	Tyk2-ko	NK cell	None (20h)	25917345	21.191	95.922	0.896	N/A	N/A
RNA_NK_TYK2CMV_UT_UT_MMAK018	RNA-seq	Tyk2-ko	NK cell	None (20h)	22701171	29.035	96.355	0.89	N/A	N/A
ATAC_B_WT_H_H_RMMF186	ATAC-seq	Wildtype	B cell	Homeostatic	32954869	64.399	98.98	0.726	26653	0.042
ATAC_B_WT_H_H_RMMF189	ATAC-seq	Wildtype	B cell	Homeostatic	36801130	72.698	87.25	0.752	42571	0.095
ATAC_B_WT_H_H_VSMF192	ATAC-seq	Wildtype	B cell	Homeostatic	28125397	77.711	98.86	0.74	27097	0.052
ATAC_B_WT_H_H_RMMF196	ATAC-seq	Wildtype	B cell	Homeostatic	26990049	74.18	98.32	0.74	53482	0.163
ATAC_B_WT_H_H_RMMF208	ATAC-seq	Wildtype	B cell	Homeostatic	20290981	80.108	98.84	0.74	42835	0.12
ATAC_B_WT_H_H_RMMF209	ATAC-seq	Wildtype	B cell	Homeostatic	20916182	84.98	98.48	0.727	23325	0.049
ATAC_B_WT_H_H_RMMF211	ATAC-seq	Wildtype	B cell	Homeostatic	25235195	83.459	99.39	0.743	24810	0.059
ATAC_B_WT_H_H_VSMF216	ATAC-seq	Wildtype	B cell	Homeostatic	20466638	78.905	98.87	0.722	24251	0.066
ATAC_B_WT_H_H_RMMF226	ATAC-seq	Wildtype	B cell	Homeostatic	43622442	77.799	98.87	0.772	44060	0.068
ATAC_B_WT_H_H_RMMF174	ATAC-seq	Wildtype	B cell	Homeostatic	28234993	78.397	99.4	0.695	14220	0.025
ATAC_B_WT_H_H_VSMF178	ATAC-seq	Wildtype	B cell	Homeostatic	32498717	81.929	99.48	0.685	12026	0.016
ATAC_B_WT_H_H_VSMF230	ATAC-seq	Wildtype	B cell	Homeostatic	33411140	82.189	99.16	0.727	20965	0.042
ATAC_T8_WT_H_H_BSMJ002	ATAC-seq	Wildtype	CD8 T cell	Homeostatic	21983948	75.33	95.63	0.707	34496	0.074
ATAC_T8_WT_H_H_BSMJ001	ATAC-seq	Wildtype	CD8 T cell	Homeostatic	23756608	72.934	93.44	0.697	28023	0.047
ATAC_T8_WT_H_H_BSMJ003	ATAC-seq	Wildtype	CD8 T cell	Homeostatic	18934796	76.809	96.8	0.709	29897	0.08
ATAC_T8_WT_H_H_BSMJ004	ATAC-seq	Wildtype	CD8 T cell	Homeostatic	22681407	76.695	96.31	0.696	26309	0.054
ATAC_T8_WT_H_H_BSMJ005	ATAC-seq	Wildtype	CD8 T cell	Homeostatic	21662107	81.689	98.46	0.721	28417	0.071
ATAC_T8_WT_H_H_BSMJ019	ATAC-seq	Wildtype	CD8 T cell	Homeostatic	30019983	67.614	92.18	0.657	17366	0.022
ATAC_T8_WT_H_H_BSMJ020	ATAC-seq	Wildtype	CD8 T cell	Homeostatic	74715840	51.584	88.45	0.685	19238	0.014
ATAC_T8_WT_H_H_RMMF186	ATAC-seq	Wildtype	CD8 T cell	Homeostatic	29205503	75.273	99.4	0.683	16900	0.027
ATAC_T8_WT_H_H_RMMF189	ATAC-seq	Wildtype	CD8 T cell	Homeostatic	24157174	73.486	96.05	0.715	34083	0.095
ATAC_T8_WT_H_H_VSMF192	ATAC-seq	Wildtype	CD8 T cell	Homeostatic	24021293	78.396	98.56	0.704	24980	0.051
ATAC_T8_WT_H_H_RMMF196	ATAC-seq	Wildtype	CD8 T cell	Homeostatic	34727672	79.665	98.33	0.729	32049	0.065
ATAC_T8_WT_H_H_RMMF208	ATAC-seq	Wildtype	CD8 T cell	Homeostatic	18453679	83.473	98.67	0.685	24884	0.064
ATAC_T8_WT_H_H_RMMF209	ATAC-seq	Wildtype	CD8 T cell	Homeostatic	23479186	87.589	98.67	0.65	9029	0.015
ATAC_T8_WT_H_H_RMMF211	ATAC-seq	Wildtype	CD8 T cell	Homeostatic	23512980	83.517	99.22	0.716	29440	0.077
ATAC_T8_WT_H_H_VSMF216	ATAC-seq	Wildtype	CD8 T cell	Homeostatic	23089205	79.372	98.71	0.712	30128	0.08
ATAC_T8_WT_H_H_RMMF226	ATAC-seq	Wildtype	CD8 T cell	Homeostatic	43191397	71.626	99.29	0.735	34382	0.054
ATAC_T8_WT_H_H_RMMF174	ATAC-seq	Wildtype	CD8 T cell	Homeostatic	30818821	72.539	99.31	0.681	16533	0.025
ATAC_T8_WT_H_H_VSMF178	ATAC-seq	Wildtype	CD8 T cell	Homeostatic	32268504	74.78	99.32	0.709	25242	0.049
ATAC_T8_WT_H_H_MMAK002	ATAC-seq	Wildtype	CD8 T cell	Homeostatic	29682587	72.661	99.36	0.727	48443	0.184
ATAC_T8_WT_H_H_MMAK003	ATAC-seq	Wildtype	CD8 T cell	Homeostatic	33529235	79.463	99.35	0.732	41265	0.118
ATAC_T8_WT_H_H_MMAK004	ATAC-seq	Wildtype	CD8 T cell	Homeostatic	28894427	80.108	99.44	0.732	41215	0.145
ATAC_T8_WT_H_H_MMAK009	ATAC-seq	Wildtype	CD8 T cell	Homeostatic	27104740	71.017	99.29	0.711	56528	0.215
ATAC_T8_WT_H_H_MMAK010	ATAC-seq	Wildtype	CD8 T cell	Homeostatic	24617617	68.761	98.6	0.705	46635	0.194
ATAC_T8_WT_H_H_MMAK012	ATAC-seq	Wildtype	CD8 T cell	Homeostatic	24042007	67.524	98.06	0.703	32826	0.084
ATAC_T8_WT_H_H_SKAF006	ATAC-seq	Wildtype	CD8 T cell	Homeostatic	25717417	68.526	85.47	0.696	43336	0.202
ATAC_T8_WT_H_H_SKAF007	ATAC-seq	Wildtype	CD8 T cell	Homeostatic	30117814	61.406	72.15	0.705	38579	0.139
ATAC_T8_WT_H_H_SKAF008	ATAC-seq	Wildtype	CD8 T cell	Homeostatic	33137652	81.155	97.8	0.719	23503	0.049
ATAC_T8_WT_H_H_TDAL002	ATAC-seq	Wildtype	CD8 T cell	Homeostatic	28681156	79.11	99.4	0.667	10910	0.016
ATAC_T8_WT_H_H_TDAL004	ATAC-seq	Wildtype	CD8 T cell	Homeostatic	20258268	80.24	98.52	0.662	21575	0.053
ATAC_T8_WT_H_H_TDAL006	ATAC-seq	Wildtype	CD8 T cell	Homeostatic	23851117	77.238	98.69	0.703	38323	0.104
ATAC_T8_WT_H_H_TDAL007	ATAC-seq	Wildtype	CD8 T cell	Homeostatic	28821823	79.565	99.41	0.715	34544	0.092
ATAC_T8_WT_H_H_TDAL012	ATAC-seq	Wildtype	CD8 T cell	Homeostatic	29941664	49.222	98.62	0.711	51471	0.171
ATAC_T8_WT_H_H_VSMF230	ATAC-seq	Wildtype	CD8 T cell	Homeostatic	18622237	87.932	99.22	0.685	19158	0.045
ATAC_T8_WT_IFNb_01h30min_BSMJ013	ATAC-seq	Wildtype	CD8 T cell	IFN-beta (1.5h)	27746266	47.195	96.91	0.655	23296	0.043
ATAC_T8_WT_IFNb_01h30min_BSMJ016	ATAC-seq	Wildtype	CD8 T cell	IFN-beta (1.5h)	42426377	20.569	97.98	0.609	16019	0.015
ATAC_T8_WT_IFNb_01h30min_BSMJ017	ATAC-seq	Wildtype	CD8 T cell	IFN-beta (1.5h)	28156778	56.009	97.92	0.667	24528	0.055
ATAC_T8_WT_IFNb_01h30min_BSMJ021	ATAC-seq	Wildtype	CD8 T cell	IFN-beta (1.5h)	27398997	77.174	98.6	0.698	26575	0.074
ATAC_T8_WT_IFNb_01h30min_MMAK013	ATAC-seq	Wildtype	CD8 T cell	IFN-beta (1.5h)	26668651	75.952	98.81	0.706	42352	0.142
ATAC_T8_WT_IFNb_01h30min_MMAK014	ATAC-seq	Wildtype	CD8 T cell	IFN-beta (1.5h)	38023775	47.596	95.42	0.682	32782	0.054
ATAC_T8_WT_IFNb_01h30min_RMVG028	ATAC-seq	Wildtype	CD8 T cell	IFN-beta (1.5h)	27747875	82.501	99.12	0.683	18764	0.065
ATAC_T8_WT_IFNb_01h30min_RMVG037	ATAC-seq	Wildtype	CD8 T cell	IFN-beta (1.5h)	23556846	74.807	98.44	0.67	20783	0.063
ATAC_T8_WT_IFNb_01h30min_RMVG039	ATAC-seq	Wildtype	CD8 T cell	IFN-beta (1.5h)	27981944	68.519	98.52	0.685	22329	0.063
ATAC_T8_WT_IFNb_01h30min_TDAL008	ATAC-seq	Wildtype	CD8 T cell	IFN-beta (1.5h)	24465773	66.386	98.89	0.672	19045	0.028
ATAC_T8_WT_IFNb_01h30min_TDAL009	ATAC-seq	Wildtype	CD8 T cell	IFN-beta (1.5h)	33507715	61.987	97.81	0.681	25500	0.05
ATAC_T8_WT_IFNb_01h30min_TDAL010	ATAC-seq	Wildtype	CD8 T cell	IFN-beta (1.5h)	30822369	61.181	98.66	0.665	27445	0.065
ATAC_T8_WT_IFNb_01h30min_TDAL011	ATAC-seq	Wildtype	CD8 T cell	IFN-beta (1.5h)	24415546	64.826	98.66	0.675	19556	0.043
ATAC_T8_WT_IFNb_01h30min_TDAL014	ATAC-seq	Wildtype	CD8 T cell	IFN-beta (1.5h)	32023925	64.394	98.69	0.681	20666	0.038
ATAC_T8_WT_IFNb_01h30min_VSVG029	ATAC-seq	Wildtype	CD8 T cell	IFN-beta (1.5h)	27679279	83.456	99.23	0.69	19712	0.071
ATAC_T8_WT_IFNb_01h30min_VSVG036	ATAC-seq	Wildtype	CD8 T cell	IFN-beta (1.5h)	23448868	69.816	97.87	0.679	23645	0.082
ATAC_T8_WT_IFNb_01h30min_VSVG038	ATAC-seq	Wildtype	CD8 T cell	IFN-beta (1.5h)	22675828	63.384	97.45	0.673	23575	0.075
ATAC_T8_WT_IFNb_20h00min_BSMJ013	ATAC-seq	Wildtype	CD8 T cell	IFN-beta (20h)	18264151	77.577	97.73	0.681	30327	0.083
ATAC_T8_WT_IFNb_20h00min_BSMJ014	ATAC-seq	Wildtype	CD8 T cell	IFN-beta (20h)	36648524	36.356	97.03	0.665	24236	0.034
ATAC_T8_WT_IFNb_20h00min_BSMJ015	ATAC-seq	Wildtype	CD8 T cell	IFN-beta (20h)	48698121	40.03	97.48	0.693	29587	0.045
ATAC_T8_WT_IFNb_20h00min_BSMJ021	ATAC-seq	Wildtype	CD8 T cell	IFN-beta (20h)	12755711	77.395	98.18	0.644	22578	0.087
ATAC_T8_WT_IFNb_20h00min_BSMJ023	ATAC-seq	Wildtype	CD8 T cell	IFN-beta (20h)	31038342	40.309	97.85	0.646	21081	0.042
ATAC_T8_WT_IFNb_20h00min_VSMF166	ATAC-seq	Wildtype	CD8 T cell	IFN-beta (20h)	29761659	79.184	99.02	0.666	12030	0.024
ATAC_T8_WT_IFNb_20h00min_RMMF167	ATAC-seq	Wildtype	CD8 T cell	IFN-beta (20h)	21013373	81.265	99.12	0.654	14363	0.036
ATAC_T8_WT_IFNb_20h30min_MMAK013	ATAC-seq	Wildtype	CD8 T cell	IFN-beta (20h)	19693328	77.742	98.78	0.68	48279	0.213
ATAC_T8_WT_IFNb_20h30min_MMAK014	ATAC-seq	Wildtype	CD8 T cell	IFN-beta (20h)	35999152	66.729	97.22	0.716	41222	0.091
ATAC_T8_WT_IFNb_20h30min_MMAK015	ATAC-seq	Wildtype	CD8 T cell	IFN-beta (20h)	42172509	47.441	98.19	0.707	51127	0.116
ATAC_T8_WT_IFNb_20h00min_RMVG028	ATAC-seq	Wildtype	CD8 T cell	IFN-beta (20h)	29151306	85.333	99.2	0.691	18731	0.057
ATAC_T8_WT_IFNb_20h00min_RMVG037	ATAC-seq	Wildtype	CD8 T cell	IFN-beta (20h)	23676820	75.366	98.06	0.668	19419	0.053
ATAC_T8_WT_IFNb_20h00min_RMVG039	ATAC-seq	Wildtype	CD8 T cell	IFN-beta (20h)	25800825	71.016	98.42	0.683	23288	0.071
ATAC_T8_WT_IFNb_20h00min_SKAF006	ATAC-seq	Wildtype	CD8 T cell	IFN-beta (20h)	27829618	88.239	98.64	0.664	12917	0.03
ATAC_T8_WT_IFNb_20h00min_TDAL008	ATAC-seq	Wildtype	CD8 T cell	IFN-beta (20h)	27381353	72.137	98.5	0.683	17700	0.028
ATAC_T8_WT_IFNb_20h00min_TDAL009	ATAC-seq	Wildtype	CD8 T cell	IFN-beta (20h)	26698770	56.6	98.84	0.677	26325	0.057
ATAC_T8_WT_IFNb_20h00min_TDAL010	ATAC-seq	Wildtype	CD8 T cell	IFN-beta (20h)	32553847	59.64	98.28	0.673	28558	0.067
ATAC_T8_WT_IFNb_20h00min_TDAL011	ATAC-seq	Wildtype	CD8 T cell	IFN-beta (20h)	32432477	68.685	97.87	0.686	17722	0.029
ATAC_T8_WT_IFNb_20h00min_TDAL013	ATAC-seq	Wildtype	CD8 T cell	IFN-beta (20h)	9856731	76.217	99.22	0.622	9407	0.023
ATAC_T8_WT_IFNb_20h00min_TDAL014	ATAC-seq	Wildtype	CD8 T cell	IFN-beta (20h)	27591628	67.234	99.01	0.688	19263	0.037
ATAC_T8_WT_IFNb_20h00min_VSVG029	ATAC-seq	Wildtype	CD8 T cell	IFN-beta (20h)	27683153	84.378	99.27	0.687	21002	0.071
ATAC_T8_WT_IFNb_20h00min_VSVG036	ATAC-seq	Wildtype	CD8 T cell	IFN-beta (20h)	23054945	72.796	98.08	0.68	24859	0.087
ATAC_T8_WT_IFNb_20h00min_VSVG038	ATAC-seq	Wildtype	CD8 T cell	IFN-beta (20h)	27249046	73.538	98.16	0.695	25803	0.077
ATAC_T8_WT_UT_UT_BSMJ014	ATAC-seq	Wildtype	CD8 T cell	None (20h)	57092212	36.683	96.47	0.701	30731	0.038
ATAC_T8_WT_UT_UT_BSMJ015	ATAC-seq	Wildtype	CD8 T cell	None (20h)	39893967	34.795	97.34	0.661	21073	0.027
ATAC_T8_WT_UT_UT_BSMJ016	ATAC-seq	Wildtype	CD8 T cell	None (20h)	47955856	58.471	98.3	0.725	33632	0.066
ATAC_T8_WT_IFNb_UT_VSMF166	ATAC-seq	Wildtype	CD8 T cell	None (20h)	22830616	78.837	98.74	0.658	13911	0.038
ATAC_T8_WT_IFNb_UT_RMMF167	ATAC-seq	Wildtype	CD8 T cell	None (20h)	24710778	78.833	98.98	0.668	16882	0.043
ATAC_T8_WT_UT_UT_MMAK013	ATAC-seq	Wildtype	CD8 T cell	None (20h)	33883049	80.641	99.22	0.712	45952	0.139
ATAC_T8_WT_UT_UT_MMAK014	ATAC-seq	Wildtype	CD8 T cell	None (20h)	33084222	76.329	98.72	0.711	46552	0.146
ATAC_T8_WT_UT_UT_MMAK015	ATAC-seq	Wildtype	CD8 T cell	None (20h)	36264189	65.921	98.75	0.701	52337	0.153
ATAC_T8_WT_UT_UT_RMVG028	ATAC-seq	Wildtype	CD8 T cell	None (20h)	34765674	83.528	99.03	0.646	8243	0.013
ATAC_T8_WT_UT_UT_RMVG037	ATAC-seq	Wildtype	CD8 T cell	None (20h)	25175013	79.225	98.27	0.661	15075	0.034
ATAC_T8_WT_UT_UT_RMVG039	ATAC-seq	Wildtype	CD8 T cell	None (20h)	25042034	69.145	98.29	0.679	19438	0.057
ATAC_T8_WT_UT_UT_SKAF006	ATAC-seq	Wildtype	CD8 T cell	None (20h)	28469574	87.2	98.43	0.645	10326	0.021
ATAC_T8_WT_UT_UT_TDAL008	ATAC-seq	Wildtype	CD8 T cell	None (20h)	29844236	71.133	99.03	0.693	19019	0.027
ATAC_T8_WT_UT_UT_TDAL009	ATAC-seq	Wildtype	CD8 T cell	None (20h)	33987915	62.947	98.68	0.708	25222	0.044
ATAC_T8_WT_UT_UT_TDAL010	ATAC-seq	Wildtype	CD8 T cell	None (20h)	28970243	64.832	98.44	0.665	20144	0.041
ATAC_T8_WT_UT_UT_TDAL011	ATAC-seq	Wildtype	CD8 T cell	None (20h)	28030342	73.71	99.06	0.701	18800	0.035
ATAC_T8_WT_UT_UT_TDAL013	ATAC-seq	Wildtype	CD8 T cell	None (20h)	8562345	72.154	98.86	0.61	9071	0.025
ATAC_T8_WT_UT_UT_TDAL014	ATAC-seq	Wildtype	CD8 T cell	None (20h)	29864775	63.147	98.92	0.689	19624	0.036
ATAC_T8_WT_UT_UT_VSVG029	ATAC-seq	Wildtype	CD8 T cell	None (20h)	28067786	83.143	99.2	0.693	19576	0.066
ATAC_T8_WT_UT_UT_VSVG036	ATAC-seq	Wildtype	CD8 T cell	None (20h)	25758438	74.237	98.32	0.689	22808	0.077
ATAC_T8_WT_UT_UT_VSVG038	ATAC-seq	Wildtype	CD8 T cell	None (20h)	26351696	72.375	98.09	0.697	23790	0.073
ATAC_DC_WT_H_H_MMSH008	ATAC-seq	Wildtype	Dendritic cell	Homeostatic	36149960	26.898	98.63	0.696	12076	0.008
ATAC_DC_WT_H_H_MMSH009	ATAC-seq	Wildtype	Dendritic cell	Homeostatic	30895816	78.581	99.46	0.739	15604	0.02
ATAC_DC_WT_H_H_MMSH001	ATAC-seq	Wildtype	Dendritic cell	Homeostatic	27939388	68.446	92.8	0.743	23407	0.031
ATAC_DC_WT_H_H_MMSH002	ATAC-seq	Wildtype	Dendritic cell	Homeostatic	27917091	69.266	90.76	0.739	32162	0.048
ATAC_M_WT_H_H_BSMJ002	ATAC-seq	Wildtype	Macrophage	Homeostatic	24681650	51.743	95.66	0.744	53300	0.091
ATAC_M_WT_H_H_BSMJ001	ATAC-seq	Wildtype	Macrophage	Homeostatic	22619784	68.389	83.45	0.674	24600	0.041
ATAC_M_WT_H_H_BSMJ003	ATAC-seq	Wildtype	Macrophage	Homeostatic	23529593	69.742	97.86	0.725	34258	0.067
ATAC_M_WT_H_H_BSMJ004	ATAC-seq	Wildtype	Macrophage	Homeostatic	17428142	58.601	95.74	0.709	31269	0.075
ATAC_M_WT_H_H_BSMJ005	ATAC-seq	Wildtype	Macrophage	Homeostatic	21687564	80.027	93.57	0.688	19148	0.033
ATAC_M_WT_H_H_BSMJ018	ATAC-seq	Wildtype	Macrophage	Homeostatic	24707843	81.031	96.5	0.668	20156	0.032
ATAC_M_WT_H_H_BSMJ019	ATAC-seq	Wildtype	Macrophage	Homeostatic	25113280	44.261	84.31	0.615	18402	0.022
ATAC_M_WT_H_H_BSMJ020	ATAC-seq	Wildtype	Macrophage	Homeostatic	22493632	72.682	94.61	0.718	39039	0.084
ATAC_M_WT_H_H_RMMF186	ATAC-seq	Wildtype	Macrophage	Homeostatic	25563928	65.322	98.9	0.735	32213	0.059
ATAC_M_WT_H_H_RMMF189	ATAC-seq	Wildtype	Macrophage	Homeostatic	30450774	48.142	24.7	0.642	13682	0.044
ATAC_M_WT_H_H_VSMF192	ATAC-seq	Wildtype	Macrophage	Homeostatic	27924894	72.222	98.93	0.751	33332	0.072
ATAC_M_WT_H_H_RMMF196	ATAC-seq	Wildtype	Macrophage	Homeostatic	30422009	83.319	98.89	0.732	25474	0.051
ATAC_M_WT_H_H_RMMF208	ATAC-seq	Wildtype	Macrophage	Homeostatic	19053585	87.324	98.81	0.708	21903	0.051
ATAC_M_WT_H_H_RMMF209	ATAC-seq	Wildtype	Macrophage	Homeostatic	23748165	78.336	98.87	0.75	46352	0.135
ATAC_M_WT_H_H_RMMF211	ATAC-seq	Wildtype	Macrophage	Homeostatic	24283388	86.541	99.35	0.727	23514	0.052
ATAC_M_WT_H_H_VSMF216	ATAC-seq	Wildtype	Macrophage	Homeostatic	26030415	80.131	98.91	0.764	42952	0.127
ATAC_M_WT_H_H_RMMF173	ATAC-seq	Wildtype	Macrophage	Homeostatic	29015396	65.022	94.87	0.73	34793	0.066
ATAC_M_WT_H_H_RMMF174	ATAC-seq	Wildtype	Macrophage	Homeostatic	30498758	66.485	99.15	0.659	12443	0.015
ATAC_M_WT_H_H_VSMF178	ATAC-seq	Wildtype	Macrophage	Homeostatic	30723537	73.399	99.16	0.666	12719	0.018
ATAC_M_WT_H_H_MMAK002	ATAC-seq	Wildtype	Macrophage	Homeostatic	63670839	59.021	99.39	0.779	89668	0.163
ATAC_M_WT_H_H_MMAK003	ATAC-seq	Wildtype	Macrophage	Homeostatic	25149573	75.991	99.39	0.758	76420	0.269
ATAC_M_WT_H_H_MMAK004	ATAC-seq	Wildtype	Macrophage	Homeostatic	25126370	76.04	99.4	0.762	69556	0.228
ATAC_M_WT_H_H_MMAK009	ATAC-seq	Wildtype	Macrophage	Homeostatic	23038355	79.479	99.41	0.76	75811	0.246
ATAC_M_WT_H_H_MMAK010	ATAC-seq	Wildtype	Macrophage	Homeostatic	14036072	75.672	99.46	0.74	59362	0.217
ATAC_M_WT_H_H_MMAK011	ATAC-seq	Wildtype	Macrophage	Homeostatic	26516273	78.869	99.56	0.761	81980	0.246
ATAC_M_WT_H_H_MMAK012	ATAC-seq	Wildtype	Macrophage	Homeostatic	22327178	80.129	99.5	0.761	78410	0.263
ATAC_M_WT_H_H_SKAF006	ATAC-seq	Wildtype	Macrophage	Homeostatic	25432932	64.052	71.95	0.721	54438	0.214
ATAC_M_WT_H_H_SKAF007	ATAC-seq	Wildtype	Macrophage	Homeostatic	29511853	34.251	39.87	0.707	49344	0.15
ATAC_M_WT_H_H_SKAF008	ATAC-seq	Wildtype	Macrophage	Homeostatic	27925769	45.65	53.87	0.715	53788	0.174
ATAC_M_WT_H_H_TDAL002	ATAC-seq	Wildtype	Macrophage	Homeostatic	35685199	61.18	97.95	0.742	38833	0.077
ATAC_M_WT_H_H_TDAL004	ATAC-seq	Wildtype	Macrophage	Homeostatic	24720163	68.918	93.52	0.725	45645	0.123
ATAC_M_WT_H_H_TDAL006	ATAC-seq	Wildtype	Macrophage	Homeostatic	25246000	77.552	99.45	0.756	57258	0.189
ATAC_M_WT_H_H_TDAL007	ATAC-seq	Wildtype	Macrophage	Homeostatic	23427996	76.016	99.34	0.762	56930	0.173
ATAC_M_WT_H_H_TDAL012	ATAC-seq	Wildtype	Macrophage	Homeostatic	27245361	72.574	82.98	0.745	54242	0.151
ATAC_M_WT_H_H_VSMF230	ATAC-seq	Wildtype	Macrophage	Homeostatic	21310839	83.356	99.23	0.727	25983	0.067
ATAC_M_WT_IFNb_01h30min_BSMJ014	ATAC-seq	Wildtype	Macrophage	IFN-beta (1.5h)	41993035	81.429	99.08	0.677	8655	0.011
ATAC_M_WT_IFNb_01h30min_BSMJ015	ATAC-seq	Wildtype	Macrophage	IFN-beta (1.5h)	15847278	79.537	98.14	0.609	7654	0.015
ATAC_M_WT_IFNb_01h30min_BSMJ017	ATAC-seq	Wildtype	Macrophage	IFN-beta (1.5h)	20894332	78.981	98.34	0.621	5229	0.008
ATAC_M_WT_IFNb_01h30min_BSMJ022	ATAC-seq	Wildtype	Macrophage	IFN-beta (1.5h)	48628707	36.168	97.04	0.602	5096	0.003
ATAC_M_WT_IFNb_01h30min_MMAK013	ATAC-seq	Wildtype	Macrophage	IFN-beta (1.5h)	30062701	81.545	98.99	0.662	13151	0.026
ATAC_M_WT_IFNb_01h30min_MMAK014	ATAC-seq	Wildtype	Macrophage	IFN-beta (1.5h)	31475518	81.122	98.49	0.647	6083	0.007
ATAC_M_WT_IFNb_01h30min_RMVG028	ATAC-seq	Wildtype	Macrophage	IFN-beta (1.5h)	33229506	86.59	99.14	0.66	8246	0.014
ATAC_M_WT_IFNb_01h30min_RMVG039	ATAC-seq	Wildtype	Macrophage	IFN-beta (1.5h)	22603033	87.076	99.19	0.613	3753	0.005
ATAC_M_WT_IFNb_01h30min_TDAL008	ATAC-seq	Wildtype	Macrophage	IFN-beta (1.5h)	28408397	82.679	99.31	0.645	4648	0.006
ATAC_M_WT_IFNb_01h30min_TDAL009	ATAC-seq	Wildtype	Macrophage	IFN-beta (1.5h)	28094224	76.001	99.2	0.629	10131	0.011
ATAC_M_WT_IFNb_01h30min_TDAL010	ATAC-seq	Wildtype	Macrophage	IFN-beta (1.5h)	33061716	80.081	99.24	0.641	1608	0.002
ATAC_M_WT_IFNb_01h30min_TDAL011	ATAC-seq	Wildtype	Macrophage	IFN-beta (1.5h)	33427064	78.672	99.36	0.665	11089	0.015
ATAC_M_WT_IFNb_01h30min_TDAL014	ATAC-seq	Wildtype	Macrophage	IFN-beta (1.5h)	26620233	73.686	99.19	0.648	6937	0.009
ATAC_M_WT_IFNb_01h30min_VSVG029	ATAC-seq	Wildtype	Macrophage	IFN-beta (1.5h)	26935174	86.598	96.13	0.631	5374	0.007
ATAC_M_WT_IFNb_01h30min_VSVG036	ATAC-seq	Wildtype	Macrophage	IFN-beta (1.5h)	27792004	85.547	99.1	0.65	6306	0.008
ATAC_M_WT_IFNb_01h30min_VSVG038	ATAC-seq	Wildtype	Macrophage	IFN-beta (1.5h)	28673604	73.442	96.95	0.638	8457	0.012
ATAC_M_WT_IFNb_20h00min_BSMJ014	ATAC-seq	Wildtype	Macrophage	IFN-beta (20h)	40473977	78.806	98.78	0.673	13051	0.02
ATAC_M_WT_IFNb_20h00min_BSMJ016	ATAC-seq	Wildtype	Macrophage	IFN-beta (20h)	19974472	87.98	99.28	0.613	2923	0.004
ATAC_M_WT_IFNb_20h00min_VSMF166	ATAC-seq	Wildtype	Macrophage	IFN-beta (20h)	26240310	79.475	99.13	0.631	4492	0.006
ATAC_M_WT_IFNb_20h00min_RMMF167	ATAC-seq	Wildtype	Macrophage	IFN-beta (20h)	23313526	83.315	99.3	0.618	4974	0.007
ATAC_M_WT_IFNb_20h30min_MMAK013	ATAC-seq	Wildtype	Macrophage	IFN-beta (20h)	39604647	82.461	99.01	0.662	9000	0.012
ATAC_M_WT_IFNb_20h30min_MMAK014	ATAC-seq	Wildtype	Macrophage	IFN-beta (20h)	28530793	83.915	98.83	0.63	7103	0.009
ATAC_M_WT_IFNb_20h30min_MMAK015	ATAC-seq	Wildtype	Macrophage	IFN-beta (20h)	18365124	83.819	98.73	0.605	6057	0.009
ATAC_M_WT_IFNb_20h00min_RMVG028	ATAC-seq	Wildtype	Macrophage	IFN-beta (20h)	33955571	85.329	99.08	0.664	9594	0.019
ATAC_M_WT_IFNb_20h00min_RMVG037	ATAC-seq	Wildtype	Macrophage	IFN-beta (20h)	27990275	82.015	98.41	0.656	10558	0.017
ATAC_M_WT_IFNb_20h00min_RMVG039	ATAC-seq	Wildtype	Macrophage	IFN-beta (20h)	31176145	83.993	99.05	0.633	4400	0.005
ATAC_M_WT_IFNb_20h00min_SKAF006	ATAC-seq	Wildtype	Macrophage	IFN-beta (20h)	25705668	87.478	98.5	0.6	3924	0.005
ATAC_M_WT_IFNb_20h00min_TDAL008	ATAC-seq	Wildtype	Macrophage	IFN-beta (20h)	32643410	82.614	99.31	0.65	2409	0.003
ATAC_M_WT_IFNb_20h00min_TDAL009	ATAC-seq	Wildtype	Macrophage	IFN-beta (20h)	30050846	81.203	98.98	0.618	483	0.001
ATAC_M_WT_IFNb_20h00min_TDAL010	ATAC-seq	Wildtype	Macrophage	IFN-beta (20h)	25142945	72.576	98.73	0.624	10711	0.014
ATAC_M_WT_IFNb_20h00min_TDAL011	ATAC-seq	Wildtype	Macrophage	IFN-beta (20h)	24423816	81.509	99.29	0.637	8477	0.014
ATAC_M_WT_IFNb_20h00min_TDAL013	ATAC-seq	Wildtype	Macrophage	IFN-beta (20h)	39397257	78.338	99.32	0.65	5658	0.006
ATAC_M_WT_IFNb_20h00min_TDAL014	ATAC-seq	Wildtype	Macrophage	IFN-beta (20h)	28716683	74.677	99.22	0.653	9332	0.016
ATAC_M_WT_IFNb_20h00min_VSVG036	ATAC-seq	Wildtype	Macrophage	IFN-beta (20h)	33902706	82.825	99.13	0.66	5844	0.007
ATAC_M_WT_UT_UT_BSMJ014	ATAC-seq	Wildtype	Macrophage	None (20h)	42102921	82.41	99.1	0.671	9084	0.012
ATAC_M_WT_UT_UT_BSMJ017	ATAC-seq	Wildtype	Macrophage	None (20h)	23060245	77.066	98.07	0.614	5379	0.007
ATAC_M_WT_IFNb_UT_VSMF166	ATAC-seq	Wildtype	Macrophage	None (20h)	29204932	81.129	99.28	0.632	3401	0.004
ATAC_M_WT_IFNb_UT_RMMF167	ATAC-seq	Wildtype	Macrophage	None (20h)	24092908	84.648	99.27	0.617	5151	0.008
ATAC_M_WT_UT_UT_MMAK014	ATAC-seq	Wildtype	Macrophage	None (20h)	25932690	84.413	99.01	0.622	5196	0.006
ATAC_M_WT_UT_UT_RMVG028	ATAC-seq	Wildtype	Macrophage	None (20h)	29221154	87.174	98.92	0.644	7949	0.014
ATAC_M_WT_UT_UT_RMVG037	ATAC-seq	Wildtype	Macrophage	None (20h)	24551533	83.291	98.36	0.643	9611	0.016
ATAC_M_WT_UT_UT_RMVG039	ATAC-seq	Wildtype	Macrophage	None (20h)	29759001	84.41	99.11	0.629	5453	0.007
ATAC_M_WT_UT_UT_SKAF006	ATAC-seq	Wildtype	Macrophage	None (20h)	31260666	79.215	98.16	0.606	3995	0.005
ATAC_M_WT_UT_UT_TDAL008	ATAC-seq	Wildtype	Macrophage	None (20h)	27989937	84.739	99.05	0.635	2560	0.003
ATAC_M_WT_UT_UT_TDAL009	ATAC-seq	Wildtype	Macrophage	None (20h)	30015553	78.25	99.21	0.617	1423	0.002
ATAC_M_WT_UT_UT_TDAL010	ATAC-seq	Wildtype	Macrophage	None (20h)	31999039	74.338	99.16	0.65	13775	0.017
ATAC_M_WT_UT_UT_TDAL011	ATAC-seq	Wildtype	Macrophage	None (20h)	26795088	81.008	99.34	0.617	2824	0.003
ATAC_M_WT_UT_UT_TDAL014	ATAC-seq	Wildtype	Macrophage	None (20h)	33418988	68.662	99.13	0.645	10709	0.016
ATAC_M_WT_UT_UT_VSVG029	ATAC-seq	Wildtype	Macrophage	None (20h)	28530716	87.052	99.34	0.638	4763	0.006
ATAC_M_WT_UT_UT_VSVG036	ATAC-seq	Wildtype	Macrophage	None (20h)	25860674	84.952	99.1	0.633	5915	0.008
ATAC_M_WT_UT_UT_VSVG038	ATAC-seq	Wildtype	Macrophage	None (20h)	26062677	75.369	97.88	0.628	10062	0.017
ATAC_NK_WT_H_H_RMMF189	ATAC-seq	Wildtype	NK cell	Homeostatic	30646975	63.653	90.82	0.619	9878	0.011
ATAC_NK_WT_H_H_VSMF192	ATAC-seq	Wildtype	NK cell	Homeostatic	25329389	60.195	98.24	0.628	16613	0.028
ATAC_NK_WT_H_H_RMMF196	ATAC-seq	Wildtype	NK cell	Homeostatic	33415732	65.14	98.02	0.736	48866	0.134
ATAC_NK_WT_H_H_RMMF208	ATAC-seq	Wildtype	NK cell	Homeostatic	21598631	75.965	99	0.688	31551	0.095
ATAC_NK_WT_H_H_RMMF209	ATAC-seq	Wildtype	NK cell	Homeostatic	19639609	84.097	97.39	0.631	15612	0.037
ATAC_NK_WT_H_H_VSMF216	ATAC-seq	Wildtype	NK cell	Homeostatic	25818049	76.744	97.96	0.715	34253	0.113
ATAC_NK_WT_H_H_RMMF226	ATAC-seq	Wildtype	NK cell	Homeostatic	42788978	73.592	99.21	0.721	38743	0.07
ATAC_NK_WT_H_H_MMAK005	ATAC-seq	Wildtype	NK cell	Homeostatic	22665960	43.387	97.91	0.703	43641	0.15
ATAC_NK_WT_H_H_MMAK006	ATAC-seq	Wildtype	NK cell	Homeostatic	22231449	67.849	99.22	0.726	52125	0.216
ATAC_NK_WT_H_H_MMAK007	ATAC-seq	Wildtype	NK cell	Homeostatic	22806575	52.133	98.86	0.7	37480	0.109
ATAC_T8_STAT1KO_H_H_BSMJ002	ATAC-seq	Stat1-ko	CD8 T cell	Homeostatic	24411226	81.693	97.54	0.722	28494	0.059
ATAC_T8_STAT1KO_H_H_BSMJ005	ATAC-seq	Stat1-ko	CD8 T cell	Homeostatic	23822543	78.424	96.67	0.722	24649	0.044
ATAC_T8_STAT1KO_IFNb_01h30min_BSMJ013	ATAC-seq	Stat1-ko	CD8 T cell	IFN-beta (1.5h)	36481458	42.219	96.16	0.578	27734	0.042
ATAC_T8_STAT1KO_IFNb_01h30min_BSMJ014	ATAC-seq	Stat1-ko	CD8 T cell	IFN-beta (1.5h)	28387413	15.643	94.56	0.514	9087	0.007
ATAC_T8_STAT1KO_IFNb_01h30min_BSMJ017	ATAC-seq	Stat1-ko	CD8 T cell	IFN-beta (1.5h)	28618182	28.168	95.96	0.56	16289	0.023
ATAC_T8_STAT1KO_IFNb_20h00min_BSMJ013	ATAC-seq	Stat1-ko	CD8 T cell	IFN-beta (20h)	38623271	65.642	98.4	0.697	55263	0.135
ATAC_T8_STAT1KO_IFNb_20h00min_BSMJ014	ATAC-seq	Stat1-ko	CD8 T cell	IFN-beta (20h)	50451063	15.322	94.12	0.697	28862	0.02
ATAC_T8_STAT1KO_UT_UT_BSMJ013	ATAC-seq	Stat1-ko	CD8 T cell	None (20h)	15355829	50.009	96.51	0.591	17269	0.039
ATAC_T8_STAT1KO_UT_UT_BSMJ014	ATAC-seq	Stat1-ko	CD8 T cell	None (20h)	57084895	16.539	95.79	0.591	21428	0.014
ATAC_M_STAT1KO_H_H_BSMJ002	ATAC-seq	Stat1-ko	Macrophage	Homeostatic	24607815	52.532	94.85	0.784	52534	0.105
ATAC_M_STAT1KO_H_H_BSMJ005	ATAC-seq	Stat1-ko	Macrophage	Homeostatic	20449897	58.258	96.37	0.784	41642	0.088
ATAC_M_STAT1KO_IFNb_01h30min_BSMJ013	ATAC-seq	Stat1-ko	Macrophage	IFN-beta (1.5h)	23167988	69.465	97.06	0.586	7600	0.012
ATAC_M_STAT1KO_IFNb_01h30min_BSMJ014	ATAC-seq	Stat1-ko	Macrophage	IFN-beta (1.5h)	38789362	83.049	98.97	0.599	7985	0.011
ATAC_M_STAT1KO_IFNb_01h30min_BSMJ017	ATAC-seq	Stat1-ko	Macrophage	IFN-beta (1.5h)	5777098	84.124	97.78	0.511	1700	0.006
ATAC_M_STAT1KO_IFNb_20h00min_BSMJ013	ATAC-seq	Stat1-ko	Macrophage	IFN-beta (20h)	15542201	82.848	98.09	0.646	7493	0.015
ATAC_M_STAT1KO_IFNb_20h00min_BSMJ014	ATAC-seq	Stat1-ko	Macrophage	IFN-beta (20h)	30061797	81.825	98.8	0.646	8420	0.013
ATAC_M_STAT1KO_UT_UT_BSMJ013	ATAC-seq	Stat1-ko	Macrophage	None (20h)	31776908	75.039	98.19	0.701	7908	0.011
ATAC_M_STAT1KO_UT_UT_BSMJ014	ATAC-seq	Stat1-ko	Macrophage	None (20h)	30676373	80.783	98.59	0.702	8363	0.012
ATAC_M_STAT1KO_UT_UT_BSMJ017	ATAC-seq	Stat1-ko	Macrophage	None (20h)	43780222	61.499	97.6	0.708	9169	0.01
ATAC_T8_STAT1AA_H_H_BSMJ001	ATAC-seq	Stat1a-only	CD8 T cell	Homeostatic	22386803	74.253	95.22	0.671	35877	0.086
ATAC_T8_STAT1AA_H_H_BSMJ003	ATAC-seq	Stat1a-only	CD8 T cell	Homeostatic	22806095	77.152	97.79	0.671	15055	0.03
ATAC_T8_STAT1AA_H_H_BSMJ004	ATAC-seq	Stat1a-only	CD8 T cell	Homeostatic	23348611	74.821	96.49	0.668	15139	0.028
ATAC_T8_STAT1AA_H_H_BSMJ005	ATAC-seq	Stat1a-only	CD8 T cell	Homeostatic	28211508	76.772	97.53	0.697	32418	0.069
ATAC_T8_STAT1AA_IFNb_01h30min_BSMJ014	ATAC-seq	Stat1a-only	CD8 T cell	IFN-beta (1.5h)	30293767	33.489	96.14	0.646	18274	0.026
ATAC_T8_STAT1AA_IFNb_01h30min_BSMJ015	ATAC-seq	Stat1a-only	CD8 T cell	IFN-beta (1.5h)	32313969	59.667	97.78	0.676	25870	0.053
ATAC_T8_STAT1AA_IFNb_01h30min_BSMJ016	ATAC-seq	Stat1a-only	CD8 T cell	IFN-beta (1.5h)	32527927	30.836	98.75	0.652	22245	0.031
ATAC_T8_STAT1AA_IFNb_20h00min_BSMJ014	ATAC-seq	Stat1a-only	CD8 T cell	IFN-beta (20h)	31010281	31.517	97.01	0.619	12758	0.014
ATAC_T8_STAT1AA_IFNb_20h00min_BSMJ015	ATAC-seq	Stat1a-only	CD8 T cell	IFN-beta (20h)	22485206	63.135	97.65	0.665	23996	0.063
ATAC_T8_STAT1AA_IFNb_20h00min_BSMJ016	ATAC-seq	Stat1a-only	CD8 T cell	IFN-beta (20h)	53816388	28.004	98.7	0.664	30087	0.034
ATAC_T8_STAT1AA_UT_UT_BSMJ014	ATAC-seq	Stat1a-only	CD8 T cell	None (20h)	12854454	60.626	97.15	0.569	17527	0.055
ATAC_T8_STAT1AA_UT_UT_BSMJ015	ATAC-seq	Stat1a-only	CD8 T cell	None (20h)	41399211	13.947	95.32	0.535	13666	0.009
ATAC_T8_STAT1AA_UT_UT_BSMJ016	ATAC-seq	Stat1a-only	CD8 T cell	None (20h)	45243325	68.861	98.31	0.565	10084	0.011
ATAC_M_STAT1AA_H_H_BSMJ001	ATAC-seq	Stat1a-only	Macrophage	Homeostatic	26226681	81.051	95.28	0.71	18032	0.025
ATAC_M_STAT1AA_H_H_BSMJ003	ATAC-seq	Stat1a-only	Macrophage	Homeostatic	20275993	75.364	98.18	0.71	41183	0.109
ATAC_M_STAT1AA_H_H_BSMJ004	ATAC-seq	Stat1a-only	Macrophage	Homeostatic	28850180	53.769	96.87	0.66	10040	0.012
ATAC_M_STAT1AA_H_H_BSMJ005	ATAC-seq	Stat1a-only	Macrophage	Homeostatic	25038001	70.712	97.66	0.722	37107	0.072
ATAC_M_STAT1AA_IFNb_01h30min_BSMJ014	ATAC-seq	Stat1a-only	Macrophage	IFN-beta (1.5h)	37668300	82.435	99.07	0.644	9690	0.012
ATAC_M_STAT1AA_IFNb_01h30min_BSMJ015	ATAC-seq	Stat1a-only	Macrophage	IFN-beta (1.5h)	6770868	81.118	97.72	0.535	1032	0.004
ATAC_M_STAT1AA_IFNb_01h30min_BSMJ016	ATAC-seq	Stat1a-only	Macrophage	IFN-beta (1.5h)	55419715	78.632	98.97	0.656	10359	0.01
ATAC_M_STAT1AA_IFNb_20h00min_BSMJ014	ATAC-seq	Stat1a-only	Macrophage	IFN-beta (20h)	46979633	77.063	99.02	0.704	8526	0.009
ATAC_M_STAT1AA_IFNb_20h00min_BSMJ015	ATAC-seq	Stat1a-only	Macrophage	IFN-beta (20h)	22015456	75.452	98.2	0.669	3824	0.005
ATAC_M_STAT1AA_IFNb_20h00min_BSMJ016	ATAC-seq	Stat1a-only	Macrophage	IFN-beta (20h)	36341016	78.912	98.74	0.703	7700	0.009
ATAC_M_STAT1AA_UT_UT_BSMJ014	ATAC-seq	Stat1a-only	Macrophage	None (20h)	25548470	82.086	98.37	0.682	4949	0.006
ATAC_M_STAT1AA_UT_UT_BSMJ015	ATAC-seq	Stat1a-only	Macrophage	None (20h)	53044981	70.379	98.58	0.714	9141	0.008
ATAC_M_STAT1AA_UT_UT_BSMJ016	ATAC-seq	Stat1a-only	Macrophage	None (20h)	32014449	73.415	98.13	0.701	8547	0.011
ATAC_T8_STAT1BB_H_H_BSMJ002	ATAC-seq	Stat1b-only	CD8 T cell	Homeostatic	27905092	74.189	97.63	0.641	42874	0.108
ATAC_T8_STAT1BB_H_H_BSMJ003	ATAC-seq	Stat1b-only	CD8 T cell	Homeostatic	25034546	81.026	97.85	0.646	19651	0.034
ATAC_T8_STAT1BB_H_H_BSMJ004	ATAC-seq	Stat1b-only	CD8 T cell	Homeostatic	29393432	37.318	95.65	0.574	3823	0.003
ATAC_T8_STAT1BB_IFNb_01h30min_BSMJ013	ATAC-seq	Stat1b-only	CD8 T cell	IFN-beta (1.5h)	12223504	55.714	96.11	0.541	19314	0.057
ATAC_T8_STAT1BB_IFNb_01h30min_BSMJ016	ATAC-seq	Stat1b-only	CD8 T cell	IFN-beta (1.5h)	7663722	57.067	98.38	0.541	14484	0.057
ATAC_T8_STAT1BB_IFNb_20h00min_BSMJ013	ATAC-seq	Stat1b-only	CD8 T cell	IFN-beta (20h)	9303095	64.219	96.42	0.638	19693	0.069
ATAC_T8_STAT1BB_IFNb_20h00min_BSMJ016	ATAC-seq	Stat1b-only	CD8 T cell	IFN-beta (20h)	54691191	26.504	98.69	0.638	25839	0.028
ATAC_T8_STAT1BB_UT_UT_BSMJ013	ATAC-seq	Stat1b-only	CD8 T cell	None (20h)	20092069	55.781	97.26	0.652	24972	0.061
ATAC_T8_STAT1BB_UT_UT_BSMJ016	ATAC-seq	Stat1b-only	CD8 T cell	None (20h)	37451678	53.557	98.6	0.668	27399	0.051
ATAC_T8_STAT1BB_UT_UT_BSMJ017	ATAC-seq	Stat1b-only	CD8 T cell	None (20h)	32395849	26.46	96.38	0.62	14297	0.017
ATAC_M_STAT1BB_H_H_BSMJ002	ATAC-seq	Stat1b-only	Macrophage	Homeostatic	27597650	41	81.46	0.708	34802	0.045
ATAC_M_STAT1BB_H_H_BSMJ003	ATAC-seq	Stat1b-only	Macrophage	Homeostatic	22013816	71.561	96.8	0.733	43656	0.103
ATAC_M_STAT1BB_H_H_BSMJ004	ATAC-seq	Stat1b-only	Macrophage	Homeostatic	22543974	50.715	95.18	0.7	27140	0.044
ATAC_M_STAT1BB_IFNb_01h30min_BSMJ013	ATAC-seq	Stat1b-only	Macrophage	IFN-beta (1.5h)	56093916	76.355	98.71	0.733	11009	0.011
ATAC_M_STAT1BB_IFNb_01h30min_BSMJ016	ATAC-seq	Stat1b-only	Macrophage	IFN-beta (1.5h)	26451589	83.518	99	0.712	8038	0.012
ATAC_M_STAT1BB_IFNb_01h30min_BSMJ017	ATAC-seq	Stat1b-only	Macrophage	IFN-beta (1.5h)	24401158	74.422	97.85	0.7	6725	0.009
ATAC_M_STAT1BB_IFNb_20h00min_BSMJ013	ATAC-seq	Stat1b-only	Macrophage	IFN-beta (20h)	23955533	81.618	98.53	0.666	10124	0.017
ATAC_M_STAT1BB_IFNb_20h00min_BSMJ016	ATAC-seq	Stat1b-only	Macrophage	IFN-beta (20h)	58592349	77.36	98.97	0.687	11955	0.011
ATAC_M_STAT1BB_IFNb_20h00min_BSMJ017	ATAC-seq	Stat1b-only	Macrophage	IFN-beta (20h)	10214588	82.922	98.15	0.602	2505	0.006
ATAC_M_STAT1BB_UT_UT_BSMJ013	ATAC-seq	Stat1b-only	Macrophage	None (20h)	18900009	85.375	98.87	0.611	7418	0.013
ATAC_M_STAT1BB_UT_UT_BSMJ016	ATAC-seq	Stat1b-only	Macrophage	None (20h)	22464706	86.363	99.23	0.612	6575	0.011
ATAC_M_STAT1BB_UT_UT_BSMJ017	ATAC-seq	Stat1b-only	Macrophage	None (20h)	11052497	79.499	97.74	0.575	3730	0.008
ATAC_T8_STAT2KO_H_H_TDAL002	ATAC-seq	Stat2-ko	CD8 T cell	Homeostatic	33973171	72.179	98.51	0.682	21851	0.039
ATAC_T8_STAT2KO_H_H_TDAL004	ATAC-seq	Stat2-ko	CD8 T cell	Homeostatic	20531320	69.457	98.04	0.673	22978	0.054
ATAC_T8_STAT2KO_H_H_TDAL012	ATAC-seq	Stat2-ko	CD8 T cell	Homeostatic	28702496	59.177	94.59	0.685	47272	0.15
ATAC_T8_STAT2KO_IFNb_01h30min_TDAL010	ATAC-seq	Stat2-ko	CD8 T cell	IFN-beta (1.5h)	31447008	67.662	98.87	0.624	20834	0.039
ATAC_T8_STAT2KO_IFNb_01h30min_TDAL011	ATAC-seq	Stat2-ko	CD8 T cell	IFN-beta (1.5h)	25198221	73.276	98.74	0.625	21629	0.044
ATAC_T8_STAT2KO_IFNb_01h30min_TDAL013	ATAC-seq	Stat2-ko	CD8 T cell	IFN-beta (1.5h)	4750140	79.077	98.68	0.532	984	0.006
ATAC_T8_STAT2KO_IFNb_20h00min_TDAL010	ATAC-seq	Stat2-ko	CD8 T cell	IFN-beta (20h)	28027522	64.482	98.74	0.703	21558	0.047
ATAC_T8_STAT2KO_IFNb_20h00min_TDAL011	ATAC-seq	Stat2-ko	CD8 T cell	IFN-beta (20h)	26610066	74.514	98.58	0.703	18249	0.036
ATAC_T8_STAT2KO_IFNb_20h00min_TDAL013	ATAC-seq	Stat2-ko	CD8 T cell	IFN-beta (20h)	42852107	69.59	98.82	0.739	23467	0.035
ATAC_T8_STAT2KO_IFNb_20h00min_TDAL014	ATAC-seq	Stat2-ko	CD8 T cell	IFN-beta (20h)	25181533	81.715	99.45	0.667	12543	0.022
ATAC_T8_STAT2KO_UT_UT_TDAL010	ATAC-seq	Stat2-ko	CD8 T cell	None (20h)	31654801	63.167	98.51	0.723	25132	0.056
ATAC_T8_STAT2KO_UT_UT_TDAL011	ATAC-seq	Stat2-ko	CD8 T cell	None (20h)	27959908	73.013	97.93	0.723	20664	0.039
ATAC_M_STAT2KO_H_H_TDAL002	ATAC-seq	Stat2-ko	Macrophage	Homeostatic	29097318	35.475	97.71	0.701	26199	0.037
ATAC_M_STAT2KO_H_H_TDAL004	ATAC-seq	Stat2-ko	Macrophage	Homeostatic	26476443	68.169	97.2	0.705	31970	0.065
ATAC_M_STAT2KO_H_H_TDAL012	ATAC-seq	Stat2-ko	Macrophage	Homeostatic	26255169	69.468	94.38	0.722	67005	0.256
ATAC_M_STAT2KO_IFNb_01h30min_TDAL010	ATAC-seq	Stat2-ko	Macrophage	IFN-beta (1.5h)	31573584	77.957	99.19	0.661	4836	0.005
ATAC_M_STAT2KO_IFNb_01h30min_TDAL011	ATAC-seq	Stat2-ko	Macrophage	IFN-beta (1.5h)	24490550	81.271	99.12	0.661	8619	0.014
ATAC_M_STAT2KO_IFNb_01h30min_TDAL014	ATAC-seq	Stat2-ko	Macrophage	IFN-beta (1.5h)	33663007	76.589	99.4	0.69	16390	0.031
ATAC_M_STAT2KO_IFNb_20h00min_TDAL010	ATAC-seq	Stat2-ko	Macrophage	IFN-beta (20h)	32035134	78.192	99.14	0.649	6096	0.007
ATAC_M_STAT2KO_IFNb_20h00min_TDAL011	ATAC-seq	Stat2-ko	Macrophage	IFN-beta (20h)	26976045	77.437	99.22	0.649	5699	0.007
ATAC_M_STAT2KO_IFNb_20h00min_TDAL014	ATAC-seq	Stat2-ko	Macrophage	IFN-beta (20h)	31905542	75.798	99.39	0.661	12906	0.024
ATAC_M_STAT2KO_UT_UT_TDAL010	ATAC-seq	Stat2-ko	Macrophage	None (20h)	29969456	77.535	99.23	0.651	4931	0.005
ATAC_M_STAT2KO_UT_UT_TDAL011	ATAC-seq	Stat2-ko	Macrophage	None (20h)	29849071	79.195	99.26	0.659	4805	0.006
ATAC_M_STAT2KO_UT_UT_TDAL013	ATAC-seq	Stat2-ko	Macrophage	None (20h)	33425600	78.69	99.43	0.672	7233	0.009
ATAC_M_STAT2KO_UT_UT_TDAL014	ATAC-seq	Stat2-ko	Macrophage	None (20h)	26807950	78.018	99.22	0.659	12837	0.027
ATAC_B_STAT3VAV_H_H_VSMF192	ATAC-seq	Stat3-ko	B cell	Homeostatic	24212767	78.703	98.96	0.705	21568	0.046
ATAC_B_STAT3VAV_H_H_VSMF216	ATAC-seq	Stat3-ko	B cell	Homeostatic	22067099	83.009	98.91	0.706	24014	0.057
ATAC_B_STAT3VAV_H_H_VSMF178	ATAC-seq	Stat3-ko	B cell	Homeostatic	29021473	81.453	99.27	0.705	16892	0.032
ATAC_B_STAT3VAV_H_H_VSMF230	ATAC-seq	Stat3-ko	B cell	Homeostatic	16492218	86.697	99.17	0.684	16146	0.044
ATAC_T8_STAT3VAV_H_H_VSMF192	ATAC-seq	Stat3-ko	CD8 T cell	Homeostatic	29352148	80.203	98.75	0.705	21831	0.043
ATAC_T8_STAT3VAV_H_H_VSMF216	ATAC-seq	Stat3-ko	CD8 T cell	Homeostatic	21164465	80.988	98.84	0.678	27376	0.079
ATAC_T8_STAT3VAV_H_H_VSMF178	ATAC-seq	Stat3-ko	CD8 T cell	Homeostatic	28348472	76.968	99.32	0.685	20631	0.038
ATAC_T8_STAT3VAV_H_H_VSMF230	ATAC-seq	Stat3-ko	CD8 T cell	Homeostatic	16150539	87.904	99.23	0.685	16013	0.039
ATAC_T8_STAT3VAV_IFNb_01h30min_VSVG029	ATAC-seq	Stat3-ko	CD8 T cell	IFN-beta (1.5h)	29631098	83.323	99.2	0.748	26609	0.073
ATAC_T8_STAT3VAV_IFNb_01h30min_VSVG036	ATAC-seq	Stat3-ko	CD8 T cell	IFN-beta (1.5h)	28224087	72.638	97.91	0.747	32864	0.099
ATAC_T8_STAT3VAV_IFNb_01h30min_VSVG038	ATAC-seq	Stat3-ko	CD8 T cell	IFN-beta (1.5h)	35039280	71.411	97.84	0.747	26118	0.061
ATAC_T8_STAT3VAV_IFNb_20h00min_VSMF166	ATAC-seq	Stat3-ko	CD8 T cell	IFN-beta (20h)	23731004	82.346	98.78	0.69	15611	0.043
ATAC_T8_STAT3VAV_IFNb_20h00min_VSVG029	ATAC-seq	Stat3-ko	CD8 T cell	IFN-beta (20h)	29188980	85.837	99.36	0.719	26918	0.072
ATAC_T8_STAT3VAV_IFNb_20h00min_VSVG036	ATAC-seq	Stat3-ko	CD8 T cell	IFN-beta (20h)	23775800	76.861	98.47	0.706	31915	0.107
ATAC_T8_STAT3VAV_IFNb_20h00min_VSVG038	ATAC-seq	Stat3-ko	CD8 T cell	IFN-beta (20h)	25752661	76.508	98.15	0.705	22933	0.061
ATAC_T8_STAT3VAV_IFNb_UT_VSMF166	ATAC-seq	Stat3-ko	CD8 T cell	None (20h)	27130161	82.147	99.05	0.692	15322	0.036
ATAC_T8_STAT3VAV_UT_UT_VSVG029	ATAC-seq	Stat3-ko	CD8 T cell	None (20h)	28688102	84.117	99.26	0.729	26927	0.079
ATAC_T8_STAT3VAV_UT_UT_VSVG036	ATAC-seq	Stat3-ko	CD8 T cell	None (20h)	24636806	73.353	98.23	0.728	28523	0.096
ATAC_T8_STAT3VAV_UT_UT_VSVG038	ATAC-seq	Stat3-ko	CD8 T cell	None (20h)	25900732	68.476	97.65	0.721	23393	0.066
ATAC_M_STAT3VAV_H_H_VSMF192	ATAC-seq	Stat3-ko	Macrophage	Homeostatic	28385955	75.116	98.32	0.725	30583	0.062
ATAC_M_STAT3VAV_H_H_VSMF216	ATAC-seq	Stat3-ko	Macrophage	Homeostatic	23930909	79.013	98.95	0.737	44153	0.127
ATAC_M_STAT3VAV_H_H_VSMF178	ATAC-seq	Stat3-ko	Macrophage	Homeostatic	31152898	84.968	99.23	0.682	8028	0.01
ATAC_M_STAT3VAV_H_H_VSMF230	ATAC-seq	Stat3-ko	Macrophage	Homeostatic	16946082	85.016	99.31	0.725	20524	0.058
ATAC_M_STAT3VAV_IFNb_01h30min_VSVG029	ATAC-seq	Stat3-ko	Macrophage	IFN-beta (1.5h)	30806401	86.51	99.1	0.653	2579	0.003
ATAC_M_STAT3VAV_IFNb_01h30min_VSVG036	ATAC-seq	Stat3-ko	Macrophage	IFN-beta (1.5h)	25147446	81.818	98.91	0.664	9005	0.015
ATAC_M_STAT3VAV_IFNb_01h30min_VSVG038	ATAC-seq	Stat3-ko	Macrophage	IFN-beta (1.5h)	31868788	77.651	98.14	0.665	9745	0.014
ATAC_M_STAT3VAV_IFNb_20h00min_VSMF166	ATAC-seq	Stat3-ko	Macrophage	IFN-beta (20h)	24768857	77.103	99.25	0.638	4120	0.005
ATAC_M_STAT3VAV_IFNb_20h00min_VSVG029	ATAC-seq	Stat3-ko	Macrophage	IFN-beta (20h)	36914542	86.823	94.14	0.654	5768	0.006
ATAC_M_STAT3VAV_IFNb_20h00min_VSVG036	ATAC-seq	Stat3-ko	Macrophage	IFN-beta (20h)	35358530	80.241	99.04	0.67	11168	0.016
ATAC_M_STAT3VAV_IFNb_UT_VSMF166	ATAC-seq	Stat3-ko	Macrophage	None (20h)	26827744	81.235	99.19	0.654	5366	0.007
ATAC_M_STAT3VAV_UT_UT_VSVG029	ATAC-seq	Stat3-ko	Macrophage	None (20h)	32521378	87.716	95.39	0.669	3551	0.004
ATAC_M_STAT3VAV_UT_UT_VSVG036	ATAC-seq	Stat3-ko	Macrophage	None (20h)	28711675	82.583	99.01	0.681	8825	0.013
ATAC_M_STAT3VAV_UT_UT_VSVG038	ATAC-seq	Stat3-ko	Macrophage	None (20h)	33785524	75.533	97.49	0.675	9413	0.013
ATAC_NK_STAT3VAV_H_H_VSMF192	ATAC-seq	Stat3-ko	NK cell	Homeostatic	21396579	72.341	97.52	0.658	19785	0.041
ATAC_NK_STAT3VAV_H_H_VSMF216	ATAC-seq	Stat3-ko	NK cell	Homeostatic	26498502	82.245	98.33	0.665	34914	0.103
ATAC_NK_STAT3VAV_H_H_VSMF230	ATAC-seq	Stat3-ko	NK cell	Homeostatic	19847249	82.567	98.84	0.636	9770	0.019
ATAC_T8_STAT4KO_H_H_BSMJ018	ATAC-seq	Stat4-ko	CD8 T cell	Homeostatic	18653784	78.339	96.6	0.686	17715	0.031
ATAC_T8_STAT4KO_H_H_BSMJ019	ATAC-seq	Stat4-ko	CD8 T cell	Homeostatic	20151495	57.063	83.31	0.652	12603	0.018
ATAC_T8_STAT4KO_H_H_BSMJ020	ATAC-seq	Stat4-ko	CD8 T cell	Homeostatic	28736994	71.573	91.69	0.69	30084	0.06
ATAC_T8_STAT4KO_IFNb_20h00min_BSMJ021	ATAC-seq	Stat4-ko	CD8 T cell	IFN-beta (20h)	43498485	51.222	97.38	0.51	28618	0.042
ATAC_M_STAT4KO_H_H_BSMJ018	ATAC-seq	Stat4-ko	Macrophage	Homeostatic	33826345	73.959	96.97	0.786	29773	0.043
ATAC_M_STAT4KO_H_H_BSMJ019	ATAC-seq	Stat4-ko	Macrophage	Homeostatic	55372628	55.085	89.27	0.798	37549	0.04
ATAC_M_STAT4KO_H_H_BSMJ020	ATAC-seq	Stat4-ko	Macrophage	Homeostatic	27438397	64.247	90.25	0.785	46815	0.099
ATAC_B_STAT5BN642H_H_H_RMMF196	ATAC-seq	Stat5-hyp	B cell	Homeostatic	31160114	76.016	98.78	0.776	42763	0.101
ATAC_B_STAT5BN642H_H_H_RMMF208	ATAC-seq	Stat5-hyp	B cell	Homeostatic	23935216	78.975	99.07	0.776	30180	0.07
ATAC_B_STAT5BN642H_H_H_RMMF209	ATAC-seq	Stat5-hyp	B cell	Homeostatic	19220977	84.269	98.88	0.727	21363	0.046
ATAC_B_STAT5BN642H_H_H_RMMF226	ATAC-seq	Stat5-hyp	B cell	Homeostatic	33504886	78.538	99.17	0.777	36905	0.064
ATAC_T8_STAT5BN642H_H_H_RMMF196	ATAC-seq	Stat5-hyp	CD8 T cell	Homeostatic	27833312	73.358	98.63	0.743	36527	0.092
ATAC_T8_STAT5BN642H_H_H_RMMF208	ATAC-seq	Stat5-hyp	CD8 T cell	Homeostatic	21446824	82.647	99.14	0.736	27319	0.071
ATAC_T8_STAT5BN642H_H_H_RMMF209	ATAC-seq	Stat5-hyp	CD8 T cell	Homeostatic	25481248	79.414	99.16	0.719	21708	0.041
ATAC_T8_STAT5BN642H_H_H_RMMF226	ATAC-seq	Stat5-hyp	CD8 T cell	Homeostatic	28402778	78.501	99.26	0.745	38814	0.084
ATAC_T8_STAT5BN642H_H_H_RMMF173	ATAC-seq	Stat5-hyp	CD8 T cell	Homeostatic	27592440	77.03	99	0.733	24884	0.046
ATAC_M_STAT5BN642H_H_H_RMMF196	ATAC-seq	Stat5-hyp	Macrophage	Homeostatic	25013542	84.517	98.97	0.626	22311	0.049
ATAC_M_STAT5BN642H_H_H_RMMF209	ATAC-seq	Stat5-hyp	Macrophage	Homeostatic	19026864	83.685	98.51	0.61	12467	0.027
ATAC_M_STAT5BN642H_H_H_RMMF173	ATAC-seq	Stat5-hyp	Macrophage	Homeostatic	29971662	29.245	82.65	0.556	3924	0.003
ATAC_NK_STAT5BN642H_H_H_RMMF196	ATAC-seq	Stat5-hyp	NK cell	Homeostatic	29093834	74.894	98.47	0.771	44110	0.137
ATAC_NK_STAT5BN642H_H_H_RMMF208	ATAC-seq	Stat5-hyp	NK cell	Homeostatic	21140930	82.611	99.08	0.765	33202	0.101
ATAC_NK_STAT5BN642H_H_H_RMMF209	ATAC-seq	Stat5-hyp	NK cell	Homeostatic	21617537	83.612	97.2	0.689	16305	0.036
ATAC_NK_STAT5BN642H_H_H_RMMF226	ATAC-seq	Stat5-hyp	NK cell	Homeostatic	29327707	75.627	97.45	0.765	46778	0.12
ATAC_B_STAT5VAV_H_H_RMMF186	ATAC-seq	Stat5-ko	B cell	Homeostatic	29485168	54.661	98.71	0.726	31434	0.05
ATAC_B_STAT5VAV_H_H_RMMF189	ATAC-seq	Stat5-ko	B cell	Homeostatic	28846958	68.507	83.62	0.726	29451	0.053
ATAC_B_STAT5VAV_H_H_RMMF211	ATAC-seq	Stat5-ko	B cell	Homeostatic	21664885	81.175	99.07	0.745	39172	0.117
ATAC_B_STAT5VAV_H_H_RMMF174	ATAC-seq	Stat5-ko	B cell	Homeostatic	30074348	69.891	99.36	0.684	15972	0.024
ATAC_T8_STAT5VAV_H_H_RMMF186	ATAC-seq	Stat5-ko	CD8 T cell	Homeostatic	31596734	60.826	99.11	0.662	27233	0.047
ATAC_T8_STAT5VAV_H_H_RMMF189	ATAC-seq	Stat5-ko	CD8 T cell	Homeostatic	26079430	79.893	92.79	0.662	4408	0.005
ATAC_T8_STAT5VAV_H_H_RMMF211	ATAC-seq	Stat5-ko	CD8 T cell	Homeostatic	23457749	86.816	99.38	0.683	24516	0.065
ATAC_T8_STAT5VAV_H_H_RMMF174	ATAC-seq	Stat5-ko	CD8 T cell	Homeostatic	31903582	61.822	99.14	0.616	3270	0.003
ATAC_T8_STAT5VAV_IFNb_01h30min_RMVG028	ATAC-seq	Stat5-ko	CD8 T cell	IFN-beta (1.5h)	27101410	86.811	99.12	0.51	27784	0.069
ATAC_T8_STAT5VAV_IFNb_20h00min_RMMF167	ATAC-seq	Stat5-ko	CD8 T cell	IFN-beta (20h)	27610563	74.265	98.44	0.641	11634	0.016
ATAC_T8_STAT5VAV_IFNb_20h00min_RMVG028	ATAC-seq	Stat5-ko	CD8 T cell	IFN-beta (20h)	30794325	85.112	99	0.673	40710	0.113
ATAC_T8_STAT5VAV_IFNb_20h00min_RMVG037	ATAC-seq	Stat5-ko	CD8 T cell	IFN-beta (20h)	21175423	79.004	97.34	0.648	20098	0.06
ATAC_T8_STAT5VAV_IFNb_20h00min_RMVG039	ATAC-seq	Stat5-ko	CD8 T cell	IFN-beta (20h)	19894754	66.967	94.97	0.636	20792	0.048
ATAC_T8_STAT5VAV_IFNb_UT_RMMF167	ATAC-seq	Stat5-ko	CD8 T cell	None (20h)	22136138	78.268	99.01	0.639	14244	0.029
ATAC_T8_STAT5VAV_UT_UT_RMVG028	ATAC-seq	Stat5-ko	CD8 T cell	None (20h)	31605454	86.109	99.13	0.687	33541	0.085
ATAC_T8_STAT5VAV_UT_UT_RMVG037	ATAC-seq	Stat5-ko	CD8 T cell	None (20h)	21601917	78.057	98.22	0.672	18340	0.056
ATAC_T8_STAT5VAV_UT_UT_RMVG039	ATAC-seq	Stat5-ko	CD8 T cell	None (20h)	21226426	61.938	92.66	0.664	20335	0.046
ATAC_M_STAT5VAV_H_H_RMMF186	ATAC-seq	Stat5-ko	Macrophage	Homeostatic	25821992	66.315	99.2	0.621	36551	0.08
ATAC_M_STAT5VAV_H_H_RMMF189	ATAC-seq	Stat5-ko	Macrophage	Homeostatic	34567534	49.647	12.37	0.602	11443	0.055
ATAC_M_STAT5VAV_H_H_RMMF211	ATAC-seq	Stat5-ko	Macrophage	Homeostatic	21800255	84.645	99.4	0.619	25636	0.071
ATAC_M_STAT5VAV_IFNb_01h30min_RMVG028	ATAC-seq	Stat5-ko	Macrophage	IFN-beta (1.5h)	35643533	85.466	98.98	0.669	8194	0.013
ATAC_M_STAT5VAV_IFNb_01h30min_RMVG037	ATAC-seq	Stat5-ko	Macrophage	IFN-beta (1.5h)	28615244	80.081	98.56	0.669	9520	0.019
ATAC_M_STAT5VAV_IFNb_20h00min_RMMF167	ATAC-seq	Stat5-ko	Macrophage	IFN-beta (20h)	28714762	79.374	98.93	0.642	8908	0.016
ATAC_M_STAT5VAV_IFNb_20h00min_RMVG028	ATAC-seq	Stat5-ko	Macrophage	IFN-beta (20h)	35165464	85.65	99.06	0.657	9011	0.015
ATAC_M_STAT5VAV_IFNb_20h00min_RMVG037	ATAC-seq	Stat5-ko	Macrophage	IFN-beta (20h)	21316150	81.969	98.58	0.62	8518	0.018
ATAC_M_STAT5VAV_IFNb_20h00min_RMVG039	ATAC-seq	Stat5-ko	Macrophage	IFN-beta (20h)	26096354	71.83	97.17	0.631	9548	0.014
ATAC_M_STAT5VAV_IFNb_UT_RMMF167	ATAC-seq	Stat5-ko	Macrophage	None (20h)	26106199	79.836	99.03	0.637	7747	0.014
ATAC_M_STAT5VAV_UT_UT_RMVG028	ATAC-seq	Stat5-ko	Macrophage	None (20h)	32075635	86.379	99.23	0.635	6826	0.01
ATAC_M_STAT5VAV_UT_UT_RMVG037	ATAC-seq	Stat5-ko	Macrophage	None (20h)	23435540	81.078	98.59	0.624	7861	0.015
ATAC_M_STAT5VAV_UT_UT_RMVG039	ATAC-seq	Stat5-ko	Macrophage	None (20h)	26514410	72.778	97.55	0.624	7356	0.01
ATAC_T8_STAT6KO_H_H_SKAF006	ATAC-seq	Stat6-ko	CD8 T cell	Homeostatic	29341093	74.899	96.06	0.532	44055	0.178
ATAC_T8_STAT6KO_H_H_SKAF007	ATAC-seq	Stat6-ko	CD8 T cell	Homeostatic	30622913	44.232	55.25	0.524	4851	0.007
ATAC_T8_STAT6KO_H_H_SKAF008	ATAC-seq	Stat6-ko	CD8 T cell	Homeostatic	36605058	40.743	53.87	0.517	4140	0.005
ATAC_T8_STAT6KO_IFNb_20h00min_SKAF006	ATAC-seq	Stat6-ko	CD8 T cell	IFN-beta (20h)	27576552	88.201	98.5	0.51	13788	0.032
ATAC_T8_STAT6KO_UT_UT_SKAF006	ATAC-seq	Stat6-ko	CD8 T cell	None (20h)	21097045	88.912	98.79	0.51	9887	0.023
ATAC_M_STAT6KO_H_H_SKAF006	ATAC-seq	Stat6-ko	Macrophage	Homeostatic	27191740	74.43	85.66	0.832	50782	0.151
ATAC_M_STAT6KO_H_H_SKAF007	ATAC-seq	Stat6-ko	Macrophage	Homeostatic	38415519	57.718	74.9	0.845	66762	0.188
ATAC_M_STAT6KO_H_H_SKAF008	ATAC-seq	Stat6-ko	Macrophage	Homeostatic	27663308	60.521	75.53	0.839	58542	0.196
ATAC_M_STAT6KO_IFNb_20h00min_SKAF006	ATAC-seq	Stat6-ko	Macrophage	IFN-beta (20h)	24941028	89.371	99.17	0.51	291	0.001
ATAC_M_STAT6KO_UT_UT_SKAF006	ATAC-seq	Stat6-ko	Macrophage	None (20h)	24847030	88.361	99.25	0.51	85	0
ATAC_T8_IRF9KO_H_H_TDAL005	ATAC-seq	Irf9-ko	CD8 T cell	Homeostatic	26893838	75.738	99.2	0.725	29127	0.076
ATAC_T8_IRF9KO_H_H_TDAL006	ATAC-seq	Irf9-ko	CD8 T cell	Homeostatic	26235497	80.98	99.32	0.74	35606	0.103
ATAC_T8_IRF9KO_H_H_TDAL007	ATAC-seq	Irf9-ko	CD8 T cell	Homeostatic	26407330	77.097	99.2	0.738	40959	0.135
ATAC_T8_IRF9KO_IFNb_01h30min_TDAL008	ATAC-seq	Irf9-ko	CD8 T cell	IFN-beta (1.5h)	30334840	61.625	98.93	0.717	20501	0.029
ATAC_T8_IRF9KO_IFNb_01h30min_TDAL009	ATAC-seq	Irf9-ko	CD8 T cell	IFN-beta (1.5h)	30830937	57.738	98.21	0.704	23839	0.044
ATAC_T8_IRF9KO_IFNb_01h30min_TDAL013	ATAC-seq	Irf9-ko	CD8 T cell	IFN-beta (1.5h)	34948962	75.302	99.42	0.733	21666	0.031
ATAC_T8_IRF9KO_IFNb_01h30min_TDAL014	ATAC-seq	Irf9-ko	CD8 T cell	IFN-beta (1.5h)	25417421	76.607	99.25	0.717	18145	0.034
ATAC_T8_IRF9KO_IFNb_20h00min_TDAL008	ATAC-seq	Irf9-ko	CD8 T cell	IFN-beta (20h)	25416228	67.525	99.01	0.696	16947	0.027
ATAC_T8_IRF9KO_IFNb_20h00min_TDAL009	ATAC-seq	Irf9-ko	CD8 T cell	IFN-beta (20h)	30657172	65.915	97.69	0.696	23187	0.049
ATAC_T8_IRF9KO_IFNb_20h00min_TDAL013	ATAC-seq	Irf9-ko	CD8 T cell	IFN-beta (20h)	15714429	74.068	98.7	0.67	14733	0.029
ATAC_T8_IRF9KO_IFNb_20h00min_TDAL014	ATAC-seq	Irf9-ko	CD8 T cell	IFN-beta (20h)	31119630	72.433	99.29	0.702	18349	0.032
ATAC_T8_IRF9KO_UT_UT_TDAL008	ATAC-seq	Irf9-ko	CD8 T cell	None (20h)	27492841	74.381	98.16	0.718	18439	0.029
ATAC_T8_IRF9KO_UT_UT_TDAL009	ATAC-seq	Irf9-ko	CD8 T cell	None (20h)	31415592	66.483	98.63	0.716	25773	0.048
ATAC_T8_IRF9KO_UT_UT_TDAL013	ATAC-seq	Irf9-ko	CD8 T cell	None (20h)	17205476	75.456	99.05	0.688	15318	0.032
ATAC_T8_IRF9KO_UT_UT_TDAL014	ATAC-seq	Irf9-ko	CD8 T cell	None (20h)	28959834	73.74	99.21	0.716	20284	0.038
ATAC_M_IRF9KO_H_H_TDAL005	ATAC-seq	Irf9-ko	Macrophage	Homeostatic	27290785	74.039	97.29	0.837	65046	0.213
ATAC_M_IRF9KO_H_H_TDAL006	ATAC-seq	Irf9-ko	Macrophage	Homeostatic	26642289	81.016	99.39	0.824	48019	0.141
ATAC_M_IRF9KO_H_H_TDAL007	ATAC-seq	Irf9-ko	Macrophage	Homeostatic	29077874	75.207	99.21	0.837	54938	0.153
ATAC_M_IRF9KO_IFNb_01h30min_TDAL008	ATAC-seq	Irf9-ko	Macrophage	IFN-beta (1.5h)	30991165	84.027	99.24	0.651	2797	0.003
ATAC_M_IRF9KO_IFNb_01h30min_TDAL009	ATAC-seq	Irf9-ko	Macrophage	IFN-beta (1.5h)	31103554	72.77	99.22	0.651	6728	0.007
ATAC_M_IRF9KO_IFNb_01h30min_TDAL014	ATAC-seq	Irf9-ko	Macrophage	IFN-beta (1.5h)	24557690	78.015	99.32	0.655	12613	0.029
ATAC_M_IRF9KO_IFNb_20h00min_TDAL008	ATAC-seq	Irf9-ko	Macrophage	IFN-beta (20h)	28372779	84.036	99.23	0.687	8100	0.012
ATAC_M_IRF9KO_IFNb_20h00min_TDAL009	ATAC-seq	Irf9-ko	Macrophage	IFN-beta (20h)	35554670	75.953	99.14	0.687	6523	0.006
ATAC_M_IRF9KO_IFNb_20h00min_TDAL013	ATAC-seq	Irf9-ko	Macrophage	IFN-beta (20h)	21233486	81.404	99.38	0.641	2966	0.004
ATAC_M_IRF9KO_IFNb_20h00min_TDAL014	ATAC-seq	Irf9-ko	Macrophage	IFN-beta (20h)	36698955	75.788	99.27	0.695	11370	0.021
ATAC_M_IRF9KO_UT_UT_TDAL008	ATAC-seq	Irf9-ko	Macrophage	None (20h)	24867322	86.661	99.31	0.663	5135	0.007
ATAC_M_IRF9KO_UT_UT_TDAL009	ATAC-seq	Irf9-ko	Macrophage	None (20h)	30911751	76.305	99.2	0.673	5882	0.006
ATAC_M_IRF9KO_UT_UT_TDAL013	ATAC-seq	Irf9-ko	Macrophage	None (20h)	35699306	78.871	99.45	0.679	6381	0.007
ATAC_M_IRF9KO_UT_UT_TDAL014	ATAC-seq	Irf9-ko	Macrophage	None (20h)	31649649	77.464	98.94	0.683	11223	0.022
ATAC_T8_TYK2KE_H_H_MMAK003	ATAC-seq	Tyk2-inact	CD8 T cell	Homeostatic	34450583	76.244	99.4	0.618	9997	0.011
ATAC_T8_TYK2KE_H_H_MMAK009	ATAC-seq	Tyk2-inact	CD8 T cell	Homeostatic	19063548	71.431	98.88	0.625	43742	0.166
ATAC_T8_TYK2KE_H_H_MMAK010	ATAC-seq	Tyk2-inact	CD8 T cell	Homeostatic	21542264	69.689	98.37	0.617	46746	0.2
ATAC_T8_TYK2KE_H_H_MMAK012	ATAC-seq	Tyk2-inact	CD8 T cell	Homeostatic	27728206	57.815	98.79	0.617	16873	0.024
ATAC_T8_TYK2KE_IFNb_01h30min_MMAK013	ATAC-seq	Tyk2-inact	CD8 T cell	IFN-beta (1.5h)	11795095	79.794	98.98	0.705	36231	0.176
ATAC_T8_TYK2KE_IFNb_01h30min_MMAK014	ATAC-seq	Tyk2-inact	CD8 T cell	IFN-beta (1.5h)	20512152	76.1	97.54	0.721	36737	0.119
ATAC_T8_TYK2KE_IFNb_01h30min_MMAK015	ATAC-seq	Tyk2-inact	CD8 T cell	IFN-beta (1.5h)	31022591	54.377	96.54	0.721	39301	0.092
ATAC_T8_TYK2KE_IFNb_20h30min_MMAK013	ATAC-seq	Tyk2-inact	CD8 T cell	IFN-beta (20h)	4147741	79.36	97.21	0.619	19209	0.11
ATAC_T8_TYK2KE_IFNb_20h30min_MMAK014	ATAC-seq	Tyk2-inact	CD8 T cell	IFN-beta (20h)	40198833	64.995	96.9	0.686	42631	0.088
ATAC_T8_TYK2KE_IFNb_20h30min_MMAK015	ATAC-seq	Tyk2-inact	CD8 T cell	IFN-beta (20h)	23158980	48.72	95.02	0.673	36065	0.083
ATAC_T8_TYK2KE_UT_UT_MMAK013	ATAC-seq	Tyk2-inact	CD8 T cell	None (20h)	11181314	82.974	98.94	0.625	37208	0.199
ATAC_T8_TYK2KE_UT_UT_MMAK014	ATAC-seq	Tyk2-inact	CD8 T cell	None (20h)	42586602	22.742	94.02	0.62	21374	0.019
ATAC_T8_TYK2KE_UT_UT_MMAK015	ATAC-seq	Tyk2-inact	CD8 T cell	None (20h)	30985948	31.513	95.1	0.635	32767	0.053
ATAC_DC_TYK2KE_H_H_MMSH008	ATAC-seq	Tyk2-inact	Dendritic cell	Homeostatic	37444892	40.97	97.35	0.504	44938	0.051
ATAC_M_TYK2KE_H_H_MMAK002	ATAC-seq	Tyk2-inact	Macrophage	Homeostatic	66885586	48.685	99.26	0.887	86302	0.136
ATAC_M_TYK2KE_H_H_MMAK003	ATAC-seq	Tyk2-inact	Macrophage	Homeostatic	31249852	71.3	99.28	0.87	67682	0.187
ATAC_M_TYK2KE_H_H_MMAK004	ATAC-seq	Tyk2-inact	Macrophage	Homeostatic	25543737	50.24	96.29	0.804	47169	0.093
ATAC_M_TYK2KE_H_H_MMAK009	ATAC-seq	Tyk2-inact	Macrophage	Homeostatic	27663151	74.311	99.33	0.883	80669	0.227
ATAC_M_TYK2KE_H_H_MMAK010	ATAC-seq	Tyk2-inact	Macrophage	Homeostatic	14473425	75.737	99.41	0.86	64238	0.242
ATAC_M_TYK2KE_H_H_MMAK011	ATAC-seq	Tyk2-inact	Macrophage	Homeostatic	24059492	78.036	99.49	0.881	81680	0.261
ATAC_M_TYK2KE_H_H_MMAK012	ATAC-seq	Tyk2-inact	Macrophage	Homeostatic	19724135	79.673	99.51	0.884	75155	0.279
ATAC_M_TYK2KE_IFNb_01h30min_MMAK013	ATAC-seq	Tyk2-inact	Macrophage	IFN-beta (1.5h)	26120416	81.519	99.08	0.662	11215	0.026
ATAC_M_TYK2KE_IFNb_01h30min_MMAK014	ATAC-seq	Tyk2-inact	Macrophage	IFN-beta (1.5h)	25509257	82.534	98.91	0.654	8647	0.016
ATAC_M_TYK2KE_IFNb_01h30min_MMAK015	ATAC-seq	Tyk2-inact	Macrophage	IFN-beta (1.5h)	36073819	72.765	98.83	0.675	24845	0.036
ATAC_M_TYK2KE_IFNb_20h30min_MMAK013	ATAC-seq	Tyk2-inact	Macrophage	IFN-beta (20h)	26511039	82.97	99.07	0.615	11410	0.025
ATAC_M_TYK2KE_IFNb_20h30min_MMAK014	ATAC-seq	Tyk2-inact	Macrophage	IFN-beta (20h)	21318001	82.328	98.53	0.615	8303	0.016
ATAC_M_TYK2KE_UT_UT_MMAK013	ATAC-seq	Tyk2-inact	Macrophage	None (20h)	26676939	80.705	99.11	0.664	12451	0.031
ATAC_M_TYK2KE_UT_UT_MMAK014	ATAC-seq	Tyk2-inact	Macrophage	None (20h)	28436445	72.453	98.29	0.671	11460	0.02
ATAC_M_TYK2KE_UT_UT_MMAK015	ATAC-seq	Tyk2-inact	Macrophage	None (20h)	35847200	66.141	98.38	0.68	18711	0.023
ATAC_NK_TYK2KE_H_H_MMAK005	ATAC-seq	Tyk2-inact	NK cell	Homeostatic	18555239	44.644	95.76	0.673	42803	0.161
ATAC_NK_TYK2KE_H_H_MMAK006	ATAC-seq	Tyk2-inact	NK cell	Homeostatic	32387863	38.566	98.45	0.69	41555	0.083
ATAC_NK_TYK2KE_H_H_MMAK007	ATAC-seq	Tyk2-inact	NK cell	Homeostatic	25888404	69.376	94.46	0.644	25419	0.053
ATAC_T8_TYK2CMV_H_H_MMAK002	ATAC-seq	Tyk2-ko	CD8 T cell	Homeostatic	31314818	64.249	99.02	0.674	24039	0.04
ATAC_T8_TYK2CMV_H_H_MMAK003	ATAC-seq	Tyk2-ko	CD8 T cell	Homeostatic	27888947	72.78	99.36	0.805	53020	0.195
ATAC_T8_TYK2CMV_H_H_MMAK004	ATAC-seq	Tyk2-ko	CD8 T cell	Homeostatic	24347829	77.09	99.44	0.771	36924	0.111
ATAC_T8_TYK2CMV_H_H_MMAK009	ATAC-seq	Tyk2-ko	CD8 T cell	Homeostatic	22430259	77.962	99.28	0.798	51546	0.23
ATAC_T8_TYK2CMV_H_H_MMAK010	ATAC-seq	Tyk2-ko	CD8 T cell	Homeostatic	20637070	73.723	98.52	0.787	50614	0.214
ATAC_T8_TYK2CMV_H_H_MMAK012	ATAC-seq	Tyk2-ko	CD8 T cell	Homeostatic	19506771	69.05	99.08	0.787	47812	0.197
ATAC_T8_TYK2CMV_IFNb_01h30min_MMAK013	ATAC-seq	Tyk2-ko	CD8 T cell	IFN-beta (1.5h)	18286786	76.061	98.8	0.715	38614	0.149
ATAC_T8_TYK2CMV_IFNb_01h30min_MMAK014	ATAC-seq	Tyk2-ko	CD8 T cell	IFN-beta (1.5h)	37220901	44.88	95.25	0.719	29130	0.044
ATAC_T8_TYK2CMV_IFNb_01h30min_MMAK015	ATAC-seq	Tyk2-ko	CD8 T cell	IFN-beta (1.5h)	35757969	47.388	96.33	0.724	33069	0.06
ATAC_T8_TYK2CMV_IFNb_20h30min_MMAK013	ATAC-seq	Tyk2-ko	CD8 T cell	IFN-beta (20h)	37113810	75.677	99.34	0.65	58529	0.194
ATAC_T8_TYK2CMV_IFNb_20h30min_MMAK014	ATAC-seq	Tyk2-ko	CD8 T cell	IFN-beta (20h)	44073374	25.453	94.28	0.647	25138	0.023
ATAC_T8_TYK2CMV_IFNb_20h30min_MMAK015	ATAC-seq	Tyk2-ko	CD8 T cell	IFN-beta (20h)	21986150	32.338	95.83	0.636	27511	0.046
ATAC_T8_TYK2CMV_UT_UT_MMAK013	ATAC-seq	Tyk2-ko	CD8 T cell	None (20h)	16329064	78.002	98.87	0.621	40427	0.166
ATAC_T8_TYK2CMV_UT_UT_MMAK014	ATAC-seq	Tyk2-ko	CD8 T cell	None (20h)	16967871	17.3	93.99	0.528	10742	0.011
ATAC_T8_TYK2CMV_UT_UT_MMAK015	ATAC-seq	Tyk2-ko	CD8 T cell	None (20h)	28229150	58.35	96.8	0.633	44989	0.121
ATAC_DC_TYK2CMV_H_H_MMSH009	ATAC-seq	Tyk2-ko	Dendritic cell	Homeostatic	31221359	75.801	99.46	0.695	14361	0.016
ATAC_DC_TYK2CMV_H_H_MMSH001	ATAC-seq	Tyk2-ko	Dendritic cell	Homeostatic	27139163	82.838	99.43	0.687	36424	0.078
ATAC_DC_TYK2CMV_H_H_MMSH002	ATAC-seq	Tyk2-ko	Dendritic cell	Homeostatic	23715055	23.259	93.26	0.623	6015	0.004
ATAC_DC_TYK2KO_H_H_MMSH002	ATAC-seq	Tyk2-ko	Dendritic cell	Homeostatic	30494017	16.783	98.3	0.504	3081	0.001
ATAC_M_TYK2CMV_H_H_MMAK002	ATAC-seq	Tyk2-ko	Macrophage	Homeostatic	28937736	70.141	98.92	0.85	64525	0.172
ATAC_M_TYK2CMV_H_H_MMAK003	ATAC-seq	Tyk2-ko	Macrophage	Homeostatic	29448973	38.458	98.86	0.731	33184	0.045
ATAC_M_TYK2CMV_H_H_MMAK004	ATAC-seq	Tyk2-ko	Macrophage	Homeostatic	26332563	62.288	99.2	0.81	45328	0.104
ATAC_M_TYK2CMV_H_H_MMAK009	ATAC-seq	Tyk2-ko	Macrophage	Homeostatic	19648522	74.432	99.27	0.862	72874	0.233
ATAC_M_TYK2CMV_H_H_MMAK010	ATAC-seq	Tyk2-ko	Macrophage	Homeostatic	17884708	77.547	99.35	0.857	75009	0.267
ATAC_M_TYK2CMV_H_H_MMAK011	ATAC-seq	Tyk2-ko	Macrophage	Homeostatic	22265797	75.126	99.44	0.87	74273	0.242
ATAC_M_TYK2CMV_H_H_MMAK012	ATAC-seq	Tyk2-ko	Macrophage	Homeostatic	19947339	77.847	99.48	0.867	74843	0.272
ATAC_M_TYK2CMV_IFNb_01h30min_MMAK013	ATAC-seq	Tyk2-ko	Macrophage	IFN-beta (1.5h)	26762784	82.104	99.18	0.629	12360	0.03
ATAC_M_TYK2CMV_IFNb_01h30min_MMAK014	ATAC-seq	Tyk2-ko	Macrophage	IFN-beta (1.5h)	47743900	65.085	98.08	0.626	7650	0.007
ATAC_M_TYK2CMV_IFNb_01h30min_MMAK015	ATAC-seq	Tyk2-ko	Macrophage	IFN-beta (1.5h)	51453281	38.611	98.11	0.621	11478	0.01
ATAC_M_TYK2CMV_IFNb_20h30min_MMAK013	ATAC-seq	Tyk2-ko	Macrophage	IFN-beta (20h)	17626882	84.176	99.19	0.567	8794	0.02
ATAC_M_TYK2CMV_IFNb_20h30min_MMAK014	ATAC-seq	Tyk2-ko	Macrophage	IFN-beta (20h)	21043951	81.878	97.18	0.566	2037	0.003
ATAC_M_TYK2CMV_IFNb_20h30min_MMAK015	ATAC-seq	Tyk2-ko	Macrophage	IFN-beta (20h)	44705821	48.144	98.37	0.578	7483	0.006
ATAC_M_TYK2CMV_UT_UT_MMAK013	ATAC-seq	Tyk2-ko	Macrophage	None (20h)	26591027	81.377	99.22	0.603	11181	0.024
ATAC_M_TYK2CMV_UT_UT_MMAK014	ATAC-seq	Tyk2-ko	Macrophage	None (20h)	20820515	80.878	98.6	0.555	5135	0.007
ATAC_M_TYK2CMV_UT_UT_MMAK015	ATAC-seq	Tyk2-ko	Macrophage	None (20h)	44497069	65.622	99.02	0.609	11345	0.015
ATAC_NK_TYK2CMV_H_H_MMAK005	ATAC-seq	Tyk2-ko	NK cell	Homeostatic	25692218	48.387	96.53	0.584	11417	0.013
ATAC_NK_TYK2CMV_H_H_MMAK006	ATAC-seq	Tyk2-ko	NK cell	Homeostatic	24268124	70.212	99.22	0.683	54614	0.215
ATAC_NK_TYK2CMV_H_H_MMAK007	ATAC-seq	Tyk2-ko	NK cell	Homeostatic	23703430	55.021	98.87	0.676	45592	0.148

## Sheet: Supplementary Table 2
Gene symbol	Ensembl gene ID	Mutation	Cell type	Log2 fold change	Adjusted p-value	Average expression (log2 CPM)	UMAP dimension 1	UMAP dimension 2	UMAP cluster
Stat1	ENSMUSG00000026104	Stat1-ko	CD8 T cell	-5.337	0.000597	6.829	-0.26	-3.766	C
Lgals3bp	ENSMUSG00000033880	Stat1-ko	CD8 T cell	-1.625	0.0336	7.762	2.153	1.423	C
H2-Q5	ENSMUSG00000055413	Stat1-ko	CD8 T cell	-5.784	0.000791	3.848	1.199	2.245	C
H2-Q7	ENSMUSG00000060550	Stat1-ko	CD8 T cell	-3.912	1.4e-05	8.863	-0.238	-3.743	C
H2-Q6	ENSMUSG00000073409	Stat1-ko	CD8 T cell	-5.425	0.00319	7.816	-0.266	-3.691	C
AW112010	ENSMUSG00000075010	Stat1-ko	CD8 T cell	-1.327	0.0419	9.581	0.51	-3.196	C
Igtp	ENSMUSG00000078853	Stat1-ko	CD8 T cell	-3.153	0.00641	8.078	-0.275	-3.659	C
Ifi47	ENSMUSG00000078920	Stat1-ko	CD8 T cell	-0.908	0.000285	9.22	-0.329	-3.783	C
Tgtp2	ENSMUSG00000078921	Stat1-ko	CD8 T cell	-2.364	0.00206	6.79	-0.304	-3.748	C
Tgtp1	ENSMUSG00000078922	Stat1-ko	CD8 T cell	-3.71	2.66e-05	5.561	-0.852	-3.289	C
Irf9	ENSMUSG00000002325	Stat1-ko	CD8 T cell	-2.375	0.0439	6.558	0.17	4.189	E
Nol8	ENSMUSG00000021392	Stat1-ko	CD8 T cell	0.481	0.0371	5.589	-0.188	1.435	E
Slc25a28	ENSMUSG00000040414	Stat1-ko	CD8 T cell	-3.179	0.0341	0.549	0.68	3.146	E
Tlr7	ENSMUSG00000044583	Stat1-ko	CD8 T cell	-3.304	0.0135	0.803	0.738	2.019	E
Ifit1bl2	ENSMUSG00000067297	Stat1-ko	CD8 T cell	-5.694	0.0113	0.042	1.015	2.181	E
Phf11b	ENSMUSG00000091649	Stat1-ko	CD8 T cell	-2.192	0.027	6.059	1.176	2.498	E
Gbp6	ENSMUSG00000104713	Stat1-ko	CD8 T cell	-4.686	0.000288	2.793	1.147	2.136	E
Gbp10	ENSMUSG00000105096	Stat1-ko	CD8 T cell	-6.062	0.0143	0.441	0.927	2.112	E
Ifi27	ENSMUSG00000064215	Stat1-ko	CD8 T cell	-2.207	0.00936	7.661	-2.198	-2.858	G
Ifi213	ENSMUSG00000073491	Stat1-ko	CD8 T cell	-1.794	0.0238	6.599	-2.594	-3.282	G
Slfn1	ENSMUSG00000078763	Stat1-ko	CD8 T cell	-2.028	0.025	7.126	-2.228	-2.965	G
H2-T22	ENSMUSG00000056116	Stat1-ko	CD8 T cell	-1.409	0.038	4.998	0.525	0.661	J
H2-T23	ENSMUSG00000067212	Stat1-ko	CD8 T cell	-0.998	0.0458	6.356	0.6	0.655	J
Oasl2	ENSMUSG00000029561	Stat1-ko	CD8 T cell	-5.516	0.00659	1.943	-3.048	-2.951	P
Usp18	ENSMUSG00000030107	Stat1-ko	CD8 T cell	-5.078	0.00232	4.279	-3.035	-2.834	P
Rtp4	ENSMUSG00000033355	Stat1-ko	CD8 T cell	-7.404	2.63e-06	4.864	-3.086	-2.955	P
Ifit1	ENSMUSG00000034459	Stat1-ko	CD8 T cell	-9.432	0.000161	3.416	-3.068	-2.942	P
Oasl1	ENSMUSG00000041827	Stat1-ko	CD8 T cell	-7.366	7.29e-05	1.625	-3.054	-2.951	P
Oas1a	ENSMUSG00000052776	Stat1-ko	CD8 T cell	-5.452	0.000127	1.708	-3.046	-2.964	P
Iigp1	ENSMUSG00000054072	Stat1-ko	CD8 T cell	-6.252	0.00507	1.686	-2.973	-2.762	P
Ifit3b	ENSMUSG00000062488	Stat1-ko	CD8 T cell	-5.891	0.000153	0.454	-3.039	-2.944	P
Ifit3	ENSMUSG00000074896	Stat1-ko	CD8 T cell	-5.9	1.04e-06	3.096	-3.079	-2.939	P
Ifi27l2a	ENSMUSG00000079017	Stat1-ko	CD8 T cell	-6.12	0.011	6.303	-3.078	-2.935	P
Gm12250	ENSMUSG00000082292	Stat1-ko	CD8 T cell	-6.864	0.000604	4.147	-3.021	-2.776	P
Irf1	ENSMUSG00000018899	Stat1-ko	CD8 T cell	-0.621	0.0407	7.545	N/A	N/A	N/A
Ly6e	ENSMUSG00000022587	Stat1-ko	CD8 T cell	-1.126	0.00513	10.988	N/A	N/A	N/A
Tapbp	ENSMUSG00000024308	Stat1-ko	CD8 T cell	-0.681	0.000615	9.432	N/A	N/A	N/A
Psmb8	ENSMUSG00000024338	Stat1-ko	CD8 T cell	-0.652	0.0351	9.683	N/A	N/A	N/A
Shisa5	ENSMUSG00000025647	Stat1-ko	CD8 T cell	-0.359	0.00213	11.868	N/A	N/A	N/A
Map7d1	ENSMUSG00000028849	Stat1-ko	CD8 T cell	0.92	0.0438	5.203	N/A	N/A	N/A
Tap1	ENSMUSG00000037321	Stat1-ko	CD8 T cell	-1.352	0.0211	7.929	N/A	N/A	N/A
Ctss	ENSMUSG00000038642	Stat1-ko	CD8 T cell	-0.904	0.00745	8.377	N/A	N/A	N/A
H2-K1	ENSMUSG00000061232	Stat1-ko	CD8 T cell	-1.407	1.34e-05	12.043	N/A	N/A	N/A
Gm6030	ENSMUSG00000062284	Stat1-ko	CD8 T cell	-1.4	0.0274	0.718	N/A	N/A	N/A
H2-D1	ENSMUSG00000073411	Stat1-ko	CD8 T cell	-0.902	4.79e-05	11.572	N/A	N/A	N/A
Psmb9	ENSMUSG00000096727	Stat1-ko	CD8 T cell	-1.304	0.0116	7.104	N/A	N/A	N/A
Sipa1l2	ENSMUSG00000001995	Stat1-ko	Macrophage	1.152	0.0221	1.313	-2.726	-1.001	A
Amacr	ENSMUSG00000022244	Stat1-ko	Macrophage	-3.936	0.0392	1.37	-2.453	-1.285	A
Rhot2	ENSMUSG00000025733	Stat1-ko	Macrophage	-1.218	0.0172	1.872	-1.891	-0.889	A
Ift74	ENSMUSG00000028576	Stat1-ko	Macrophage	-3.791	0.0251	1.013	-2.386	-1.196	A
Ttll3	ENSMUSG00000030276	Stat1-ko	Macrophage	2.83	0.00584	0.692	-1.672	-0.739	A
Mki67	ENSMUSG00000031004	Stat1-ko	Macrophage	0.934	0.0112	4.032	-0.288	-2.301	A
Wdtc1	ENSMUSG00000037622	Stat1-ko	Macrophage	-2.828	0.0252	0.75	-1.975	-0.975	A
Ckap2	ENSMUSG00000037725	Stat1-ko	Macrophage	2.06	0.00756	1.244	-0.027	-2.29	A
Ythdf1	ENSMUSG00000038848	Stat1-ko	Macrophage	-1.027	0.0171	3.401	-1.677	-0.58	A
Mipol1	ENSMUSG00000047022	Stat1-ko	Macrophage	-4.699	0.0301	0.089	-3.044	-0.432	A
Eml5	ENSMUSG00000051166	Stat1-ko	Macrophage	1.526	0.0487	1.477	-1.802	-0.909	A
Gen1	ENSMUSG00000051235	Stat1-ko	Macrophage	2.127	0.00413	1.179	-1.576	-1.749	A
Zfp867	ENSMUSG00000054519	Stat1-ko	Macrophage	-6.264	0.0161	0.795	-2.476	-1.294	A
Prelid2	ENSMUSG00000056671	Stat1-ko	Macrophage	1.638	0.00131	1.289	-1.737	-1.031	A
Zfp85	ENSMUSG00000058331	Stat1-ko	Macrophage	1.131	0.00818	1.186	-2.451	-0.822	A
2510046G10Rik	ENSMUSG00000066175	Stat1-ko	Macrophage	1.232	0.00571	0.567	-1.968	-2.183	A
Slfn9	ENSMUSG00000069793	Stat1-ko	Macrophage	-4.821	0.00617	1.471	-2.833	-1.476	A
Zfp951	ENSMUSG00000072774	Stat1-ko	Macrophage	-3.575	0.000239	2.168	-2.882	-0.916	A
Inafm1	ENSMUSG00000091811	Stat1-ko	Macrophage	-0.931	0.0354	2.602	-1.695	-1.413	A
Map2k7	ENSMUSG00000002948	Stat1-ko	Macrophage	1.04	0.0235	2.107	1.421	2.246	B
Polr2e	ENSMUSG00000004667	Stat1-ko	Macrophage	0.427	0.0014	6.819	3.351	0.763	B
Igf1r	ENSMUSG00000005533	Stat1-ko	Macrophage	1.73	0.0245	1.81	2.148	-0.743	B
Pecam1	ENSMUSG00000020717	Stat1-ko	Macrophage	-0.51	0.0401	6.717	2.033	-1.144	B
Tspan4	ENSMUSG00000025511	Stat1-ko	Macrophage	-1.208	0.0343	6.429	2.006	0.467	B
Coa5	ENSMUSG00000026112	Stat1-ko	Macrophage	-0.4	0.022	7.138	3.756	0.069	B
4930562F07Rik	ENSMUSG00000026729	Stat1-ko	Macrophage	0.551	0.0132	3.56	3.358	-0.581	B
Tgfbr3	ENSMUSG00000029287	Stat1-ko	Macrophage	1.201	0.0129	3.318	2.184	-0.362	B
Pml	ENSMUSG00000036986	Stat1-ko	Macrophage	-1.529	0.0455	4.659	2.765	0.384	B
Mrps16	ENSMUSG00000049960	Stat1-ko	Macrophage	-0.424	0.0176	5.212	2.43	2.151	B
Ywhag	ENSMUSG00000051391	Stat1-ko	Macrophage	-0.292	0.0426	6.573	3.263	0.439	B
Ndufaf2	ENSMUSG00000068184	Stat1-ko	Macrophage	1.114	0.000223	2.912	2.77	2.159	B
Leng1	ENSMUSG00000078813	Stat1-ko	Macrophage	0.862	0.0252	3.74	2.443	1.518	B
Lgals9	ENSMUSG00000001123	Stat1-ko	Macrophage	-1.592	0.000309	6.521	-0.966	-3.407	C
Anxa9	ENSMUSG00000015702	Stat1-ko	Macrophage	-7.179	0.00145	1.143	-0.726	-4.255	C
Ly6i	ENSMUSG00000022586	Stat1-ko	Macrophage	-3.536	7.23e-07	6.633	-0.401	-4.033	C
Ttc39c	ENSMUSG00000024424	Stat1-ko	Macrophage	-3.86	0.00986	0.035	-0.673	-4.4	C
Ms4a7	ENSMUSG00000024672	Stat1-ko	Macrophage	-2.021	0.00857	5.462	-0.229	-3.595	C
Il1rl1	ENSMUSG00000026069	Stat1-ko	Macrophage	2.579	0.00539	0.038	0.13	-3.42	C
Stat1	ENSMUSG00000026104	Stat1-ko	Macrophage	-6.336	1.12e-09	6.329	-0.26	-3.766	C
Ddias	ENSMUSG00000030641	Stat1-ko	Macrophage	2.746	0.000131	0.589	-1.165	-3.836	C
Pde3b	ENSMUSG00000030671	Stat1-ko	Macrophage	1.307	0.0264	2.284	-0.82	-3.555	C
Cttn	ENSMUSG00000031078	Stat1-ko	Macrophage	-3.649	0.0129	1.065	-1.041	-3.894	C
Bfsp2	ENSMUSG00000032556	Stat1-ko	Macrophage	1.433	0.025	0.428	-0.023	-3.347	C
Cpne4	ENSMUSG00000032564	Stat1-ko	Macrophage	2.674	0.000834	1.441	-0.545	-6.076	C
Klf9	ENSMUSG00000033863	Stat1-ko	Macrophage	1.389	0.00142	2.207	-0.596	-3.532	C
Lgals3bp	ENSMUSG00000033880	Stat1-ko	Macrophage	-3.274	3.93e-06	7.898	2.153	1.423	C
Kif4	ENSMUSG00000034311	Stat1-ko	Macrophage	2.032	0.000121	1.372	0.394	-3.136	C
Tkfc	ENSMUSG00000034371	Stat1-ko	Macrophage	-2.034	0.0347	0.274	0.944	-4.986	C
Dhrs11	ENSMUSG00000034449	Stat1-ko	Macrophage	-0.945	0.0374	2.433	0.267	-3.258	C
Ccdc180	ENSMUSG00000035539	Stat1-ko	Macrophage	2.29	0.00203	1.396	0.219	-3.332	C
Ifi203	ENSMUSG00000039997	Stat1-ko	Macrophage	-1.448	0.00422	5.051	-0.413	-3.695	C
Fpr1	ENSMUSG00000045551	Stat1-ko	Macrophage	-2.086	0.0104	5.978	0.136	-4.499	C
Zfp629	ENSMUSG00000045639	Stat1-ko	Macrophage	-4.14	0.0415	1.572	-0.697	-4.173	C
Cox6b2	ENSMUSG00000051811	Stat1-ko	Macrophage	1.567	0.000939	1.353	-1.342	-3.06	C
Gstp3	ENSMUSG00000058216	Stat1-ko	Macrophage	2.582	0.00661	0.466	0.065	-3.309	C
H2-Q7	ENSMUSG00000060550	Stat1-ko	Macrophage	-2.896	1.55e-06	6.528	-0.238	-3.743	C
Pla2g16	ENSMUSG00000060675	Stat1-ko	Macrophage	-1.675	0.00111	5.166	0.584	-3.126	C
Nol4l	ENSMUSG00000061411	Stat1-ko	Macrophage	-3.58	0.0187	0.026	-0.387	-4.251	C
Kdr	ENSMUSG00000062960	Stat1-ko	Macrophage	-4.043	0.00161	0.174	-0.907	-3.562	C
Phf11d	ENSMUSG00000068245	Stat1-ko	Macrophage	-3.959	0.0306	3.896	-0.288	-4.105	C
Rnf213	ENSMUSG00000070327	Stat1-ko	Macrophage	-1.239	2.97e-05	4.877	-0.354	-3.668	C
4930599N23Rik	ENSMUSG00000073144	Stat1-ko	Macrophage	-3.076	0.0388	0.061	-0.039	-4.379	C
H2-Q6	ENSMUSG00000073409	Stat1-ko	Macrophage	-2.378	3.12e-06	7.108	-0.266	-3.691	C
Ifi204	ENSMUSG00000073489	Stat1-ko	Macrophage	-2.887	0.000601	5.595	-0.262	-4.15	C
Ifi207	ENSMUSG00000073490	Stat1-ko	Macrophage	-3.445	0.00204	6.234	-0.392	-4.084	C
AW112010	ENSMUSG00000075010	Stat1-ko	Macrophage	-1.428	0.00014	8.782	0.51	-3.196	C
Igkv4-63	ENSMUSG00000076550	Stat1-ko	Macrophage	-6.097	0.0367	3.115	-0.581	-4.344	C
Igtp	ENSMUSG00000078853	Stat1-ko	Macrophage	-1.966	0.00283	5.979	-0.275	-3.659	C
Ifi47	ENSMUSG00000078920	Stat1-ko	Macrophage	-2.6	0.000115	5.957	-0.329	-3.783	C
Tgtp2	ENSMUSG00000078921	Stat1-ko	Macrophage	-5.062	0.00822	4.191	-0.304	-3.748	C
Tgtp1	ENSMUSG00000078922	Stat1-ko	Macrophage	-3.412	8.58e-05	0.768	-0.852	-3.289	C
C920021L13Rik	ENSMUSG00000080727	Stat1-ko	Macrophage	3.751	0.00382	1.08	0.213	-3.316	C
Ighv2-5	ENSMUSG00000096498	Stat1-ko	Macrophage	-4.72	0.000668	1.281	-0.611	-4.092	C
Ighv1-63	ENSMUSG00000096672	Stat1-ko	Macrophage	-4.427	0.0302	1.008	-0.793	-3.661	C
Gm26890	ENSMUSG00000097246	Stat1-ko	Macrophage	-5.469	0.000308	0.021	-0.648	-4.13	C
A930007I19Rik	ENSMUSG00000097855	Stat1-ko	Macrophage	-2.049	0.0152	1.789	0.97	-4.784	C
1810044D09Rik	ENSMUSG00000100680	Stat1-ko	Macrophage	-1.712	0.0353	0.659	0.657	-4.326	C
Gm43111	ENSMUSG00000106472	Stat1-ko	Macrophage	-3.244	0.0137	0.122	-0.238	-4.292	C
A630001O12Rik	ENSMUSG00000110498	Stat1-ko	Macrophage	2.45	0.0402	0.192	0.197	-3.39	C
Ercc1	ENSMUSG00000003549	Stat1-ko	Macrophage	-0.635	0.0206	4.067	4	0.084	D
Tmem115	ENSMUSG00000010045	Stat1-ko	Macrophage	-0.771	8.1e-05	5.222	3.375	0.213	D
Cdk17	ENSMUSG00000020015	Stat1-ko	Macrophage	1.251	0.01	3.701	4.291	-0.335	D
Mpc1	ENSMUSG00000023861	Stat1-ko	Macrophage	0.417	0.0405	3.892	3.057	-2.548	D
Mgea5	ENSMUSG00000025220	Stat1-ko	Macrophage	0.873	0.0418	4.606	4.123	0.197	D
Cops5	ENSMUSG00000025917	Stat1-ko	Macrophage	-1.038	0.0424	5.923	3.713	0.777	D
Ugcg	ENSMUSG00000028381	Stat1-ko	Macrophage	1.238	0.0316	2.503	4.221	0.067	D
Dctn5	ENSMUSG00000030868	Stat1-ko	Macrophage	-0.449	0.0212	7.22	3.962	0.155	D
Zfp335	ENSMUSG00000039834	Stat1-ko	Macrophage	0.702	0.0348	3.027	4.106	-0.995	D
Babam2	ENSMUSG00000052139	Stat1-ko	Macrophage	-0.485	0.0176	6.148	3.575	-0.36	D
Ethe1	ENSMUSG00000064254	Stat1-ko	Macrophage	-0.72	0.0461	5.628	4.161	0.283	D
Nlrc5	ENSMUSG00000074151	Stat1-ko	Macrophage	-2.6	0.00885	4.94	4.281	-0.007	D
Mndal	ENSMUSG00000090272	Stat1-ko	Macrophage	-1.438	9.08e-05	5.329	3.832	0.582	D
Mpc1-ps	ENSMUSG00000091498	Stat1-ko	Macrophage	0.58	0.0216	2.063	3.16	-2.405	D
Wdr77	ENSMUSG00000000561	Stat1-ko	Macrophage	0.457	0.012	3.657	-0.63	2.37	E
Luzp1	ENSMUSG00000001089	Stat1-ko	Macrophage	-1.585	0.00148	4.249	0.557	1.745	E
Oas1c	ENSMUSG00000001166	Stat1-ko	Macrophage	-3.415	0.0167	0.979	-2.231	3.639	E
Irf9	ENSMUSG00000002325	Stat1-ko	Macrophage	-2.661	6.35e-07	6.755	0.17	4.189	E
Keap1	ENSMUSG00000003308	Stat1-ko	Macrophage	-1.099	0.000156	5.654	-1.06	4.26	E
Kctd20	ENSMUSG00000005936	Stat1-ko	Macrophage	0.308	0.0152	6.13	-0.735	4.354	E
Cbx1	ENSMUSG00000018666	Stat1-ko	Macrophage	0.382	0.00367	4.368	0.953	2.954	E
Fmc1	ENSMUSG00000019689	Stat1-ko	Macrophage	0.945	0.00318	3.179	0.693	3.772	E
Tmbim4	ENSMUSG00000020225	Stat1-ko	Macrophage	-0.449	0.0364	6.685	0.246	4.029	E
Pttg1	ENSMUSG00000020415	Stat1-ko	Macrophage	-0.625	0.00207	6.099	0.846	2.425	E
Cmpk2	ENSMUSG00000020638	Stat1-ko	Macrophage	-2.103	0.034	4.418	-0.253	4.443	E
Pinx1	ENSMUSG00000021958	Stat1-ko	Macrophage	1.038	0.0233	3.185	0.434	3.027	E
Anks3	ENSMUSG00000022515	Stat1-ko	Macrophage	1.261	0.00695	4.037	-0.874	2.421	E
Qtrt2	ENSMUSG00000022704	Stat1-ko	Macrophage	-2.623	0.00155	1.008	-0.812	3.205	E
Eif2ak2	ENSMUSG00000024079	Stat1-ko	Macrophage	-1.822	0.00183	3.015	0.209	4.199	E
0610009O20Rik	ENSMUSG00000024442	Stat1-ko	Macrophage	-0.592	0.0491	3.533	0.598	2.906	E
Irf7	ENSMUSG00000025498	Stat1-ko	Macrophage	-3.072	0.00743	6.166	0.125	4.313	E
Xrcc5	ENSMUSG00000026187	Stat1-ko	Macrophage	-1.13	0.022	2.394	-1.341	4.107	E
Ppp1r7	ENSMUSG00000026275	Stat1-ko	Macrophage	-0.627	0.0165	5.519	-0.437	4.993	E
Ptpn4	ENSMUSG00000026384	Stat1-ko	Macrophage	1.689	0.0164	1.831	0.457	0.995	E
Ube2l6	ENSMUSG00000027078	Stat1-ko	Macrophage	-1.344	0.0489	6.355	0.735	2.531	E
Zbp1	ENSMUSG00000027514	Stat1-ko	Macrophage	-2.172	1.41e-05	5.449	1.255	2.352	E
Gbp3	ENSMUSG00000028268	Stat1-ko	Macrophage	-1.52	0.0396	5.252	-0.347	4.914	E
Hsd17b11	ENSMUSG00000029311	Stat1-ko	Macrophage	1.052	0.0172	1.988	-1.784	0.326	E
Plac8	ENSMUSG00000029322	Stat1-ko	Macrophage	-0.678	0.000738	8.692	0.315	1.762	E
Nfatc2ip	ENSMUSG00000030722	Stat1-ko	Macrophage	-2.805	0.0241	0.642	-0.68	3.209	E
Tial1	ENSMUSG00000030846	Stat1-ko	Macrophage	1.409	0.0466	2.107	1.776	2.627	E
Fam96a	ENSMUSG00000032381	Stat1-ko	Macrophage	0.324	0.037	7.23	1.396	1.814	E
Mctp2	ENSMUSG00000032776	Stat1-ko	Macrophage	1.942	0.0187	0.637	-1.784	-1.227	E
Exosc1	ENSMUSG00000034321	Stat1-ko	Macrophage	-0.679	0.0241	4.973	-0.368	4.775	E
Slfn8	ENSMUSG00000035208	Stat1-ko	Macrophage	-2.777	0.00107	4.49	0.059	4.315	E
Leng8	ENSMUSG00000035545	Stat1-ko	Macrophage	0.872	0.0304	4.796	1.334	2.488	E
Rmi2	ENSMUSG00000037991	Stat1-ko	Macrophage	1.309	0.0159	0.798	-0.862	3.813	E
Chpf2	ENSMUSG00000038181	Stat1-ko	Macrophage	-0.521	0.0263	5.709	-0.508	4.46	E
Fam117a	ENSMUSG00000038893	Stat1-ko	Macrophage	-3.486	0.00541	1.24	1.396	3.561	E
Setd1a	ENSMUSG00000042308	Stat1-ko	Macrophage	1.28	0.0443	1.327	1.092	2.048	E
Fam26f	ENSMUSG00000046031	Stat1-ko	Macrophage	-1.082	0.015	5.303	0.513	2.744	E
Cxxc5	ENSMUSG00000046668	Stat1-ko	Macrophage	1.377	0.0115	1.924	-2.396	1.904	E
Bst2	ENSMUSG00000046718	Stat1-ko	Macrophage	-1.166	0.00705	5.771	1.08	2.551	E
Samd9l	ENSMUSG00000047735	Stat1-ko	Macrophage	-0.612	0.00709	5.358	0.289	4.077	E
Insl6	ENSMUSG00000050957	Stat1-ko	Macrophage	-1.457	0.00115	1.349	0.551	3.824	E
H2-T24	ENSMUSG00000053835	Stat1-ko	Macrophage	-2.297	0.00485	4.15	-1.006	4.039	E
Stam2	ENSMUSG00000055371	Stat1-ko	Macrophage	-0.639	0.0217	5.5	-0.555	3.807	E
Hist1h4d	ENSMUSG00000061482	Stat1-ko	Macrophage	0.434	0.0249	4.543	1.814	2.461	E
Ly6a	ENSMUSG00000075602	Stat1-ko	Macrophage	-3.596	0.00234	5.662	-2.939	-2.575	E
AU022252	ENSMUSG00000078584	Stat1-ko	Macrophage	-1.408	0.00107	2.938	0.494	3.325	E
Ak6	ENSMUSG00000078941	Stat1-ko	Macrophage	0.345	0.0311	4.554	0.706	3.7	E
Tex9	ENSMUSG00000090626	Stat1-ko	Macrophage	2.264	0.000351	0.651	0.062	3.181	E
Gm26510	ENSMUSG00000097154	Stat1-ko	Macrophage	1.297	0.041	2.957	1.383	2.927	E
Ccl24	ENSMUSG00000004814	Stat1-ko	Macrophage	2.01	0.00087	3.744	0.326	-6.211	F
Bcas1	ENSMUSG00000013523	Stat1-ko	Macrophage	1.318	0.000537	1.769	0.666	-5.951	F
Itga8	ENSMUSG00000026768	Stat1-ko	Macrophage	1.338	0.0482	0.985	0.109	-6.122	F
Lilra6	ENSMUSG00000030427	Stat1-ko	Macrophage	1.197	0.0261	3.475	0.038	-6.072	F
Cd209d	ENSMUSG00000031495	Stat1-ko	Macrophage	2.337	0.021	0.708	-0.531	-6.042	F
Inpp5j	ENSMUSG00000034570	Stat1-ko	Macrophage	1.585	0.0182	1.139	-0.369	-6.241	F
Stap2	ENSMUSG00000038781	Stat1-ko	Macrophage	2.239	0.0174	0.12	-0.273	-6.108	F
Mgl2	ENSMUSG00000040950	Stat1-ko	Macrophage	2.147	1.6e-05	3.18	0.38	-6.258	F
Retnla	ENSMUSG00000061100	Stat1-ko	Macrophage	2.626	0.000422	2.486	-0.703	-6.159	F
Gm42602	ENSMUSG00000104698	Stat1-ko	Macrophage	1.799	0.00771	0.915	-1.187	-6.013	F
Fkbp7	ENSMUSG00000002732	Stat1-ko	Macrophage	1.438	0.0433	0.891	-1.668	-4.335	G
Il5ra	ENSMUSG00000005364	Stat1-ko	Macrophage	2.953	0.00118	0.104	-1.815	-4.871	G
Zbtb32	ENSMUSG00000006310	Stat1-ko	Macrophage	-4.418	0.00281	0.196	-0.953	-5.521	G
Mybl2	ENSMUSG00000017861	Stat1-ko	Macrophage	1.414	0.0421	1.178	-1.899	-4.039	G
Socs2	ENSMUSG00000020027	Stat1-ko	Macrophage	1.448	0.00259	3.399	-1.566	-4.257	G
Rflnb	ENSMUSG00000020846	Stat1-ko	Macrophage	2.163	0.000537	1.749	-1.963	-4.778	G
Ly6c2	ENSMUSG00000022584	Stat1-ko	Macrophage	-1.483	0.0287	3.442	-2.023	-2.633	G
Ccdc14	ENSMUSG00000022833	Stat1-ko	Macrophage	-3.701	0.0388	0.371	-1.983	-4.805	G
Mmp25	ENSMUSG00000023903	Stat1-ko	Macrophage	1.542	0.0363	1.189	-2.066	-4.394	G
Ifi211	ENSMUSG00000026536	Stat1-ko	Macrophage	-6.166	5.52e-06	2.46	-1.671	-4.615	G
Ifi44	ENSMUSG00000028037	Stat1-ko	Macrophage	-7.073	0.00837	1.098	-2.512	-3.444	G
Agbl5	ENSMUSG00000029165	Stat1-ko	Macrophage	-2.727	0.0243	0.535	-0.822	-5.607	G
Psd3	ENSMUSG00000030465	Stat1-ko	Macrophage	-3.801	0.0181	0.905	-1.184	-4.661	G
Cish	ENSMUSG00000032578	Stat1-ko	Macrophage	2.09	0.00334	0.524	-1.852	-4.479	G
Oas2	ENSMUSG00000032690	Stat1-ko	Macrophage	-8.018	0.0108	1.517	-2.489	-3.463	G
Emid1	ENSMUSG00000034164	Stat1-ko	Macrophage	2.762	0.00453	0.416	-1.665	-4.038	G
Neurl1b	ENSMUSG00000034413	Stat1-ko	Macrophage	-2.649	0.0379	0.605	-1.047	-4.274	G
Mid1	ENSMUSG00000035299	Stat1-ko	Macrophage	-3.045	0.0384	0.401	-0.091	-4.977	G
Ifi206	ENSMUSG00000037849	Stat1-ko	Macrophage	-3.791	0.000456	2.755	-2.519	-3.344	G
Sema7a	ENSMUSG00000038264	Stat1-ko	Macrophage	2.191	0.00446	1.217	-1.784	-4.309	G
Eme1	ENSMUSG00000039055	Stat1-ko	Macrophage	2.209	0.0334	0.802	-1.491	-4.182	G
F13a1	ENSMUSG00000039109	Stat1-ko	Macrophage	2.733	0.00477	1.25	-1.907	-5.197	G
Batf2	ENSMUSG00000039699	Stat1-ko	Macrophage	-5.17	7.79e-05	1.124	-0.831	-4.226	G
Lmbrd2	ENSMUSG00000039704	Stat1-ko	Macrophage	-1.319	0.0227	2.295	-1.056	-4.457	G
Chrnb1	ENSMUSG00000041189	Stat1-ko	Macrophage	-3.838	0.0376	0.244	-1.589	-5.21	G
Bicdl1	ENSMUSG00000041609	Stat1-ko	Macrophage	1.981	0.00713	0.344	-1.88	-4.905	G
Gpr82	ENSMUSG00000047678	Stat1-ko	Macrophage	-0.859	0.0311	2.754	-1.197	-5.146	G
Cebpe	ENSMUSG00000052435	Stat1-ko	Macrophage	1.941	0.0306	0.568	-1.797	-4.657	G
Txk	ENSMUSG00000054892	Stat1-ko	Macrophage	1.407	0.0493	1.253	-1.572	-4.289	G
Ifi27	ENSMUSG00000064215	Stat1-ko	Macrophage	-3.914	1.54e-10	5.981	-2.198	-2.858	G
Oas1g	ENSMUSG00000066861	Stat1-ko	Macrophage	-7.743	6.01e-07	1.045	-2.535	-3.416	G
9830107B12Rik	ENSMUSG00000073386	Stat1-ko	Macrophage	3.362	0.000572	0.199	-1.837	-4.757	G
C4b	ENSMUSG00000073418	Stat1-ko	Macrophage	-2.336	0.00226	1.221	-1.977	-4.161	G
Ifi213	ENSMUSG00000073491	Stat1-ko	Macrophage	-5.94	1.26e-06	2.782	-2.594	-3.282	G
Gm4951	ENSMUSG00000073555	Stat1-ko	Macrophage	-8.343	4.9e-05	2.365	-1.52	-4.138	G
Igkv8-16	ENSMUSG00000076591	Stat1-ko	Macrophage	-6.343	0.0222	0.2	-1.444	-5.241	G
Slfn1	ENSMUSG00000078763	Stat1-ko	Macrophage	-1.866	0.0419	2.755	-2.228	-2.965	G
Gm16023	ENSMUSG00000086682	Stat1-ko	Macrophage	1.534	0.0144	0.283	-1.553	-4.595	G
Platr17	ENSMUSG00000092349	Stat1-ko	Macrophage	-1.597	0.0295	0.074	-1.564	-4.918	G
Gm17435	ENSMUSG00000097000	Stat1-ko	Macrophage	-2.967	0.0357	0.1	-2.901	-1.519	G
6430590A07Rik	ENSMUSG00000097583	Stat1-ko	Macrophage	1.623	0.0314	1.132	-1.53	-3.418	G
A930037H05Rik	ENSMUSG00000109408	Stat1-ko	Macrophage	-3.966	0.000777	0.537	-1.053	-5.585	G
Sorbs1	ENSMUSG00000025006	Stat1-ko	Macrophage	-5.539	0.03	0.394	-0.87	3.404	H
Gin1	ENSMUSG00000026333	Stat1-ko	Macrophage	1.461	0.000347	2.859	-2.722	3.33	H
Ndufaf5	ENSMUSG00000027384	Stat1-ko	Macrophage	0.897	0.0243	2.713	-1.683	3.824	H
Tlr2	ENSMUSG00000027995	Stat1-ko	Macrophage	-0.549	0.0371	6.851	-2.735	2.083	H
Zfp593	ENSMUSG00000028840	Stat1-ko	Macrophage	-1.054	0.0425	1.042	2.134	1.063	H
Rrp8	ENSMUSG00000030888	Stat1-ko	Macrophage	0.58	0.022	4.221	-1.854	3.788	H
Isg20	ENSMUSG00000039236	Stat1-ko	Macrophage	-0.989	0.0013	5.781	-1.241	4.614	H
Trafd1	ENSMUSG00000042726	Stat1-ko	Macrophage	-0.872	0.0233	6.745	-2.131	4.34	H
2310022A10Rik	ENSMUSG00000049643	Stat1-ko	Macrophage	0.677	0.000621	3.433	-1.957	4.464	H
Ercc6	ENSMUSG00000054051	Stat1-ko	Macrophage	1.806	0.0374	1	-1.101	2.822	H
Utp14a	ENSMUSG00000063785	Stat1-ko	Macrophage	0.791	0.00924	4.05	0.372	3.145	H
Nat6	ENSMUSG00000079334	Stat1-ko	Macrophage	-0.714	0.00472	3.609	-1.239	3.007	H
Brip1os	ENSMUSG00000085208	Stat1-ko	Macrophage	-0.82	0.00235	5.041	-2.583	2.814	H
C530050E15Rik	ENSMUSG00000097838	Stat1-ko	Macrophage	2.838	0.000232	0.378	-0.753	2.661	H
Ddb2	ENSMUSG00000002109	Stat1-ko	Macrophage	1.357	0.00657	1.942	-1.386	-0.012	I
Unkl	ENSMUSG00000015127	Stat1-ko	Macrophage	1.311	0.00377	1.121	-1.857	0.807	I
Abr	ENSMUSG00000017631	Stat1-ko	Macrophage	-0.38	0.0375	6.318	-0.271	0.455	I
Rdh12	ENSMUSG00000021123	Stat1-ko	Macrophage	1.966	0.0197	1.305	-0.431	0.096	I
Tecpr2	ENSMUSG00000021275	Stat1-ko	Macrophage	-4.414	0.0104	1.463	-3.016	0.229	I
Ildr1	ENSMUSG00000022900	Stat1-ko	Macrophage	-4.198	0.0229	0.421	-2.973	0.139	I
Pms1	ENSMUSG00000026098	Stat1-ko	Macrophage	0.984	0.0359	2.666	1.33	-1.439	I
Pip4k2a	ENSMUSG00000026737	Stat1-ko	Macrophage	0.255	0.0342	7.238	-1.209	2.069	I
Usp20	ENSMUSG00000026854	Stat1-ko	Macrophage	1.357	0.0368	2.239	-2.513	0.066	I
Odf2l	ENSMUSG00000028256	Stat1-ko	Macrophage	-3.554	0.0391	0.434	0.651	2.564	I
Cap1	ENSMUSG00000028656	Stat1-ko	Macrophage	-0.566	0.00459	4.508	0.076	0.711	I
Cd9	ENSMUSG00000030342	Stat1-ko	Macrophage	0.525	0.0263	8.404	1.598	-1.829	I
Akap12	ENSMUSG00000038587	Stat1-ko	Macrophage	2.244	0.0358	0.647	-2.237	0.755	I
Camta2	ENSMUSG00000040712	Stat1-ko	Macrophage	0.635	0.011	5.31	-1.57	0.508	I
Trex1	ENSMUSG00000049734	Stat1-ko	Macrophage	-0.707	0.00173	8.36	-0.001	1.551	I
Gm12258	ENSMUSG00000072915	Stat1-ko	Macrophage	1.82	0.0437	0.532	-1.356	-0.035	I
Dpm1	ENSMUSG00000078919	Stat1-ko	Macrophage	-0.9	0.0157	1.261	-0.824	2.004	I
BC147527	ENSMUSG00000094796	Stat1-ko	Macrophage	-1.111	0.00968	5.584	1.627	-1.527	I
Gm16845	ENSMUSG00000096981	Stat1-ko	Macrophage	1.488	0.032	0.129	-2.097	0.229	I
Trappc10	ENSMUSG00000000374	Stat1-ko	Macrophage	-3.39	0.0479	2.482	-1.144	1.721	J
Tnpo3	ENSMUSG00000012535	Stat1-ko	Macrophage	0.496	0.00176	5.897	-1.051	1.307	J
Hspa4l	ENSMUSG00000025757	Stat1-ko	Macrophage	0.775	0.00697	3.723	-1.233	2.694	J
Fabp5	ENSMUSG00000027533	Stat1-ko	Macrophage	1.288	1.49e-07	4.618	-1.154	1.48	J
4933434E20Rik	ENSMUSG00000027942	Stat1-ko	Macrophage	-0.451	0.0377	6.159	0.654	0.922	J
Adar	ENSMUSG00000027951	Stat1-ko	Macrophage	-1.096	0.000569	6.108	-0.425	0.598	J
Parp14	ENSMUSG00000034422	Stat1-ko	Macrophage	-1.459	0.00227	4.854	-0.389	1.001	J
Ranbp10	ENSMUSG00000037415	Stat1-ko	Macrophage	1.064	0.00944	2.198	0.09	1.616	J
Blvrb	ENSMUSG00000040466	Stat1-ko	Macrophage	-0.998	0.0353	7.496	0.276	0.938	J
Rnf149	ENSMUSG00000048234	Stat1-ko	Macrophage	0.471	0.0452	6.685	-0.227	1.033	J
Foxo3	ENSMUSG00000048756	Stat1-ko	Macrophage	1.047	0.00159	3.957	1.069	1.4	J
Haspin	ENSMUSG00000050107	Stat1-ko	Macrophage	0.676	0.0163	2.762	-1.351	2.504	J
Bhlhb9	ENSMUSG00000072964	Stat1-ko	Macrophage	1.411	0.0418	2.51	-1.228	0.948	J
2310058D17Rik	ENSMUSG00000085379	Stat1-ko	Macrophage	-2.414	3.3e-05	0.002	-1.093	1.569	J
Rps6kc1	ENSMUSG00000089872	Stat1-ko	Macrophage	0.807	0.00188	4.095	-0.295	1.346	J
Pnp	ENSMUSG00000115338	Stat1-ko	Macrophage	-0.926	0.032	5.34	0.383	1.625	J
Adgre1	ENSMUSG00000004730	Stat1-ko	Macrophage	-0.708	0.0257	9.326	2.003	-3.563	K
Man2b1	ENSMUSG00000005142	Stat1-ko	Macrophage	-0.32	0.00518	10.027	1.796	-3.644	K
Vsir	ENSMUSG00000020101	Stat1-ko	Macrophage	-0.395	0.0404	8.54	1.384	-4.236	K
Pfkfb4	ENSMUSG00000025648	Stat1-ko	Macrophage	-0.623	0.0276	6.3	1.186	-4.505	K
Zfp90	ENSMUSG00000031907	Stat1-ko	Macrophage	-0.743	0.0285	1.308	0.855	-4.724	K
Disc1	ENSMUSG00000043051	Stat1-ko	Macrophage	1.532	0.00254	2.347	0.014	-4.472	K
Mmp12	ENSMUSG00000049723	Stat1-ko	Macrophage	0.752	5e-05	5.694	1.136	-5.168	K
Lrrc25	ENSMUSG00000049988	Stat1-ko	Macrophage	-0.484	0.0116	7.488	1.399	-4.367	K
B230217C12Rik	ENSMUSG00000050538	Stat1-ko	Macrophage	-0.609	0.00231	3.593	1.078	-5.063	K
Nav2	ENSMUSG00000052512	Stat1-ko	Macrophage	2.577	0.00366	0.017	1.014	-4.449	K
Slfn5	ENSMUSG00000054404	Stat1-ko	Macrophage	-1.837	9.6e-05	4.336	0.435	-4.459	K
Zfp865	ENSMUSG00000074405	Stat1-ko	Macrophage	-2.012	0.0419	0.563	1.171	-4.356	K
Gm20531	ENSMUSG00000092482	Stat1-ko	Macrophage	1.053	0.026	1.611	1.829	-3.474	K
Gm37468	ENSMUSG00000102155	Stat1-ko	Macrophage	0.727	0.0457	0.912	0.29	-5.492	K
C230085N15Rik	ENSMUSG00000102212	Stat1-ko	Macrophage	2.501	0.0432	1.27	0.714	-4.365	K
B430319F04Rik	ENSMUSG00000110062	Stat1-ko	Macrophage	-1.881	0.00044	0.584	0.432	-5.598	K
Mxi1	ENSMUSG00000025025	Stat1-ko	Macrophage	-1.053	0.00239	3.571	0.747	-2.61	L
Kat8	ENSMUSG00000030801	Stat1-ko	Macrophage	1.358	0.000817	4.535	2.767	-0.786	L
Sirpa	ENSMUSG00000037902	Stat1-ko	Macrophage	-0.463	0.00565	9.925	2.161	-3.052	L
Otud3	ENSMUSG00000041161	Stat1-ko	Macrophage	2.35	0.00665	0.957	2.066	-1.492	L
Aldh1a2	ENSMUSG00000013584	Stat1-ko	Macrophage	1.948	0.000337	1.912	-1.985	-5.529	M
Cacnb1	ENSMUSG00000020882	Stat1-ko	Macrophage	-4.237	0.0214	0.739	-1.65	-5.644	M
F5	ENSMUSG00000026579	Stat1-ko	Macrophage	1.853	0.0035	2.074	-2.079	-5.639	M
Gp2	ENSMUSG00000030954	Stat1-ko	Macrophage	1.73	0.00812	2.092	-1.594	-5.726	M
Siglecf	ENSMUSG00000039013	Stat1-ko	Macrophage	2.443	0.000885	1.208	-2.032	-5.638	M
Zkscan5	ENSMUSG00000055991	Stat1-ko	Macrophage	-4.199	0.0346	1.981	-2.041	-5.674	M
Gm16287	ENSMUSG00000073739	Stat1-ko	Macrophage	2.059	0.0368	0.354	-1.91	-5.594	M
4833418N02Rik	ENSMUSG00000085287	Stat1-ko	Macrophage	-3.826	0.00735	0.202	-1.916	-5.532	M
Psen1	ENSMUSG00000019969	Stat1-ko	Macrophage	-0.351	0.016	7.411	2.569	-3.691	N
Gart	ENSMUSG00000022962	Stat1-ko	Macrophage	-0.389	0.0162	5.573	2.832	-3.725	N
Cndp2	ENSMUSG00000024644	Stat1-ko	Macrophage	-0.493	0.00284	7.633	2.669	-3.952	N
Casp1	ENSMUSG00000025888	Stat1-ko	Macrophage	-0.628	0.0251	6.481	1.361	-2.848	O
Serpina3g	ENSMUSG00000041481	Stat1-ko	Macrophage	-0.699	0.0475	8.065	1.111	-2.78	O
Ccr2	ENSMUSG00000049103	Stat1-ko	Macrophage	0.775	0.00501	6.367	1.305	-2.873	O
Ccnf	ENSMUSG00000072082	Stat1-ko	Macrophage	0.697	0.0418	3.349	1.363	-2.858	O
Rsad2	ENSMUSG00000020641	Stat1-ko	Macrophage	-3.963	0.0126	4.141	-2.978	-2.801	P
Oasl2	ENSMUSG00000029561	Stat1-ko	Macrophage	-6.359	0.00237	4.257	-3.048	-2.951	P
Usp18	ENSMUSG00000030107	Stat1-ko	Macrophage	-2.388	0.00304	4.992	-3.035	-2.834	P
Oas3	ENSMUSG00000032661	Stat1-ko	Macrophage	-6.77	0.0186	2.892	-2.806	-3.113	P
Rtp4	ENSMUSG00000033355	Stat1-ko	Macrophage	-7.67	3.3e-07	4.264	-3.086	-2.955	P
Ifit1	ENSMUSG00000034459	Stat1-ko	Macrophage	-7.303	0.0104	2.722	-3.068	-2.942	P
Xaf1	ENSMUSG00000040483	Stat1-ko	Macrophage	-2.601	0.00813	3.64	-2.988	-2.75	P
Oas1a	ENSMUSG00000052776	Stat1-ko	Macrophage	-8.331	4.91e-10	3.526	-3.046	-2.964	P
Iigp1	ENSMUSG00000054072	Stat1-ko	Macrophage	-7.844	0.00574	2.608	-2.973	-2.762	P
Ifit3b	ENSMUSG00000062488	Stat1-ko	Macrophage	-5.778	0.0212	1.796	-3.039	-2.944	P
Ifit3	ENSMUSG00000074896	Stat1-ko	Macrophage	-4.391	0.00186	4.013	-3.079	-2.939	P
Ifi27l2a	ENSMUSG00000079017	Stat1-ko	Macrophage	-5.416	4.57e-08	5.891	-3.078	-2.935	P
Gm12250	ENSMUSG00000082292	Stat1-ko	Macrophage	-2.619	0.00658	4.067	-3.021	-2.776	P
Acp5	ENSMUSG00000001348	Stat1-ko	Macrophage	-0.439	0.0179	8.367	N/A	N/A	N/A
Lcp2	ENSMUSG00000002699	Stat1-ko	Macrophage	-0.418	0.0142	8.635	N/A	N/A	N/A
Nosip	ENSMUSG00000003421	Stat1-ko	Macrophage	-0.968	0.0197	5.776	N/A	N/A	N/A
Psap	ENSMUSG00000004207	Stat1-ko	Macrophage	-0.31	0.00289	12.187	N/A	N/A	N/A
Bid	ENSMUSG00000004446	Stat1-ko	Macrophage	0.299	0.0467	6.511	N/A	N/A	N/A
Tax1bp1	ENSMUSG00000004535	Stat1-ko	Macrophage	-0.306	0.037	7.668	N/A	N/A	N/A
Cnn2	ENSMUSG00000004665	Stat1-ko	Macrophage	0.369	0.0264	9.76	N/A	N/A	N/A
Pias4	ENSMUSG00000004934	Stat1-ko	Macrophage	0.622	0.0206	5.205	N/A	N/A	N/A
Ifi35	ENSMUSG00000010358	Stat1-ko	Macrophage	-0.543	0.0397	6.403	N/A	N/A	N/A
H2-M3	ENSMUSG00000016206	Stat1-ko	Macrophage	-0.616	0.0104	7.137	N/A	N/A	N/A
Tox4	ENSMUSG00000016831	Stat1-ko	Macrophage	-0.782	0.0321	6.513	N/A	N/A	N/A
Stk4	ENSMUSG00000018209	Stat1-ko	Macrophage	-0.626	0.00442	5.815	N/A	N/A	N/A
Tm4sf5	ENSMUSG00000018919	Stat1-ko	Macrophage	1.757	0.0241	0.076	N/A	N/A	N/A
Ccl9	ENSMUSG00000019122	Stat1-ko	Macrophage	0.627	0.05	7.909	N/A	N/A	N/A
Srgn	ENSMUSG00000020077	Stat1-ko	Macrophage	0.341	0.0291	9.957	N/A	N/A	N/A
Canx	ENSMUSG00000020368	Stat1-ko	Macrophage	-0.52	0.0394	8.281	N/A	N/A	N/A
Eftud2	ENSMUSG00000020929	Stat1-ko	Macrophage	-0.422	0.0207	6.446	N/A	N/A	N/A
Npc2	ENSMUSG00000021242	Stat1-ko	Macrophage	-0.464	0.00399	8.932	N/A	N/A	N/A
Epsti1	ENSMUSG00000022014	Stat1-ko	Macrophage	-0.426	0.0135	7.447	N/A	N/A	N/A
Dcaf11	ENSMUSG00000022214	Stat1-ko	Macrophage	-0.367	0.0146	6.912	N/A	N/A	N/A
Ly6e	ENSMUSG00000022587	Stat1-ko	Macrophage	-0.942	5.3e-06	11.832	N/A	N/A	N/A
Tfg	ENSMUSG00000022757	Stat1-ko	Macrophage	-0.4	0.0316	6.575	N/A	N/A	N/A
Ifnar2	ENSMUSG00000022971	Stat1-ko	Macrophage	-0.461	0.000676	7.987	N/A	N/A	N/A
Cdkn1a	ENSMUSG00000023067	Stat1-ko	Macrophage	0.789	0.0302	5.409	N/A	N/A	N/A
Pigx	ENSMUSG00000023791	Stat1-ko	Macrophage	0.499	0.00465	5.357	N/A	N/A	N/A
Adamts10	ENSMUSG00000024299	Stat1-ko	Macrophage	0.974	0.000168	2.771	N/A	N/A	N/A
Tapbp	ENSMUSG00000024308	Stat1-ko	Macrophage	-0.525	0.00152	9.531	N/A	N/A	N/A
Psmb8	ENSMUSG00000024338	Stat1-ko	Macrophage	-0.513	0.00442	9.026	N/A	N/A	N/A
Aif1	ENSMUSG00000024397	Stat1-ko	Macrophage	-0.96	0.0133	7.815	N/A	N/A	N/A
Fth1	ENSMUSG00000024661	Stat1-ko	Macrophage	-0.294	0.0118	11.969	N/A	N/A	N/A
Ms4a4c	ENSMUSG00000024675	Stat1-ko	Macrophage	-1.319	2.45e-06	7.679	N/A	N/A	N/A
Ms4a6b	ENSMUSG00000024677	Stat1-ko	Macrophage	-0.759	0.0136	7.835	N/A	N/A	N/A
Pdcd4	ENSMUSG00000024975	Stat1-ko	Macrophage	0.94	6.49e-05	5.418	N/A	N/A	N/A
Tollip	ENSMUSG00000025139	Stat1-ko	Macrophage	-0.61	0.0219	5.67	N/A	N/A	N/A
Ifitm3	ENSMUSG00000025492	Stat1-ko	Macrophage	-0.884	0.00208	10.114	N/A	N/A	N/A
Gaa	ENSMUSG00000025579	Stat1-ko	Macrophage	-0.81	0.0161	6.434	N/A	N/A	N/A
Shisa5	ENSMUSG00000025647	Stat1-ko	Macrophage	-0.526	0.0129	9.666	N/A	N/A	N/A
Sp100	ENSMUSG00000026222	Stat1-ko	Macrophage	-1.187	3.09e-10	7.258	N/A	N/A	N/A
Vim	ENSMUSG00000026728	Stat1-ko	Macrophage	0.384	0.0484	7.441	N/A	N/A	N/A
Apbb1ip	ENSMUSG00000026786	Stat1-ko	Macrophage	0.398	0.0478	5.607	N/A	N/A	N/A
Gapvd1	ENSMUSG00000026867	Stat1-ko	Macrophage	-0.654	0.000172	5.902	N/A	N/A	N/A
Eif3m	ENSMUSG00000027170	Stat1-ko	Macrophage	-0.48	0.00467	7.068	N/A	N/A	N/A
Cd82	ENSMUSG00000027215	Stat1-ko	Macrophage	-0.653	0.0159	9.278	N/A	N/A	N/A
Sppl2a	ENSMUSG00000027366	Stat1-ko	Macrophage	-0.484	0.0303	7.248	N/A	N/A	N/A
Gins1	ENSMUSG00000027454	Stat1-ko	Macrophage	1.466	0.00367	1.868	N/A	N/A	N/A
Rbm39	ENSMUSG00000027620	Stat1-ko	Macrophage	0.515	0.00673	8.28	N/A	N/A	N/A
Mccc1	ENSMUSG00000027709	Stat1-ko	Macrophage	1.002	0.0395	3.196	N/A	N/A	N/A
Slc7a11	ENSMUSG00000027737	Stat1-ko	Macrophage	1.689	0.0183	2.482	N/A	N/A	N/A
Ptbp2	ENSMUSG00000028134	Stat1-ko	Macrophage	-1.788	0.0293	2.456	N/A	N/A	N/A
Gbp2	ENSMUSG00000028270	Stat1-ko	Macrophage	-1.306	0.0281	5.94	N/A	N/A	N/A
Ppt1	ENSMUSG00000028657	Stat1-ko	Macrophage	-0.525	0.0035	8.878	N/A	N/A	N/A
Akr1a1	ENSMUSG00000028692	Stat1-ko	Macrophage	-0.254	0.0334	9.619	N/A	N/A	N/A
Grpel1	ENSMUSG00000029198	Stat1-ko	Macrophage	-0.316	0.0475	6.735	N/A	N/A	N/A
Gbp9	ENSMUSG00000029298	Stat1-ko	Macrophage	-1.026	0.00166	5.613	N/A	N/A	N/A
Tes	ENSMUSG00000029552	Stat1-ko	Macrophage	0.674	0.028	6.543	N/A	N/A	N/A
Zc3hav1	ENSMUSG00000029826	Stat1-ko	Macrophage	-0.692	0.00823	6.569	N/A	N/A	N/A
Klrk1	ENSMUSG00000030149	Stat1-ko	Macrophage	-0.746	0.015	5.21	N/A	N/A	N/A
Ctsc	ENSMUSG00000030560	Stat1-ko	Macrophage	-0.706	0.0457	10.002	N/A	N/A	N/A
Rasgrp4	ENSMUSG00000030589	Stat1-ko	Macrophage	-0.808	0.0204	4.053	N/A	N/A	N/A
Cd37	ENSMUSG00000030798	Stat1-ko	Macrophage	0.482	0.0343	7.483	N/A	N/A	N/A
Trim30a	ENSMUSG00000030921	Stat1-ko	Macrophage	-1.645	0.0104	6.654	N/A	N/A	N/A
Magt1	ENSMUSG00000031232	Stat1-ko	Macrophage	-0.261	0.0329	7.553	N/A	N/A	N/A
Setd6	ENSMUSG00000031671	Stat1-ko	Macrophage	-0.722	0.0248	3.266	N/A	N/A	N/A
Snx19	ENSMUSG00000031993	Stat1-ko	Macrophage	0.489	0.00405	4.49	N/A	N/A	N/A
Sltm	ENSMUSG00000032212	Stat1-ko	Macrophage	0.851	0.00207	5.58	N/A	N/A	N/A
Slc8b1	ENSMUSG00000032754	Stat1-ko	Macrophage	-0.483	0.0402	6.407	N/A	N/A	N/A
Pcgf3	ENSMUSG00000033623	Stat1-ko	Macrophage	1.096	0.00869	2.184	N/A	N/A	N/A
Acbd6	ENSMUSG00000033701	Stat1-ko	Macrophage	0.372	0.0468	5.121	N/A	N/A	N/A
Foxn3	ENSMUSG00000033713	Stat1-ko	Macrophage	-0.553	0.00494	6.849	N/A	N/A	N/A
Rbm4b	ENSMUSG00000033760	Stat1-ko	Macrophage	0.691	0.0128	2.25	N/A	N/A	N/A
Gde1	ENSMUSG00000033917	Stat1-ko	Macrophage	-0.309	0.0457	5.254	N/A	N/A	N/A
Gtf2h5	ENSMUSG00000034345	Stat1-ko	Macrophage	0.353	0.00219	5.055	N/A	N/A	N/A
Gns	ENSMUSG00000034707	Stat1-ko	Macrophage	-0.711	0.00123	8.471	N/A	N/A	N/A
Grn	ENSMUSG00000034708	Stat1-ko	Macrophage	-0.685	0.000142	9.906	N/A	N/A	N/A
Zcchc6	ENSMUSG00000035248	Stat1-ko	Macrophage	-0.706	0.0389	5.622	N/A	N/A	N/A
Serbp1	ENSMUSG00000036371	Stat1-ko	Macrophage	0.278	0.0417	7.763	N/A	N/A	N/A
Atp13a2	ENSMUSG00000036622	Stat1-ko	Macrophage	-0.803	0.00934	7.355	N/A	N/A	N/A
Unc93b1	ENSMUSG00000036908	Stat1-ko	Macrophage	-0.515	0.000185	10.137	N/A	N/A	N/A
Slc35b2	ENSMUSG00000037089	Stat1-ko	Macrophage	-0.595	0.00842	6.864	N/A	N/A	N/A
Lsm1	ENSMUSG00000037296	Stat1-ko	Macrophage	0.386	0.000908	5.385	N/A	N/A	N/A
Tap1	ENSMUSG00000037321	Stat1-ko	Macrophage	-1.224	6.08e-06	8.034	N/A	N/A	N/A
Themis2	ENSMUSG00000037731	Stat1-ko	Macrophage	-0.303	0.0379	9.657	N/A	N/A	N/A
H2afz	ENSMUSG00000037894	Stat1-ko	Macrophage	0.335	0.0129	7.418	N/A	N/A	N/A
Hoxa7	ENSMUSG00000038236	Stat1-ko	Macrophage	1.078	0.00512	2.015	N/A	N/A	N/A
Timm8b	ENSMUSG00000039016	Stat1-ko	Macrophage	0.362	0.0194	4.714	N/A	N/A	N/A
Plekhg5	ENSMUSG00000039713	Stat1-ko	Macrophage	1.386	0.0113	1.073	N/A	N/A	N/A
Ddx58	ENSMUSG00000040296	Stat1-ko	Macrophage	-1.9	0.0194	4.851	N/A	N/A	N/A
Fam208a	ENSMUSG00000040651	Stat1-ko	Macrophage	0.81	0.0185	4.788	N/A	N/A	N/A
Uspl1	ENSMUSG00000041264	Stat1-ko	Macrophage	0.626	0.0233	5.539	N/A	N/A	N/A
Irf8	ENSMUSG00000041515	Stat1-ko	Macrophage	-0.438	0.0088	8.956	N/A	N/A	N/A
Ddx24	ENSMUSG00000041645	Stat1-ko	Macrophage	-0.563	0.00133	7.216	N/A	N/A	N/A
Mvk	ENSMUSG00000041939	Stat1-ko	Macrophage	1.234	0.0454	2.587	N/A	N/A	N/A
Inpp5f	ENSMUSG00000042105	Stat1-ko	Macrophage	0.953	0.0454	5.201	N/A	N/A	N/A
Tnfrsf14	ENSMUSG00000042333	Stat1-ko	Macrophage	-1.197	0.000421	3.447	N/A	N/A	N/A
Gatad2b	ENSMUSG00000042390	Stat1-ko	Macrophage	1.299	0.00174	3.097	N/A	N/A	N/A
Zc3h12a	ENSMUSG00000042677	Stat1-ko	Macrophage	1.185	0.00706	0.421	N/A	N/A	N/A
Ifi209	ENSMUSG00000043263	Stat1-ko	Macrophage	-1.435	0.000376	6.465	N/A	N/A	N/A
S1pr2	ENSMUSG00000043895	Stat1-ko	Macrophage	-1.089	0.0173	3.283	N/A	N/A	N/A
Dock5	ENSMUSG00000044447	Stat1-ko	Macrophage	0.696	0.041	5.737	N/A	N/A	N/A
Ing1	ENSMUSG00000045969	Stat1-ko	Macrophage	0.56	0.017	4.812	N/A	N/A	N/A
Riox1	ENSMUSG00000046791	Stat1-ko	Macrophage	0.961	0.0256	4.459	N/A	N/A	N/A
Trappc9	ENSMUSG00000047921	Stat1-ko	Macrophage	-0.506	0.0237	4.888	N/A	N/A	N/A
Tcf19	ENSMUSG00000050410	Stat1-ko	Macrophage	0.874	0.025	4.142	N/A	N/A	N/A
Gpr141	ENSMUSG00000053101	Stat1-ko	Macrophage	-0.706	0.021	7.355	N/A	N/A	N/A
Camk2d	ENSMUSG00000053819	Stat1-ko	Macrophage	-0.691	0.0245	6.944	N/A	N/A	N/A
Maf	ENSMUSG00000055435	Stat1-ko	Macrophage	-1.541	0.0229	4.312	N/A	N/A	N/A
Cebpg	ENSMUSG00000056216	Stat1-ko	Macrophage	0.884	0.0117	3.868	N/A	N/A	N/A
Usp34	ENSMUSG00000056342	Stat1-ko	Macrophage	-0.72	0.0435	4.068	N/A	N/A	N/A
Foxk1	ENSMUSG00000056493	Stat1-ko	Macrophage	1.007	0.0274	3.84	N/A	N/A	N/A
Capg	ENSMUSG00000056737	Stat1-ko	Macrophage	1.03	0.0435	5.289	N/A	N/A	N/A
Phtf1	ENSMUSG00000058388	Stat1-ko	Macrophage	1.323	0.00534	2.389	N/A	N/A	N/A
B2m	ENSMUSG00000060802	Stat1-ko	Macrophage	-0.862	0.000492	12.787	N/A	N/A	N/A
H2-K1	ENSMUSG00000061232	Stat1-ko	Macrophage	-1.491	2.9e-09	11.57	N/A	N/A	N/A
Fiz1	ENSMUSG00000061374	Stat1-ko	Macrophage	0.628	0.0116	4.493	N/A	N/A	N/A
Pgk1	ENSMUSG00000062070	Stat1-ko	Macrophage	-0.355	0.0154	4.886	N/A	N/A	N/A
Ccni	ENSMUSG00000063015	Stat1-ko	Macrophage	0.732	0.00377	4.765	N/A	N/A	N/A
Arhgap22	ENSMUSG00000063506	Stat1-ko	Macrophage	0.908	0.00946	2.27	N/A	N/A	N/A
Hspbp1	ENSMUSG00000063802	Stat1-ko	Macrophage	-0.517	0.00432	5.574	N/A	N/A	N/A
Dpp3	ENSMUSG00000063904	Stat1-ko	Macrophage	-0.292	0.0314	7.094	N/A	N/A	N/A
Ipo7	ENSMUSG00000066232	Stat1-ko	Macrophage	0.46	0.0136	5.827	N/A	N/A	N/A
Bub3	ENSMUSG00000066979	Stat1-ko	Macrophage	0.461	0.0165	7.411	N/A	N/A	N/A
Tmem167b	ENSMUSG00000068732	Stat1-ko	Macrophage	-1.005	1.27e-05	4.945	N/A	N/A	N/A
Sort1	ENSMUSG00000068747	Stat1-ko	Macrophage	-0.645	0.0429	5.453	N/A	N/A	N/A
Ahnak	ENSMUSG00000069833	Stat1-ko	Macrophage	0.789	0.0105	5.54	N/A	N/A	N/A
H2-D1	ENSMUSG00000073411	Stat1-ko	Macrophage	-0.733	0.0171	12.08	N/A	N/A	N/A
G430095P16Rik	ENSMUSG00000074203	Stat1-ko	Macrophage	0.916	0.0438	3.051	N/A	N/A	N/A
Gcnt7	ENSMUSG00000074569	Stat1-ko	Macrophage	1.856	0.0149	0.526	N/A	N/A	N/A
Pdzd8	ENSMUSG00000074746	Stat1-ko	Macrophage	-1.566	0.00431	3.273	N/A	N/A	N/A
Zfp703	ENSMUSG00000085795	Stat1-ko	Macrophage	-1.512	0.00964	2.295	N/A	N/A	N/A
Myl6	ENSMUSG00000090841	Stat1-ko	Macrophage	0.364	0.0215	7.646	N/A	N/A	N/A
2610528A11Rik	ENSMUSG00000096001	Stat1-ko	Macrophage	1.246	0.00705	0.717	N/A	N/A	N/A
Gm26740	ENSMUSG00000097705	Stat1-ko	Macrophage	0.971	0.0204	5.42	N/A	N/A	N/A
9330136K24Rik	ENSMUSG00000097781	Stat1-ko	Macrophage	1.776	0.000782	0.599	N/A	N/A	N/A
1500015A07Rik	ENSMUSG00000098702	Stat1-ko	Macrophage	1.621	0.0118	0.994	N/A	N/A	N/A
Gm17944	ENSMUSG00000100060	Stat1-ko	Macrophage	1.249	0.0141	2.038	N/A	N/A	N/A
9430060I03Rik	ENSMUSG00000100632	Stat1-ko	Macrophage	1.714	0.00128	1.146	N/A	N/A	N/A
Kcnq1ot1	ENSMUSG00000101609	Stat1-ko	Macrophage	0.995	0.00566	4.221	N/A	N/A	N/A
Gm37010	ENSMUSG00000103883	Stat1-ko	Macrophage	1.191	0.0439	1.712	N/A	N/A	N/A
Mir703	ENSMUSG00000105814	Stat1-ko	Macrophage	0.442	0.036	2.667	N/A	N/A	N/A
Gm12185	ENSMUSG00000048852	Stat1a-only	CD8 T cell	2.268	0.000413	2.234	-2.857	-0.563	A
Daxx	ENSMUSG00000002307	Stat1a-only	CD8 T cell	0.683	0.0236	5.874	3.297	0.065	B
Pml	ENSMUSG00000036986	Stat1a-only	CD8 T cell	0.904	0.0134	5.318	2.765	0.384	B
H2-Q7	ENSMUSG00000060550	Stat1a-only	CD8 T cell	0.422	0.0114	8.863	-0.238	-3.743	C
H2-Q6	ENSMUSG00000073409	Stat1a-only	CD8 T cell	0.641	0.0052	7.816	-0.266	-3.691	C
Igtp	ENSMUSG00000078853	Stat1a-only	CD8 T cell	0.728	0.000446	8.078	-0.275	-3.659	C
Ifi47	ENSMUSG00000078920	Stat1a-only	CD8 T cell	0.356	0.00722	9.22	-0.329	-3.783	C
Tgtp1	ENSMUSG00000078922	Stat1a-only	CD8 T cell	0.619	0.00404	5.561	-0.852	-3.289	C
Dpp9	ENSMUSG00000001229	Stat1a-only	CD8 T cell	1.001	0.0122	5.341	-1.334	2.648	E
Gbp3	ENSMUSG00000028268	Stat1a-only	CD8 T cell	1.284	0.0327	4.082	-0.347	4.914	E
Slfn8	ENSMUSG00000035208	Stat1a-only	CD8 T cell	0.789	0.0157	5.364	0.059	4.315	E
Irgm1	ENSMUSG00000046879	Stat1a-only	CD8 T cell	1.031	0.000765	5.904	0.013	4.103	E
Ly6a	ENSMUSG00000075602	Stat1a-only	CD8 T cell	2.353	3.58e-05	4.689	-2.939	-2.575	E
Gbp10	ENSMUSG00000105096	Stat1a-only	CD8 T cell	3.244	0.00376	0.441	0.927	2.112	E
Ifi206	ENSMUSG00000037849	Stat1a-only	CD8 T cell	0.502	0.0366	7.124	-2.519	-3.344	G
Gpr68	ENSMUSG00000047415	Stat1a-only	CD8 T cell	0.715	0.036	6.395	1.665	-1.6	I
H2-T23	ENSMUSG00000067212	Stat1a-only	CD8 T cell	0.624	0.0211	6.356	0.6	0.655	J
Iqgap1	ENSMUSG00000030536	Stat1a-only	CD8 T cell	0.622	0.00997	7.814	1.77	-3.924	K
Psd4	ENSMUSG00000026979	Stat1a-only	CD8 T cell	0.804	0.0265	6.918	2.015	-3.326	L
Iigp1	ENSMUSG00000054072	Stat1a-only	CD8 T cell	3.231	2.66e-08	1.686	-2.973	-2.762	P
Ifit1bl1	ENSMUSG00000079339	Stat1a-only	CD8 T cell	1.046	9.28e-05	6.148	-2.115	-2.591	P
Gm12250	ENSMUSG00000082292	Stat1a-only	CD8 T cell	1.096	0.00968	4.147	-3.021	-2.776	P
Irf1	ENSMUSG00000018899	Stat1a-only	CD8 T cell	0.621	0.000926	7.545	N/A	N/A	N/A
Parp9	ENSMUSG00000022906	Stat1a-only	CD8 T cell	0.966	0.00207	6.025	N/A	N/A	N/A
Csnk1d	ENSMUSG00000025162	Stat1a-only	CD8 T cell	0.777	0.0352	6.361	N/A	N/A	N/A
Dgka	ENSMUSG00000025357	Stat1a-only	CD8 T cell	0.352	0.0341	9.496	N/A	N/A	N/A
Gbp2	ENSMUSG00000028270	Stat1a-only	CD8 T cell	1	5.34e-05	6.751	N/A	N/A	N/A
Antxr2	ENSMUSG00000029338	Stat1a-only	CD8 T cell	2.057	0.0244	3.252	N/A	N/A	N/A
Focad	ENSMUSG00000038368	Stat1a-only	CD8 T cell	1.764	0.0283	3.581	N/A	N/A	N/A
Skiv2l	ENSMUSG00000040356	Stat1a-only	CD8 T cell	1.117	0.0452	5.519	N/A	N/A	N/A
H2-K1	ENSMUSG00000061232	Stat1a-only	CD8 T cell	0.213	0.0157	12.043	N/A	N/A	N/A
H2-D1	ENSMUSG00000073411	Stat1a-only	CD8 T cell	0.241	0.0128	11.572	N/A	N/A	N/A
Psmb9	ENSMUSG00000096727	Stat1a-only	CD8 T cell	0.538	0.0419	7.104	N/A	N/A	N/A
Acvr1b	ENSMUSG00000000532	Stat1a-only	Macrophage	-1.427	0.0161	1.303	-2.618	-1.018	A
Kif11	ENSMUSG00000012443	Stat1a-only	Macrophage	1.242	0.0262	2.68	-0.573	-2.634	A
Arih1	ENSMUSG00000025234	Stat1a-only	Macrophage	-0.73	0.0153	3.281	-1.398	-1.038	A
Kif2c	ENSMUSG00000028678	Stat1a-only	Macrophage	1.348	0.0443	1.577	-1.193	-2.225	A
Cenpe	ENSMUSG00000045328	Stat1a-only	Macrophage	1.206	0.0232	2.186	-0.75	-2.608	A
Eml5	ENSMUSG00000051166	Stat1a-only	Macrophage	1.518	0.0442	1.477	-1.802	-0.909	A
Mfsd4a	ENSMUSG00000059149	Stat1a-only	Macrophage	1.797	0.00847	0.148	-2.971	-0.43	A
Zfp599	ENSMUSG00000062794	Stat1a-only	Macrophage	1.807	0.0319	0.799	-2.798	-0.995	A
Slfn9	ENSMUSG00000069793	Stat1a-only	Macrophage	0.893	0.0319	1.471	-2.833	-1.476	A
Gm15446	ENSMUSG00000090015	Stat1a-only	Macrophage	-3.651	0.0247	0.847	-2.533	-1.44	A
Lockd	ENSMUSG00000098318	Stat1a-only	Macrophage	1.176	0.00675	0.766	-1.147	-2.529	A
Mrpl47	ENSMUSG00000037531	Stat1a-only	Macrophage	0.57	0.0122	3.898	2.093	2.553	B
Tmem214	ENSMUSG00000038828	Stat1a-only	Macrophage	0.393	0.0311	6.07	3.274	-0.252	B
Picalm	ENSMUSG00000039361	Stat1a-only	Macrophage	-0.997	0.00215	4.944	2.804	1.942	B
Scaf8	ENSMUSG00000046201	Stat1a-only	Macrophage	0.409	0.0236	5.065	2.889	0.253	B
E2f3	ENSMUSG00000016477	Stat1a-only	Macrophage	1.428	0.00921	1.214	0.226	-3.444	C
Brca1	ENSMUSG00000017146	Stat1a-only	Macrophage	1.729	0.0474	0.617	-1.126	-3.571	C
Stat1	ENSMUSG00000026104	Stat1a-only	Macrophage	-1.365	4.26e-09	6.329	-0.26	-3.766	C
Ddias	ENSMUSG00000030641	Stat1a-only	Macrophage	1.66	0.0489	0.589	-1.165	-3.836	C
Aspm	ENSMUSG00000033952	Stat1a-only	Macrophage	1.789	0.0481	0.321	-1.343	-3.7	C
Dhrs11	ENSMUSG00000034449	Stat1a-only	Macrophage	-0.775	0.0229	2.433	0.267	-3.258	C
Ifi203	ENSMUSG00000039997	Stat1a-only	Macrophage	0.645	0.0409	5.051	-0.413	-3.695	C
H2-Q7	ENSMUSG00000060550	Stat1a-only	Macrophage	0.702	0.0222	6.528	-0.238	-3.743	C
Myl4	ENSMUSG00000061086	Stat1a-only	Macrophage	2.035	0.0063	0.664	0.547	-4.11	C
Kdr	ENSMUSG00000062960	Stat1a-only	Macrophage	1.344	0.0105	0.174	-0.907	-3.562	C
Igkv2-137	ENSMUSG00000076501	Stat1a-only	Macrophage	2.11	0.00432	0.578	-0.132	-3.553	C
Tgtp1	ENSMUSG00000078922	Stat1a-only	Macrophage	1.388	0.000122	0.768	-0.852	-3.289	C
Etfb	ENSMUSG00000004610	Stat1a-only	Macrophage	-0.599	0.00881	5.326	4.197	0.386	D
Gpaa1	ENSMUSG00000022561	Stat1a-only	Macrophage	-0.538	0.00462	6.075	3.854	-1.206	D
Yme1l1	ENSMUSG00000026775	Stat1a-only	Macrophage	0.432	0.0492	6.143	4.194	0.072	D
Ube2j1	ENSMUSG00000028277	Stat1a-only	Macrophage	0.353	0.0225	6.792	3.718	-1.341	D
Sgf29	ENSMUSG00000030714	Stat1a-only	Macrophage	-0.462	0.0348	4.471	4.139	0.54	D
Ethe1	ENSMUSG00000064254	Stat1a-only	Macrophage	-0.668	0.0226	5.628	4.161	0.283	D
Pea15a	ENSMUSG00000013698	Stat1a-only	Macrophage	-0.42	0.0231	6.921	-1.096	2.132	E
Zbtb4	ENSMUSG00000018750	Stat1a-only	Macrophage	-1.441	0.0337	2.25	0.754	2.641	E
Acot2	ENSMUSG00000021226	Stat1a-only	Macrophage	-0.735	0.000401	3.805	-0.831	4.326	E
Qtrt2	ENSMUSG00000022704	Stat1a-only	Macrophage	-1.061	0.0137	1.008	-0.812	3.205	E
Ormdl2	ENSMUSG00000025353	Stat1a-only	Macrophage	-0.477	0.0248	5.278	-0.094	3.454	E
Pds5a	ENSMUSG00000029202	Stat1a-only	Macrophage	-0.51	0.00696	3.469	0.567	2.704	E
Eef1akmt2	ENSMUSG00000030960	Stat1a-only	Macrophage	0.547	0.0273	3.528	0.449	1.441	E
Lyrm4	ENSMUSG00000046573	Stat1a-only	Macrophage	-0.641	0.0233	3.385	-0.586	4.593	E
Insl6	ENSMUSG00000050957	Stat1a-only	Macrophage	0.594	0.04	1.349	0.551	3.824	E
Upf1	ENSMUSG00000058301	Stat1a-only	Macrophage	-0.804	0.0237	2.384	0.189	3.385	E
Hist2h2ac	ENSMUSG00000068855	Stat1a-only	Macrophage	1.206	0.0297	0.227	0.353	2.322	E
Eml3	ENSMUSG00000071647	Stat1a-only	Macrophage	0.35	0.0346	5.488	0.293	2.733	E
Ly6a	ENSMUSG00000075602	Stat1a-only	Macrophage	1.523	0.00586	5.662	-2.939	-2.575	E
F8a	ENSMUSG00000078317	Stat1a-only	Macrophage	-0.473	0.00867	3.237	-1.647	1.955	E
AU022252	ENSMUSG00000078584	Stat1a-only	Macrophage	-0.633	0.0214	2.938	0.494	3.325	E
Tex9	ENSMUSG00000090626	Stat1a-only	Macrophage	1.481	0.00743	0.651	0.062	3.181	E
1810041H14Rik	ENSMUSG00000102112	Stat1a-only	Macrophage	1.45	0.0369	0.299	1.06	2.656	E
Ttc39a	ENSMUSG00000028555	Stat1a-only	Macrophage	2.632	0.00424	0.808	-0.682	-6.003	F
Ighv1-77	ENSMUSG00000096452	Stat1a-only	Macrophage	3.984	0.00031	1.291	-0.912	-5.904	F
Alox12	ENSMUSG00000000320	Stat1a-only	Macrophage	-1.237	0.0327	0.006	-1.666	-5.176	G
Mybl2	ENSMUSG00000017861	Stat1a-only	Macrophage	1.589	0.00376	1.178	-1.899	-4.039	G
Ly6c2	ENSMUSG00000022584	Stat1a-only	Macrophage	1.83	1.26e-05	3.442	-2.023	-2.633	G
Ifi44	ENSMUSG00000028037	Stat1a-only	Macrophage	1.199	0.0119	1.098	-2.512	-3.444	G
Brip1	ENSMUSG00000034329	Stat1a-only	Macrophage	1.224	0.0243	1.415	-1.894	-3.791	G
Dhcr24	ENSMUSG00000034926	Stat1a-only	Macrophage	1.885	0.00618	0.86	-1.382	-4.411	G
Ifi206	ENSMUSG00000037849	Stat1a-only	Macrophage	0.854	0.000684	2.755	-2.519	-3.344	G
Spon1	ENSMUSG00000038156	Stat1a-only	Macrophage	1.935	0.000425	1.533	-2.293	-4.181	G
Lmbrd2	ENSMUSG00000039704	Stat1a-only	Macrophage	-1.073	0.0213	2.295	-1.056	-4.457	G
Gpr82	ENSMUSG00000047678	Stat1a-only	Macrophage	0.556	0.045	2.754	-1.197	-5.146	G
Txk	ENSMUSG00000054892	Stat1a-only	Macrophage	1.33	0.0243	1.253	-1.572	-4.289	G
Ifi213	ENSMUSG00000073491	Stat1a-only	Macrophage	0.719	0.000848	2.782	-2.594	-3.282	G
Mprip	ENSMUSG00000005417	Stat1a-only	Macrophage	-0.891	0.037	3.458	-1.479	3.605	H
Pafah1b3	ENSMUSG00000005447	Stat1a-only	Macrophage	0.697	0.00332	4.439	0.145	2.718	H
Plod1	ENSMUSG00000019055	Stat1a-only	Macrophage	-0.813	0.0268	5.875	-2.871	2.643	H
Adck1	ENSMUSG00000021044	Stat1a-only	Macrophage	-0.486	0.00433	4.357	-2.341	3.052	H
Ndufaf5	ENSMUSG00000027384	Stat1a-only	Macrophage	0.856	0.0164	2.713	-1.683	3.824	H
Rars2	ENSMUSG00000028292	Stat1a-only	Macrophage	0.223	0.0154	4.649	-1.824	3.064	H
Gale	ENSMUSG00000028671	Stat1a-only	Macrophage	0.884	0.0212	3.896	-1.49	3.397	H
Mepce	ENSMUSG00000029726	Stat1a-only	Macrophage	-0.787	0.0491	3.346	-2.433	3.678	H
Msantd2	ENSMUSG00000042138	Stat1a-only	Macrophage	-1.61	0.0333	0.383	-1.628	3.077	H
2310022A10Rik	ENSMUSG00000049643	Stat1a-only	Macrophage	0.359	0.0425	3.433	-1.957	4.464	H
C530050E15Rik	ENSMUSG00000097838	Stat1a-only	Macrophage	1.374	0.0464	0.378	-0.753	2.661	H
Fam234a	ENSMUSG00000024187	Stat1a-only	Macrophage	-0.579	0.0173	7.228	-1.125	0.755	I
Naaa	ENSMUSG00000029413	Stat1a-only	Macrophage	0.354	0.0479	7.37	-0.012	-0.175	I
Entpd6	ENSMUSG00000033068	Stat1a-only	Macrophage	-0.533	0.0318	5.332	1.229	-1.667	I
Vopp1	ENSMUSG00000037788	Stat1a-only	Macrophage	-1.77	0.0108	5.403	-2.812	2.343	I
Slc36a3os	ENSMUSG00000085531	Stat1a-only	Macrophage	0.599	0.00611	3.637	0.616	1.693	I
Ampd3	ENSMUSG00000005686	Stat1a-only	Macrophage	-0.444	0.000535	5.281	-0.98	1.356	J
Evi5l	ENSMUSG00000011832	Stat1a-only	Macrophage	-0.562	0.0287	2.987	-1.237	1.5	J
Cdh23	ENSMUSG00000012819	Stat1a-only	Macrophage	1.054	0.0036	2.453	-0.398	0.013	J
Ndufs7	ENSMUSG00000020153	Stat1a-only	Macrophage	-0.203	0.0471	6.951	0.555	0.786	J
Litaf	ENSMUSG00000022500	Stat1a-only	Macrophage	-0.42	0.0102	7.985	-1.26	2.057	J
Mgrn1	ENSMUSG00000022517	Stat1a-only	Macrophage	-0.316	0.0313	6.276	-1.898	1.991	J
Mzb1	ENSMUSG00000024353	Stat1a-only	Macrophage	1.409	0.0364	6.773	0.309	0.854	J
Mfsd1	ENSMUSG00000027775	Stat1a-only	Macrophage	-0.371	0.0249	7.637	-1.015	0.91	J
Srsf9	ENSMUSG00000029538	Stat1a-only	Macrophage	0.288	0.0342	5.007	0.077	1.575	J
Haspin	ENSMUSG00000050107	Stat1a-only	Macrophage	0.87	0.00024	2.762	-1.351	2.504	J
Gpx4	ENSMUSG00000075706	Stat1a-only	Macrophage	-0.327	0.0413	6.698	0.551	0.438	J
Man2b1	ENSMUSG00000005142	Stat1a-only	Macrophage	-0.296	0.00212	10.027	1.796	-3.644	K
Vsir	ENSMUSG00000020101	Stat1a-only	Macrophage	-0.444	0.00502	8.54	1.384	-4.236	K
Ppp1r14a	ENSMUSG00000037166	Stat1a-only	Macrophage	0.642	0.0129	4.103	0.939	-4.692	K
Lrrc25	ENSMUSG00000049988	Stat1a-only	Macrophage	-0.379	0.0184	7.488	1.399	-4.367	K
Klri1	ENSMUSG00000067610	Stat1a-only	Macrophage	0.522	0.00745	5.034	1.13	-5.098	K
A530040E14Rik	ENSMUSG00000072109	Stat1a-only	Macrophage	0.981	0.000485	0.979	0.759	-4.466	K
Igkv4-80	ENSMUSG00000076540	Stat1a-only	Macrophage	3.069	0.0156	2.446	0.375	-5.371	K
Tnfsf13os	ENSMUSG00000085890	Stat1a-only	Macrophage	-0.98	0.0132	2.898	1.272	-4.727	K
Gm37468	ENSMUSG00000102155	Stat1a-only	Macrophage	0.95	0.00194	0.912	0.29	-5.492	K
Gm44135	ENSMUSG00000107715	Stat1a-only	Macrophage	0.545	0.00359	2.95	1.15	-5.112	K
B430319F04Rik	ENSMUSG00000110062	Stat1a-only	Macrophage	-0.758	0.0303	0.584	0.432	-5.598	K
Tmem176b	ENSMUSG00000029810	Stat1a-only	Macrophage	-0.472	0.00742	9.145	1.862	-3.465	L
Sirpa	ENSMUSG00000037902	Stat1a-only	Macrophage	-0.374	0.008	9.925	2.161	-3.052	L
Nfam1	ENSMUSG00000058099	Stat1a-only	Macrophage	-0.288	0.0302	9.505	2.017	-2.982	L
Cdh17	ENSMUSG00000028217	Stat1a-only	Macrophage	1.268	0.014	2.219	-2.195	-5.474	M
Asprv1	ENSMUSG00000033508	Stat1a-only	Macrophage	1.106	0.0416	2.015	-2.158	-5.617	M
Psen1	ENSMUSG00000019969	Stat1a-only	Macrophage	-0.325	0.00728	7.411	2.569	-3.691	N
2210016F16Rik	ENSMUSG00000021550	Stat1a-only	Macrophage	-0.31	0.0269	6.783	2.685	-3.955	N
mt-Co1	ENSMUSG00000064351	Stat1a-only	Macrophage	-0.312	0.0393	11.323	2.967	-3.559	N
mt-Nd4	ENSMUSG00000064363	Stat1a-only	Macrophage	-0.39	0.0165	9.579	2.978	-3.572	N
mt-Nd6	ENSMUSG00000064368	Stat1a-only	Macrophage	-0.423	0.0276	7.908	3.008	-3.577	N
Marcks	ENSMUSG00000069662	Stat1a-only	Macrophage	-0.383	0.0376	6.566	2.772	-3.92	N
Lyz2	ENSMUSG00000069516	Stat1a-only	Macrophage	-0.697	0.0295	13.456	2.016	-3.299	O
Hba-a2	ENSMUSG00000069917	Stat1a-only	Macrophage	-1.642	0.0318	6.85	1.681	-2.986	O
Hba-a1	ENSMUSG00000069919	Stat1a-only	Macrophage	-1.593	0.0433	7.364	1.603	-2.968	O
Ccnf	ENSMUSG00000072082	Stat1a-only	Macrophage	0.606	0.0385	3.349	1.363	-2.858	O
Spc24	ENSMUSG00000074476	Stat1a-only	Macrophage	1.059	0.00185	3.323	2.01	-2.653	O
Ighg2c	ENSMUSG00000076612	Stat1a-only	Macrophage	3.067	0.03	7.197	2.085	-3.142	O
Oasl1	ENSMUSG00000041827	Stat1a-only	Macrophage	1.451	0.000135	1.546	-3.054	-2.951	P
Ifit2	ENSMUSG00000045932	Stat1a-only	Macrophage	1.03	0.017	3.537	-2.647	-2.992	P
Ifit1bl1	ENSMUSG00000079339	Stat1a-only	Macrophage	0.993	0.0469	3.013	-2.115	-2.591	P
Clcn4	ENSMUSG00000000605	Stat1a-only	Macrophage	-0.291	0.0131	6.918	N/A	N/A	N/A
Cfp	ENSMUSG00000001128	Stat1a-only	Macrophage	-0.551	0.0428	10.18	N/A	N/A	N/A
Il16	ENSMUSG00000001741	Stat1a-only	Macrophage	-0.28	0.0269	7.862	N/A	N/A	N/A
Sri	ENSMUSG00000003161	Stat1a-only	Macrophage	0.228	0.0425	8.069	N/A	N/A	N/A
Fkbp11	ENSMUSG00000003355	Stat1a-only	Macrophage	1.489	0.0109	2.365	N/A	N/A	N/A
Fcgrt	ENSMUSG00000003420	Stat1a-only	Macrophage	-0.723	0.0389	8.322	N/A	N/A	N/A
Trmt10a	ENSMUSG00000004127	Stat1a-only	Macrophage	0.678	0.0419	2.112	N/A	N/A	N/A
Psap	ENSMUSG00000004207	Stat1a-only	Macrophage	-0.376	3.83e-05	12.187	N/A	N/A	N/A
Cul3	ENSMUSG00000004364	Stat1a-only	Macrophage	-0.815	0.024	3.959	N/A	N/A	N/A
Tep1	ENSMUSG00000006281	Stat1a-only	Macrophage	-0.263	0.0444	7.087	N/A	N/A	N/A
Ccdc124	ENSMUSG00000007721	Stat1a-only	Macrophage	-0.293	0.0418	6.547	N/A	N/A	N/A
Arid1a	ENSMUSG00000007880	Stat1a-only	Macrophage	-0.487	0.0108	5.253	N/A	N/A	N/A
Derl3	ENSMUSG00000009092	Stat1a-only	Macrophage	1.37	0.0166	3.637	N/A	N/A	N/A
Pttg1ip	ENSMUSG00000009291	Stat1a-only	Macrophage	-0.423	0.0494	7.512	N/A	N/A	N/A
Mcemp1	ENSMUSG00000013974	Stat1a-only	Macrophage	-0.475	0.00619	7.174	N/A	N/A	N/A
Mtmr1	ENSMUSG00000015214	Stat1a-only	Macrophage	0.857	0.0426	4.713	N/A	N/A	N/A
Ctsa	ENSMUSG00000017760	Stat1a-only	Macrophage	-0.376	0.0127	10.082	N/A	N/A	N/A
Stk4	ENSMUSG00000018209	Stat1a-only	Macrophage	-0.429	0.0184	5.815	N/A	N/A	N/A
Slc25a39	ENSMUSG00000018677	Stat1a-only	Macrophage	-0.462	0.00238	7.465	N/A	N/A	N/A
Cd68	ENSMUSG00000018774	Stat1a-only	Macrophage	-0.385	0.0359	10.023	N/A	N/A	N/A
Tm4sf5	ENSMUSG00000018919	Stat1a-only	Macrophage	2.06	0.00283	0.076	N/A	N/A	N/A
Ccl9	ENSMUSG00000019122	Stat1a-only	Macrophage	-0.738	0.00856	7.909	N/A	N/A	N/A
H13	ENSMUSG00000019188	Stat1a-only	Macrophage	0.42	0.0426	8.463	N/A	N/A	N/A
Tmpo	ENSMUSG00000019961	Stat1a-only	Macrophage	0.525	0.0119	6.588	N/A	N/A	N/A
Ndufa12	ENSMUSG00000020022	Stat1a-only	Macrophage	0.344	0.0434	4.815	N/A	N/A	N/A
Hsp90b1	ENSMUSG00000020048	Stat1a-only	Macrophage	0.628	0.0382	9.149	N/A	N/A	N/A
Slc35b1	ENSMUSG00000020873	Stat1a-only	Macrophage	0.479	0.0399	6.19	N/A	N/A	N/A
Spcs1	ENSMUSG00000021917	Stat1a-only	Macrophage	0.43	0.0414	7.005	N/A	N/A	N/A
Epsti1	ENSMUSG00000022014	Stat1a-only	Macrophage	0.317	0.0279	7.447	N/A	N/A	N/A
Wbp4	ENSMUSG00000022023	Stat1a-only	Macrophage	-0.324	0.022	5.643	N/A	N/A	N/A
Sub1	ENSMUSG00000022205	Stat1a-only	Macrophage	0.513	0.0162	8.648	N/A	N/A	N/A
Brix1	ENSMUSG00000022247	Stat1a-only	Macrophage	0.393	0.0371	5.729	N/A	N/A	N/A
Mtdh	ENSMUSG00000022255	Stat1a-only	Macrophage	0.3	0.0403	7.895	N/A	N/A	N/A
Eif3e	ENSMUSG00000022336	Stat1a-only	Macrophage	0.284	0.0404	7.21	N/A	N/A	N/A
Dscc1	ENSMUSG00000022422	Stat1a-only	Macrophage	1.087	0.0332	1.221	N/A	N/A	N/A
Eaf2	ENSMUSG00000022838	Stat1a-only	Macrophage	1.67	0.0154	2.13	N/A	N/A	N/A
Ifnar2	ENSMUSG00000022971	Stat1a-only	Macrophage	-0.23	0.0474	7.987	N/A	N/A	N/A
Racgap1	ENSMUSG00000023015	Stat1a-only	Macrophage	0.926	0.0365	4.507	N/A	N/A	N/A
Tmem176a	ENSMUSG00000023367	Stat1a-only	Macrophage	-0.431	0.0464	8.595	N/A	N/A	N/A
Sec11c	ENSMUSG00000024516	Stat1a-only	Macrophage	0.741	0.00283	7.709	N/A	N/A	N/A
Setbp1	ENSMUSG00000024548	Stat1a-only	Macrophage	-3.314	0.0267	0.824	N/A	N/A	N/A
Isoc1	ENSMUSG00000024601	Stat1a-only	Macrophage	0.361	0.022	6.201	N/A	N/A	N/A
Fth1	ENSMUSG00000024661	Stat1a-only	Macrophage	-0.409	5.8e-05	11.969	N/A	N/A	N/A
Capn1	ENSMUSG00000024942	Stat1a-only	Macrophage	0.627	0.0301	3.041	N/A	N/A	N/A
Gsto1	ENSMUSG00000025068	Stat1a-only	Macrophage	-0.28	0.00169	8.425	N/A	N/A	N/A
Pycr1	ENSMUSG00000025140	Stat1a-only	Macrophage	1.392	0.000497	1.931	N/A	N/A	N/A
Hexa	ENSMUSG00000025232	Stat1a-only	Macrophage	-0.408	0.0133	8.982	N/A	N/A	N/A
Nabp2	ENSMUSG00000025374	Stat1a-only	Macrophage	-0.262	0.0494	4.836	N/A	N/A	N/A
Sp100	ENSMUSG00000026222	Stat1a-only	Macrophage	0.239	0.0239	7.258	N/A	N/A	N/A
Zeb2	ENSMUSG00000026872	Stat1a-only	Macrophage	-0.381	0.00124	6.616	N/A	N/A	N/A
Gins1	ENSMUSG00000027454	Stat1a-only	Macrophage	0.948	0.0372	1.868	N/A	N/A	N/A
Tnik	ENSMUSG00000027692	Stat1a-only	Macrophage	1.818	0.0289	0.488	N/A	N/A	N/A
Rit1	ENSMUSG00000028057	Stat1a-only	Macrophage	-0.478	0.0153	6.17	N/A	N/A	N/A
Nans	ENSMUSG00000028334	Stat1a-only	Macrophage	0.534	0.0267	5.663	N/A	N/A	N/A
Cxcl9	ENSMUSG00000029417	Stat1a-only	Macrophage	1.12	0.016	4.754	N/A	N/A	N/A
Aldh2	ENSMUSG00000029455	Stat1a-only	Macrophage	-0.566	0.0125	8.104	N/A	N/A	N/A
Pradc1	ENSMUSG00000030008	Stat1a-only	Macrophage	0.783	0.0216	3.223	N/A	N/A	N/A
Sec61a1	ENSMUSG00000030082	Stat1a-only	Macrophage	0.345	0.029	8.105	N/A	N/A	N/A
Edem1	ENSMUSG00000030104	Stat1a-only	Macrophage	0.936	0.0106	7.659	N/A	N/A	N/A
Pim2	ENSMUSG00000031155	Stat1a-only	Macrophage	0.626	0.0109	4.121	N/A	N/A	N/A
Rps6ka3	ENSMUSG00000031309	Stat1a-only	Macrophage	-0.818	0.0102	3.073	N/A	N/A	N/A
1700017B05Rik	ENSMUSG00000032300	Stat1a-only	Macrophage	1.021	0.0263	4.071	N/A	N/A	N/A
Foxn3	ENSMUSG00000033713	Stat1a-only	Macrophage	-0.334	0.0463	6.849	N/A	N/A	N/A
Pqlc1	ENSMUSG00000034006	Stat1a-only	Macrophage	-0.415	0.00642	6.834	N/A	N/A	N/A
Hid1	ENSMUSG00000034586	Stat1a-only	Macrophage	1.39	0.0209	1.247	N/A	N/A	N/A
Grn	ENSMUSG00000034708	Stat1a-only	Macrophage	-0.422	0.00402	9.906	N/A	N/A	N/A
Ythdc1	ENSMUSG00000035851	Stat1a-only	Macrophage	0.384	0.0347	5.677	N/A	N/A	N/A
Sigmar1	ENSMUSG00000036078	Stat1a-only	Macrophage	1.541	0.00138	2.805	N/A	N/A	N/A
Atp13a2	ENSMUSG00000036622	Stat1a-only	Macrophage	-0.555	0.0308	7.355	N/A	N/A	N/A
Unc93b1	ENSMUSG00000036908	Stat1a-only	Macrophage	-0.288	0.0115	10.137	N/A	N/A	N/A
Card19	ENSMUSG00000037960	Stat1a-only	Macrophage	-0.339	0.0469	5.719	N/A	N/A	N/A
Ninj1	ENSMUSG00000037966	Stat1a-only	Macrophage	-0.695	0.0414	7.419	N/A	N/A	N/A
Nfe2l1	ENSMUSG00000038615	Stat1a-only	Macrophage	-0.359	0.00644	5.994	N/A	N/A	N/A
Bpgm	ENSMUSG00000038871	Stat1a-only	Macrophage	-1.361	0.0398	4.954	N/A	N/A	N/A
Txndc5	ENSMUSG00000038991	Stat1a-only	Macrophage	0.868	0.0168	7.396	N/A	N/A	N/A
Lrp1	ENSMUSG00000040249	Stat1a-only	Macrophage	-0.752	0.0399	6.388	N/A	N/A	N/A
Prkd2	ENSMUSG00000041187	Stat1a-only	Macrophage	0.584	0.0359	3.908	N/A	N/A	N/A
Trem1	ENSMUSG00000042265	Stat1a-only	Macrophage	-0.913	0.0493	4.211	N/A	N/A	N/A
Zc3h12a	ENSMUSG00000042677	Stat1a-only	Macrophage	1.001	0.0371	0.421	N/A	N/A	N/A
Id1	ENSMUSG00000042745	Stat1a-only	Macrophage	-1.464	0.0039	1.726	N/A	N/A	N/A
Gpr4	ENSMUSG00000044317	Stat1a-only	Macrophage	0.612	0.0284	3.45	N/A	N/A	N/A
Patl1	ENSMUSG00000046139	Stat1a-only	Macrophage	-1.458	0.0251	1.841	N/A	N/A	N/A
E2f8	ENSMUSG00000046179	Stat1a-only	Macrophage	1.73	0.0355	1.594	N/A	N/A	N/A
Ticrr	ENSMUSG00000046591	Stat1a-only	Macrophage	2.77	0.00756	0.442	N/A	N/A	N/A
Rab2a	ENSMUSG00000047187	Stat1a-only	Macrophage	0.497	0.0303	6.548	N/A	N/A	N/A
Cdca2	ENSMUSG00000048922	Stat1a-only	Macrophage	1.02	0.00803	2.462	N/A	N/A	N/A
Themis	ENSMUSG00000049109	Stat1a-only	Macrophage	1.09	0.0398	0.855	N/A	N/A	N/A
H2afx	ENSMUSG00000049932	Stat1a-only	Macrophage	0.473	0.0485	5.088	N/A	N/A	N/A
Ppp1r3d	ENSMUSG00000049999	Stat1a-only	Macrophage	2.195	0.0344	0.761	N/A	N/A	N/A
Apol10b	ENSMUSG00000050014	Stat1a-only	Macrophage	2.63	0.00728	0.467	N/A	N/A	N/A
Ftl1	ENSMUSG00000050708	Stat1a-only	Macrophage	-0.418	0.0391	9.475	N/A	N/A	N/A
Bhlha15	ENSMUSG00000052271	Stat1a-only	Macrophage	1.904	0.0299	1.472	N/A	N/A	N/A
Chmp3	ENSMUSG00000053119	Stat1a-only	Macrophage	-0.35	0.0174	6.863	N/A	N/A	N/A
Cd8a	ENSMUSG00000053977	Stat1a-only	Macrophage	1.087	0.00146	4.156	N/A	N/A	N/A
Maf	ENSMUSG00000055435	Stat1a-only	Macrophage	-1.055	0.0371	4.312	N/A	N/A	N/A
Dhcr7	ENSMUSG00000058454	Stat1a-only	Macrophage	1.846	0.00535	2.496	N/A	N/A	N/A
Gm15590	ENSMUSG00000058542	Stat1a-only	Macrophage	-0.778	0.0371	1.297	N/A	N/A	N/A
Fcer1g	ENSMUSG00000058715	Stat1a-only	Macrophage	-0.311	0.0475	11.215	N/A	N/A	N/A
Wdr83os	ENSMUSG00000059355	Stat1a-only	Macrophage	-0.32	0.0357	5.688	N/A	N/A	N/A
Fcrl1	ENSMUSG00000059994	Stat1a-only	Macrophage	-0.435	0.0339	6.495	N/A	N/A	N/A
Exoc5	ENSMUSG00000061244	Stat1a-only	Macrophage	0.351	0.0407	5.618	N/A	N/A	N/A
Fiz1	ENSMUSG00000061374	Stat1a-only	Macrophage	0.468	0.0299	4.493	N/A	N/A	N/A
Lrrc40	ENSMUSG00000063052	Stat1a-only	Macrophage	0.53	0.00786	4.54	N/A	N/A	N/A
Mapk3	ENSMUSG00000063065	Stat1a-only	Macrophage	-0.788	0.013	3.959	N/A	N/A	N/A
Arhgap22	ENSMUSG00000063506	Stat1a-only	Macrophage	0.683	0.0306	2.27	N/A	N/A	N/A
Ipo7	ENSMUSG00000066232	Stat1a-only	Macrophage	0.442	0.00484	5.827	N/A	N/A	N/A
Usf3	ENSMUSG00000068284	Stat1a-only	Macrophage	-0.976	0.00972	3.793	N/A	N/A	N/A
Tmem167b	ENSMUSG00000068732	Stat1a-only	Macrophage	-0.381	0.0224	4.945	N/A	N/A	N/A
Hist1h2ae	ENSMUSG00000069272	Stat1a-only	Macrophage	0.794	0.0457	2.563	N/A	N/A	N/A
Sp140	ENSMUSG00000070031	Stat1a-only	Macrophage	0.606	0.0238	5.072	N/A	N/A	N/A
Csnk1g3	ENSMUSG00000073563	Stat1a-only	Macrophage	0.672	0.00245	4.494	N/A	N/A	N/A
Rhog	ENSMUSG00000073982	Stat1a-only	Macrophage	-0.237	0.00781	8.738	N/A	N/A	N/A
Rpl13a	ENSMUSG00000074129	Stat1a-only	Macrophage	0.396	0.00997	4.164	N/A	N/A	N/A
Igkv4-79	ENSMUSG00000076541	Stat1a-only	Macrophage	4.577	0.000137	0.772	N/A	N/A	N/A
Zfp703	ENSMUSG00000085795	Stat1a-only	Macrophage	-1.002	0.0153	2.295	N/A	N/A	N/A
Snhg20	ENSMUSG00000086859	Stat1a-only	Macrophage	-1.047	0.0256	2.216	N/A	N/A	N/A
Zfp963	ENSMUSG00000092260	Stat1a-only	Macrophage	-0.804	0.0082	1.695	N/A	N/A	N/A
Ighv1-36	ENSMUSG00000094051	Stat1a-only	Macrophage	3.128	0.0185	0.281	N/A	N/A	N/A
Ighv9-4	ENSMUSG00000094322	Stat1a-only	Macrophage	2.656	0.016	1.852	N/A	N/A	N/A
Ighv14-1	ENSMUSG00000094509	Stat1a-only	Macrophage	3.675	0.00843	0.313	N/A	N/A	N/A
Ighv1-54	ENSMUSG00000094787	Stat1a-only	Macrophage	2.747	0.0468	2.905	N/A	N/A	N/A
AC149090.1	ENSMUSG00000095041	Stat1a-only	Macrophage	-0.687	0.00902	6.349	N/A	N/A	N/A
Ighv1-7	ENSMUSG00000095200	Stat1a-only	Macrophage	2.814	0.0237	1.772	N/A	N/A	N/A
Ighv1-4	ENSMUSG00000095442	Stat1a-only	Macrophage	4.291	0.00322	0.122	N/A	N/A	N/A
Ighv14-2	ENSMUSG00000095583	Stat1a-only	Macrophage	2.104	0.0257	3.368	N/A	N/A	N/A
Igkv4-58	ENSMUSG00000095633	Stat1a-only	Macrophage	3.381	0.0421	0.959	N/A	N/A	N/A
Igkv4-53	ENSMUSG00000095753	Stat1a-only	Macrophage	2.137	0.0305	3.009	N/A	N/A	N/A
Ighv1-20	ENSMUSG00000095761	Stat1a-only	Macrophage	3.065	0.0214	0.046	N/A	N/A	N/A
Ighv2-9	ENSMUSG00000096638	Stat1a-only	Macrophage	3.761	0.0103	0.963	N/A	N/A	N/A
Ighv9-1	ENSMUSG00000096805	Stat1a-only	Macrophage	3.091	0.00504	1.102	N/A	N/A	N/A
9330136K24Rik	ENSMUSG00000097781	Stat1a-only	Macrophage	1.143	0.0163	0.599	N/A	N/A	N/A
Kctd12	ENSMUSG00000098557	Stat1a-only	Macrophage	-1.03	0.00239	4.302	N/A	N/A	N/A
I830127L07Rik	ENSMUSG00000102051	Stat1a-only	Macrophage	1.934	0.00062	0.43	N/A	N/A	N/A
Gm37759	ENSMUSG00000102717	Stat1a-only	Macrophage	1.061	0.0322	1.239	N/A	N/A	N/A
Ighv8-8	ENSMUSG00000104452	Stat1a-only	Macrophage	2.469	0.028	3.542	N/A	N/A	N/A
Igkv2-109	ENSMUSG00000105606	Stat1a-only	Macrophage	1.884	0.0394	4.593	N/A	N/A	N/A
Stat1	ENSMUSG00000026104	Stat1b-only	CD8 T cell	-3.121	0.000375	6.829	-0.26	-3.766	C
H2-Q7	ENSMUSG00000060550	Stat1b-only	CD8 T cell	-1.466	8.33e-06	8.863	-0.238	-3.743	C
H2-Q6	ENSMUSG00000073409	Stat1b-only	CD8 T cell	-2.246	0.000784	7.816	-0.266	-3.691	C
AW112010	ENSMUSG00000075010	Stat1b-only	CD8 T cell	-1.068	0.0415	9.581	0.51	-3.196	C
Igtp	ENSMUSG00000078853	Stat1b-only	CD8 T cell	-1.168	0.0189	8.078	-0.275	-3.659	C
Ifi47	ENSMUSG00000078920	Stat1b-only	CD8 T cell	-0.535	0.00594	9.22	-0.329	-3.783	C
Tgtp2	ENSMUSG00000078921	Stat1b-only	CD8 T cell	-1.107	0.0163	6.79	-0.304	-3.748	C
Tgtp1	ENSMUSG00000078922	Stat1b-only	CD8 T cell	-1.496	0.00319	5.561	-0.852	-3.289	C
Gm3531	ENSMUSG00000089782	Stat1b-only	CD8 T cell	-1.218	0.0421	0.441	4.112	-0.034	D
Slfn5	ENSMUSG00000054404	Stat1b-only	CD8 T cell	1.03	0.0144	3.953	0.435	-4.459	K
Iigp1	ENSMUSG00000054072	Stat1b-only	CD8 T cell	-6.181	0.000533	1.686	-2.973	-2.762	P
Tapbp	ENSMUSG00000024308	Stat1b-only	CD8 T cell	-0.374	0.0316	9.432	N/A	N/A	N/A
Tpt1	ENSMUSG00000060126	Stat1b-only	CD8 T cell	-0.206	0.0186	8.033	N/A	N/A	N/A
H2-K1	ENSMUSG00000061232	Stat1b-only	CD8 T cell	-0.64	0.000958	12.043	N/A	N/A	N/A
Ftl1-ps1	ENSMUSG00000062382	Stat1b-only	CD8 T cell	-1.743	0.0123	0.185	N/A	N/A	N/A
H2-D1	ENSMUSG00000073411	Stat1b-only	CD8 T cell	-0.36	0.021	11.572	N/A	N/A	N/A
Syce2	ENSMUSG00000003824	Stat1b-only	Macrophage	-0.533	0.0347	3.267	-1.57	-1.727	A
Cpsf7	ENSMUSG00000034820	Stat1b-only	Macrophage	-1.342	0.0435	3.19	-1.822	-1.083	A
Leo1	ENSMUSG00000042487	Stat1b-only	Macrophage	0.616	0.00609	4.052	-1.66	-1.396	A
Zfp599	ENSMUSG00000062794	Stat1b-only	Macrophage	2.189	0.00375	0.799	-2.798	-0.995	A
H2-T10	ENSMUSG00000079491	Stat1b-only	Macrophage	-2.569	0.023	0.609	-2.095	-1.152	A
Zbtb24	ENSMUSG00000019826	Stat1b-only	Macrophage	-0.39	0.0491	4.208	3.183	0.706	B
Map3k2	ENSMUSG00000024383	Stat1b-only	Macrophage	0.515	0.00933	3.763	3.078	0.176	B
Scaf8	ENSMUSG00000046201	Stat1b-only	Macrophage	0.603	0.00085	5.065	2.889	0.253	B
Ly6i	ENSMUSG00000022586	Stat1b-only	Macrophage	-0.719	0.045	6.633	-0.401	-4.033	C
Stat1	ENSMUSG00000026104	Stat1b-only	Macrophage	-2.569	4.82e-13	6.329	-0.26	-3.766	C
Mgll	ENSMUSG00000033174	Stat1b-only	Macrophage	-1.035	0.0493	2.109	-0.719	-3.427	C
Gimap9	ENSMUSG00000051124	Stat1b-only	Macrophage	-1.461	0.0121	2.454	-1.46	-3.079	C
H2-Q7	ENSMUSG00000060550	Stat1b-only	Macrophage	-0.842	0.0105	6.528	-0.238	-3.743	C
Pla2g16	ENSMUSG00000060675	Stat1b-only	Macrophage	-0.768	0.0441	5.166	0.584	-3.126	C
Nol4l	ENSMUSG00000061411	Stat1b-only	Macrophage	2.564	0.0027	0.026	-0.387	-4.251	C
Kdr	ENSMUSG00000062960	Stat1b-only	Macrophage	-2.082	0.0142	0.174	-0.907	-3.562	C
Rnf213	ENSMUSG00000070327	Stat1b-only	Macrophage	0.479	0.0126	4.877	-0.354	-3.668	C
H2-Q6	ENSMUSG00000073409	Stat1b-only	Macrophage	-0.914	0.00696	7.108	-0.266	-3.691	C
AW112010	ENSMUSG00000075010	Stat1b-only	Macrophage	-0.574	0.0479	8.782	0.51	-3.196	C
Tgtp2	ENSMUSG00000078921	Stat1b-only	Macrophage	-1.602	0.00266	4.191	-0.304	-3.748	C
Tgtp1	ENSMUSG00000078922	Stat1b-only	Macrophage	-1.537	0.0138	0.768	-0.852	-3.289	C
Igkv10-94	ENSMUSG00000096490	Stat1b-only	Macrophage	-3.19	0.0187	4.814	0.155	-4.025	C
Ighv2-5	ENSMUSG00000096498	Stat1b-only	Macrophage	-5.106	0.0271	1.281	-0.611	-4.092	C
Gm45894	ENSMUSG00000110440	Stat1b-only	Macrophage	1.228	0.0405	1.511	0.644	-4.068	C
Lsm2	ENSMUSG00000007050	Stat1b-only	Macrophage	-0.392	0.0483	5.037	3.682	0.992	D
Wdr53	ENSMUSG00000022787	Stat1b-only	Macrophage	-0.647	0.0276	3.602	3.541	0.751	D
Luzp1	ENSMUSG00000001089	Stat1b-only	Macrophage	-0.833	0.0153	4.249	0.557	1.745	E
Tbcb	ENSMUSG00000006095	Stat1b-only	Macrophage	-0.356	0.0408	6.704	1.949	2.192	E
Tfpt	ENSMUSG00000006335	Stat1b-only	Macrophage	0.71	0.0194	3.868	0.923	3.097	E
Tgfbr1	ENSMUSG00000007613	Stat1b-only	Macrophage	0.638	0.00184	6.85	-0.314	4.537	E
Acot2	ENSMUSG00000021226	Stat1b-only	Macrophage	-0.479	0.0181	3.805	-0.831	4.326	E
Zcrb1	ENSMUSG00000022635	Stat1b-only	Macrophage	-0.5	0.0204	4.806	0.739	2.967	E
Rfc4	ENSMUSG00000022881	Stat1b-only	Macrophage	-0.557	0.0097	4.22	0.885	3.334	E
Tram2	ENSMUSG00000041779	Stat1b-only	Macrophage	-1.256	0.027	3.396	1.283	3.588	E
Insl6	ENSMUSG00000050957	Stat1b-only	Macrophage	-1.108	0.00284	1.349	0.551	3.824	E
Ly6a	ENSMUSG00000075602	Stat1b-only	Macrophage	-1.398	0.0295	5.662	-2.939	-2.575	E
AU022252	ENSMUSG00000078584	Stat1b-only	Macrophage	-0.779	0.00974	2.938	0.494	3.325	E
Gm48678	ENSMUSG00000111971	Stat1b-only	Macrophage	-2.473	0.000661	0.379	0.502	2.381	E
Cyp39a1	ENSMUSG00000023963	Stat1b-only	Macrophage	1.655	0.0143	1.907	0.481	-6.006	F
Ttc39a	ENSMUSG00000028555	Stat1b-only	Macrophage	2.246	0.0278	0.808	-0.682	-6.003	F
Nrarp	ENSMUSG00000078202	Stat1b-only	Macrophage	1.4	0.00734	0.446	0.458	-6.08	F
Alox12	ENSMUSG00000000320	Stat1b-only	Macrophage	-1.299	0.0197	0.006	-1.666	-5.176	G
Cldn15	ENSMUSG00000001739	Stat1b-only	Macrophage	1.92	0.0127	0.377	-1.038	-4.518	G
Pmp22	ENSMUSG00000018217	Stat1b-only	Macrophage	-1.801	0.0398	0.033	-2.028	-4.087	G
Cygb	ENSMUSG00000020810	Stat1b-only	Macrophage	1.236	0.0351	1.074	-1.338	-4.205	G
4931414P19Rik	ENSMUSG00000022179	Stat1b-only	Macrophage	1.538	0.0279	0.702	-1.157	-5.075	G
Ly6c2	ENSMUSG00000022584	Stat1b-only	Macrophage	-1.149	0.0177	3.442	-2.023	-2.633	G
Hnmt	ENSMUSG00000026986	Stat1b-only	Macrophage	1.281	0.0393	1.262	-1.62	-5.501	G
Ifi206	ENSMUSG00000037849	Stat1b-only	Macrophage	-1.359	0.000264	2.755	-2.519	-3.344	G
F13a1	ENSMUSG00000039109	Stat1b-only	Macrophage	2.513	0.00561	1.25	-1.907	-5.197	G
Ifi27	ENSMUSG00000064215	Stat1b-only	Macrophage	-0.552	0.00657	5.981	-2.198	-2.858	G
Ifi213	ENSMUSG00000073491	Stat1b-only	Macrophage	-1.258	2.35e-05	2.782	-2.594	-3.282	G
6430590A07Rik	ENSMUSG00000097583	Stat1b-only	Macrophage	1.698	0.00586	1.132	-1.53	-3.418	G
Lman2l	ENSMUSG00000001143	Stat1b-only	Macrophage	0.746	0.0015	4.966	-2.041	2.668	H
Pafah1b3	ENSMUSG00000005447	Stat1b-only	Macrophage	-0.649	0.0142	4.439	0.145	2.718	H
Apip	ENSMUSG00000010911	Stat1b-only	Macrophage	-0.287	0.0458	4.739	-1.84	3.202	H
Poc1b	ENSMUSG00000019952	Stat1b-only	Macrophage	0.598	0.0214	3.116	-1.568	3.425	H
Zpbp	ENSMUSG00000020193	Stat1b-only	Macrophage	-3.012	0.00146	0.291	-2.099	3.329	H
Llgl2	ENSMUSG00000020782	Stat1b-only	Macrophage	-0.944	0.0301	1.677	-2.996	3.39	H
Arl2	ENSMUSG00000024944	Stat1b-only	Macrophage	-0.525	0.0224	4	-1.521	3.657	H
Rars2	ENSMUSG00000028292	Stat1b-only	Macrophage	-0.344	0.000495	4.649	-1.824	3.064	H
Slc4a2	ENSMUSG00000028962	Stat1b-only	Macrophage	-0.555	0.0216	3.109	-2.714	2.617	H
Rrp8	ENSMUSG00000030888	Stat1b-only	Macrophage	0.431	0.0482	4.221	-1.854	3.788	H
Osbpl5	ENSMUSG00000037606	Stat1b-only	Macrophage	1.857	0.0295	1.007	-0.603	3.485	H
Isg20	ENSMUSG00000039236	Stat1b-only	Macrophage	-0.897	0.000313	5.781	-1.241	4.614	H
Pofut1	ENSMUSG00000046020	Stat1b-only	Macrophage	0.87	0.0293	2.883	-1.212	2.699	H
Dcun1d3	ENSMUSG00000048787	Stat1b-only	Macrophage	1.927	0.048	0.848	-1.387	2.667	H
Unkl	ENSMUSG00000015127	Stat1b-only	Macrophage	1.443	0.000315	1.121	-1.857	0.807	I
Fam49a	ENSMUSG00000020589	Stat1b-only	Macrophage	0.304	0.0123	8.906	1.429	-1.718	I
Camta2	ENSMUSG00000040712	Stat1b-only	Macrophage	0.464	0.033	5.31	-1.57	0.508	I
Rdm1	ENSMUSG00000010362	Stat1b-only	Macrophage	-0.457	0.0385	4.797	-1.009	1.938	J
Crk	ENSMUSG00000017776	Stat1b-only	Macrophage	0.844	0.0004	6.704	-0.899	0.96	J
Psmd12	ENSMUSG00000020720	Stat1b-only	Macrophage	-0.352	0.0162	6.674	-0.419	1.517	J
4933434E20Rik	ENSMUSG00000027942	Stat1b-only	Macrophage	-0.376	0.0394	6.159	0.654	0.922	J
Utp11	ENSMUSG00000028907	Stat1b-only	Macrophage	-0.5	0.00936	5.305	0.013	0.59	J
Pgm2l1	ENSMUSG00000030729	Stat1b-only	Macrophage	1.619	0.00831	1.546	0.211	1.426	J
Rnf149	ENSMUSG00000048234	Stat1b-only	Macrophage	0.503	0.0102	6.685	-0.227	1.033	J
Foxo3	ENSMUSG00000048756	Stat1b-only	Macrophage	0.887	0.00175	3.957	1.069	1.4	J
Tob1	ENSMUSG00000037573	Stat1b-only	Macrophage	1.158	0.0249	2.642	0.018	-5.375	K
Mmp12	ENSMUSG00000049723	Stat1b-only	Macrophage	0.378	0.0154	5.694	1.136	-5.168	K
Gon4l	ENSMUSG00000054199	Stat1b-only	Macrophage	-0.884	0.00229	2.053	1.373	-4.499	K
B430319F04Rik	ENSMUSG00000110062	Stat1b-only	Macrophage	-0.748	0.0295	0.584	0.432	-5.598	K
Gtf2f1	ENSMUSG00000002658	Stat1b-only	Macrophage	-0.55	0.0126	5.932	3.196	0.324	L
Mxi1	ENSMUSG00000025025	Stat1b-only	Macrophage	-0.552	0.0424	3.571	0.747	-2.61	L
Col19a1	ENSMUSG00000026141	Stat1b-only	Macrophage	1.827	0.0464	0.091	-2.342	-5.064	M
Cd24a	ENSMUSG00000047139	Stat1b-only	Macrophage	-0.912	0.0108	6.454	1.202	-2.808	O
Tpd52l2	ENSMUSG00000000827	Stat1b-only	Macrophage	-0.254	0.0337	6.648	N/A	N/A	N/A
Ocrl	ENSMUSG00000001173	Stat1b-only	Macrophage	0.892	0.0376	2.586	N/A	N/A	N/A
Brpf1	ENSMUSG00000001632	Stat1b-only	Macrophage	0.495	0.0136	5.598	N/A	N/A	N/A
Il17ra	ENSMUSG00000002897	Stat1b-only	Macrophage	0.473	0.0235	8.773	N/A	N/A	N/A
Fkbp11	ENSMUSG00000003355	Stat1b-only	Macrophage	-1.874	0.05	2.365	N/A	N/A	N/A
Elp5	ENSMUSG00000018565	Stat1b-only	Macrophage	-0.529	0.00235	5.892	N/A	N/A	N/A
Slc25a39	ENSMUSG00000018677	Stat1b-only	Macrophage	-0.332	0.0339	7.465	N/A	N/A	N/A
Tm4sf5	ENSMUSG00000018919	Stat1b-only	Macrophage	1.985	0.0129	0.076	N/A	N/A	N/A
Pik3cg	ENSMUSG00000020573	Stat1b-only	Macrophage	0.307	0.0221	6.177	N/A	N/A	N/A
1110008L16Rik	ENSMUSG00000021023	Stat1b-only	Macrophage	0.772	0.0227	2.493	N/A	N/A	N/A
Erap1	ENSMUSG00000021583	Stat1b-only	Macrophage	0.341	0.0416	6.568	N/A	N/A	N/A
Spcs1	ENSMUSG00000021917	Stat1b-only	Macrophage	-0.441	0.0435	7.005	N/A	N/A	N/A
Wbp4	ENSMUSG00000022023	Stat1b-only	Macrophage	-0.313	0.0269	5.643	N/A	N/A	N/A
Sdc2	ENSMUSG00000022261	Stat1b-only	Macrophage	-3.298	0.0392	0.373	N/A	N/A	N/A
Nr3c1	ENSMUSG00000024431	Stat1b-only	Macrophage	0.417	0.0391	6.551	N/A	N/A	N/A
Txnl1	ENSMUSG00000024583	Stat1b-only	Macrophage	-0.333	0.0206	6.839	N/A	N/A	N/A
Isoc1	ENSMUSG00000024601	Stat1b-only	Macrophage	0.331	0.0385	6.201	N/A	N/A	N/A
Pdcd4	ENSMUSG00000024975	Stat1b-only	Macrophage	0.65	0.0015	5.418	N/A	N/A	N/A
Pycr1	ENSMUSG00000025140	Stat1b-only	Macrophage	-1.325	0.015	1.931	N/A	N/A	N/A
Snca	ENSMUSG00000025889	Stat1b-only	Macrophage	-1.783	0.0391	2.891	N/A	N/A	N/A
Gapvd1	ENSMUSG00000026867	Stat1b-only	Macrophage	-0.322	0.0229	5.902	N/A	N/A	N/A
Sp3	ENSMUSG00000027109	Stat1b-only	Macrophage	0.4	0.0174	5.845	N/A	N/A	N/A
Api5	ENSMUSG00000027193	Stat1b-only	Macrophage	0.358	0.035	7.344	N/A	N/A	N/A
Usp12	ENSMUSG00000029640	Stat1b-only	Macrophage	0.336	0.0127	6.056	N/A	N/A	N/A
Slc37a3	ENSMUSG00000029924	Stat1b-only	Macrophage	0.94	0.000133	3.281	N/A	N/A	N/A
Mrpl19	ENSMUSG00000030045	Stat1b-only	Macrophage	-0.429	0.0217	4.79	N/A	N/A	N/A
Scnn1a	ENSMUSG00000030340	Stat1b-only	Macrophage	1.152	0.0188	2.474	N/A	N/A	N/A
Tnni2	ENSMUSG00000031097	Stat1b-only	Macrophage	-0.625	0.0169	3.925	N/A	N/A	N/A
F9	ENSMUSG00000031138	Stat1b-only	Macrophage	2.188	0.00917	0.352	N/A	N/A	N/A
Cfdp1	ENSMUSG00000031954	Stat1b-only	Macrophage	-0.556	3.21e-07	6.452	N/A	N/A	N/A
Atp1a1	ENSMUSG00000033161	Stat1b-only	Macrophage	0.459	0.04	7.743	N/A	N/A	N/A
Tmed7	ENSMUSG00000033184	Stat1b-only	Macrophage	0.721	0.023	4.744	N/A	N/A	N/A
Pcgf3	ENSMUSG00000033623	Stat1b-only	Macrophage	0.905	0.0179	2.184	N/A	N/A	N/A
Btg1	ENSMUSG00000036478	Stat1b-only	Macrophage	0.371	0.0157	7.856	N/A	N/A	N/A
Rab8b	ENSMUSG00000036943	Stat1b-only	Macrophage	0.424	0.0345	7.074	N/A	N/A	N/A
Prkci	ENSMUSG00000037643	Stat1b-only	Macrophage	-0.706	0.0269	3.12	N/A	N/A	N/A
Phc3	ENSMUSG00000037652	Stat1b-only	Macrophage	0.614	0.0122	5.787	N/A	N/A	N/A
Hoxa7	ENSMUSG00000038236	Stat1b-only	Macrophage	0.93	0.00969	2.015	N/A	N/A	N/A
Timm8b	ENSMUSG00000039016	Stat1b-only	Macrophage	-0.33	0.021	4.714	N/A	N/A	N/A
Tmem135	ENSMUSG00000039428	Stat1b-only	Macrophage	0.512	0.0469	6.127	N/A	N/A	N/A
Stub1	ENSMUSG00000039615	Stat1b-only	Macrophage	-0.362	0.0493	5.868	N/A	N/A	N/A
Rhbdd2	ENSMUSG00000039917	Stat1b-only	Macrophage	-0.471	0.0308	3.609	N/A	N/A	N/A
Elavl1	ENSMUSG00000040028	Stat1b-only	Macrophage	0.315	0.0457	7.527	N/A	N/A	N/A
Mfsd6	ENSMUSG00000041439	Stat1b-only	Macrophage	0.575	0.0224	4.221	N/A	N/A	N/A
Irf8	ENSMUSG00000041515	Stat1b-only	Macrophage	-0.311	0.0301	8.956	N/A	N/A	N/A
Tmem18	ENSMUSG00000043061	Stat1b-only	Macrophage	0.482	0.013	2.951	N/A	N/A	N/A
Zc2hc1a	ENSMUSG00000043542	Stat1b-only	Macrophage	0.954	0.00838	2.377	N/A	N/A	N/A
Bod1	ENSMUSG00000044502	Stat1b-only	Macrophage	-1.59	0.0234	0.423	N/A	N/A	N/A
Lrrc8d	ENSMUSG00000046079	Stat1b-only	Macrophage	0.453	0.0398	5.654	N/A	N/A	N/A
Gm5637	ENSMUSG00000046993	Stat1b-only	Macrophage	0.702	0.00627	0.588	N/A	N/A	N/A
Clip1	ENSMUSG00000049550	Stat1b-only	Macrophage	0.493	0.0304	6.233	N/A	N/A	N/A
Gpr55	ENSMUSG00000049608	Stat1b-only	Macrophage	-2.104	0.00718	0.709	N/A	N/A	N/A
Prkcb	ENSMUSG00000052889	Stat1b-only	Macrophage	0.46	0.0291	7.144	N/A	N/A	N/A
Mapk14	ENSMUSG00000053436	Stat1b-only	Macrophage	0.483	0.0335	7.602	N/A	N/A	N/A
Tmem158	ENSMUSG00000054871	Stat1b-only	Macrophage	1.315	0.0131	0.705	N/A	N/A	N/A
Tgoln1	ENSMUSG00000056429	Stat1b-only	Macrophage	0.383	0.0102	6.948	N/A	N/A	N/A
Zfp266	ENSMUSG00000060510	Stat1b-only	Macrophage	0.743	0.0275	4.414	N/A	N/A	N/A
H2-K1	ENSMUSG00000061232	Stat1b-only	Macrophage	-0.386	0.0135	11.57	N/A	N/A	N/A
Ipo7	ENSMUSG00000066232	Stat1b-only	Macrophage	0.472	0.00264	5.827	N/A	N/A	N/A
Dusp22	ENSMUSG00000069255	Stat1b-only	Macrophage	0.478	0.0131	6.137	N/A	N/A	N/A
Selenom	ENSMUSG00000075702	Stat1b-only	Macrophage	-0.762	0.00236	3.258	N/A	N/A	N/A
Ighj1	ENSMUSG00000076621	Stat1b-only	Macrophage	-1.754	0.0294	5.262	N/A	N/A	N/A
Maea	ENSMUSG00000079562	Stat1b-only	Macrophage	-0.349	0.0221	6.378	N/A	N/A	N/A
Ighv10-3	ENSMUSG00000095700	Stat1b-only	Macrophage	-3.308	0.0386	3.244	N/A	N/A	N/A
2610528A11Rik	ENSMUSG00000096001	Stat1b-only	Macrophage	1.124	0.00473	0.717	N/A	N/A	N/A
Ighv2-9	ENSMUSG00000096638	Stat1b-only	Macrophage	3.451	0.0326	0.963	N/A	N/A	N/A
Mir703	ENSMUSG00000105814	Stat1b-only	Macrophage	0.372	0.0412	2.667	N/A	N/A	N/A
Gm44745	ENSMUSG00000108455	Stat1b-only	Macrophage	1.476	0.0135	1.851	N/A	N/A	N/A
Gm36298	ENSMUSG00000114172	Stat1b-only	Macrophage	-1.389	0.0262	0.963	N/A	N/A	N/A
Gnb1l	ENSMUSG00000000884	Stat2-ko	CD8 T cell	-4.077	0.026	3.94	-1.925	-1.364	A
Sp1	ENSMUSG00000001280	Stat2-ko	CD8 T cell	-3.864	0.016	2.453	0.453	4.084	A
Id3	ENSMUSG00000007872	Stat2-ko	CD8 T cell	-4.885	0.0291	6.31	-2.012	-1.869	A
Kif11	ENSMUSG00000012443	Stat2-ko	CD8 T cell	3.59	0.00747	1.2	-0.573	-2.634	A
Psmc3ip	ENSMUSG00000019303	Stat2-ko	CD8 T cell	-5.093	0.00153	1.865	-1.959	-1.47	A
Stxbp5	ENSMUSG00000019790	Stat2-ko	CD8 T cell	-4.531	0.0131	1.972	-1.706	-1.425	A
Hus1	ENSMUSG00000020413	Stat2-ko	CD8 T cell	4.351	0.0418	1.59	-1.214	-1.207	A
Fam193b	ENSMUSG00000021495	Stat2-ko	CD8 T cell	-5.317	0.00236	2.26	0.982	3.761	A
Fastkd3	ENSMUSG00000021532	Stat2-ko	CD8 T cell	-5.482	0.00193	3.269	-2.057	-1.988	A
Drosha	ENSMUSG00000022191	Stat2-ko	CD8 T cell	-3.15	0.00679	3.358	0.1	4.19	A
Emc9	ENSMUSG00000022217	Stat2-ko	CD8 T cell	-3.975	0.0203	4.967	2.183	0.052	A
Msrb2	ENSMUSG00000023094	Stat2-ko	CD8 T cell	-4.707	0.0164	2.267	-2.646	-1.048	A
Rab12	ENSMUSG00000023460	Stat2-ko	CD8 T cell	-3.573	0.0181	0.611	1.281	2.349	A
Lta	ENSMUSG00000024402	Stat2-ko	CD8 T cell	-4.773	0.0176	3.464	-2.813	-0.648	A
Esrra	ENSMUSG00000024955	Stat2-ko	CD8 T cell	-3.468	0.0132	1.648	-1.468	-1.241	A
Arih1	ENSMUSG00000025234	Stat2-ko	CD8 T cell	-2.74	0.0321	3.6	-1.398	-1.038	A
Rhot2	ENSMUSG00000025733	Stat2-ko	CD8 T cell	-2.561	0.0345	3.35	-1.891	-0.889	A
D3Ertd751e	ENSMUSG00000025766	Stat2-ko	CD8 T cell	-3.552	0.00531	1.936	-2.251	-1.235	A
Sec61a2	ENSMUSG00000025816	Stat2-ko	CD8 T cell	-3.739	0.00895	1.339	-1.535	-0.739	A
Kbtbd3	ENSMUSG00000025893	Stat2-ko	CD8 T cell	-3.436	0.00466	3.381	-1.337	-1.063	A
Trak2	ENSMUSG00000026028	Stat2-ko	CD8 T cell	-3.569	0.00154	3.644	-1.828	-1.237	A
Bmi1	ENSMUSG00000026739	Stat2-ko	CD8 T cell	3.738	3.08e-05	2.234	-1.334	-1.319	A
Dusp19	ENSMUSG00000027001	Stat2-ko	CD8 T cell	-4.048	0.0156	2.78	-2.15	-1.345	A
Zc3h8	ENSMUSG00000027387	Stat2-ko	CD8 T cell	-4.146	0.0321	2.11	-2.779	-0.873	A
Rbm19	ENSMUSG00000029594	Stat2-ko	CD8 T cell	-3.745	0.0493	3.2	-1.876	-1.934	A
Copb1	ENSMUSG00000030754	Stat2-ko	CD8 T cell	1.577	0.0134	5.833	-0.606	0.002	A
B3gnt3	ENSMUSG00000031803	Stat2-ko	CD8 T cell	-4.559	0.0302	0.946	-2.46	-0.842	A
Fdx1	ENSMUSG00000032051	Stat2-ko	CD8 T cell	-3.822	0.00497	3.731	-2.365	-0.826	A
Usp28	ENSMUSG00000032267	Stat2-ko	CD8 T cell	-4.608	0.0107	5.017	-3.146	-0.53	A
Nme6	ENSMUSG00000032478	Stat2-ko	CD8 T cell	-4.617	0.0209	2.661	-1.024	3.919	A
Papd7	ENSMUSG00000034575	Stat2-ko	CD8 T cell	-3.918	0.0139	0.744	-2.583	-0.61	A
Cpsf7	ENSMUSG00000034820	Stat2-ko	CD8 T cell	-4.23	0.00222	3.291	-1.822	-1.083	A
Tbxa2r	ENSMUSG00000034881	Stat2-ko	CD8 T cell	-3.475	0.0108	7.16	-1.657	-2.59	A
1600002K03Rik	ENSMUSG00000035595	Stat2-ko	CD8 T cell	-4.194	0.0272	3.718	-1.626	-0.784	A
Trmt10b	ENSMUSG00000035601	Stat2-ko	CD8 T cell	-3.785	0.0144	3.49	-2.691	0.046	A
Zhx3	ENSMUSG00000035877	Stat2-ko	CD8 T cell	-3.677	0.0339	2.867	0.06	4.059	A
Jade3	ENSMUSG00000037315	Stat2-ko	CD8 T cell	-3.826	0.0475	0.14	-3.086	-0.322	A
Tmem237	ENSMUSG00000038079	Stat2-ko	CD8 T cell	-4.692	0.00353	2.297	-2.054	-1.574	A
Parp12	ENSMUSG00000038507	Stat2-ko	CD8 T cell	-4.461	0.0204	2.315	2.47	0.055	A
Mvb12b	ENSMUSG00000038740	Stat2-ko	CD8 T cell	-3.827	0.0482	0.958	-2.043	-1.62	A
Etfbkmt	ENSMUSG00000039958	Stat2-ko	CD8 T cell	-3.501	0.0143	4.093	-2.63	-0.411	A
Dcaf1	ENSMUSG00000040325	Stat2-ko	CD8 T cell	-2.62	0.0154	4.304	-1.772	-1.487	A
Znrf3	ENSMUSG00000041961	Stat2-ko	CD8 T cell	-3.267	0.0395	5.172	-1.652	-2.821	A
Spice1	ENSMUSG00000043065	Stat2-ko	CD8 T cell	-6.198	5.16e-06	4.549	-2.045	-1.278	A
Hscb	ENSMUSG00000043510	Stat2-ko	CD8 T cell	-3.15	0.0161	3.981	0.554	3.985	A
Trmt10c	ENSMUSG00000044763	Stat2-ko	CD8 T cell	-3.983	0.00841	4.38	0.007	4.067	A
Whamm	ENSMUSG00000045795	Stat2-ko	CD8 T cell	-3.812	0.00895	1.039	0.918	3.756	A
Mipol1	ENSMUSG00000047022	Stat2-ko	CD8 T cell	-4.458	0.008	1.676	-3.044	-0.432	A
Dusp28	ENSMUSG00000047067	Stat2-ko	CD8 T cell	-5.152	0.00471	3.056	-2	-1.811	A
Gm12185	ENSMUSG00000048852	Stat2-ko	CD8 T cell	-5.337	0.00103	2.234	-2.857	-0.563	A
Gpr171	ENSMUSG00000050075	Stat2-ko	CD8 T cell	-4.44	0.00155	6.775	-1.717	-2.552	A
Nudt6	ENSMUSG00000050174	Stat2-ko	CD8 T cell	-3.546	0.00182	2.639	-1.812	-1.089	A
Zfp940	ENSMUSG00000050855	Stat2-ko	CD8 T cell	-4.262	0.0453	1.296	-2.212	-1.219	A
Eml5	ENSMUSG00000051166	Stat2-ko	CD8 T cell	-2.884	0.0389	3.03	-1.802	-0.909	A
Dusp7	ENSMUSG00000053716	Stat2-ko	CD8 T cell	-3.9	0.0187	2.877	-1.483	-2.002	A
Afp	ENSMUSG00000054932	Stat2-ko	CD8 T cell	-3.639	0.0393	3.543	-1.857	-1.15	A
Nat8f1	ENSMUSG00000057103	Stat2-ko	CD8 T cell	-5.036	0.00574	2.169	0.843	4.017	A
Zfp938	ENSMUSG00000062931	Stat2-ko	CD8 T cell	-3.881	0.0372	1.986	-3.079	-0.969	A
2510046G10Rik	ENSMUSG00000066175	Stat2-ko	CD8 T cell	-4.374	0.00455	1.339	-1.968	-2.183	A
Cep152	ENSMUSG00000068394	Stat2-ko	CD8 T cell	-3.969	0.0193	2.572	0.091	4.288	A
Zfp874a	ENSMUSG00000069206	Stat2-ko	CD8 T cell	-5.011	0.0041	3.145	-1.878	-1.305	A
Pcgf1	ENSMUSG00000069678	Stat2-ko	CD8 T cell	-4.204	7.25e-05	2.853	-1.515	-0.812	A
Atxn1l	ENSMUSG00000069895	Stat2-ko	CD8 T cell	-2.872	0.045	1.39	-1.912	-1.339	A
Treml2	ENSMUSG00000071068	Stat2-ko	CD8 T cell	-4.481	0.0474	5.312	-1.75	-2.183	A
Smpd5	ENSMUSG00000071724	Stat2-ko	CD8 T cell	-3.92	0.00618	3.918	-1.998	-1.136	A
5430403G16Rik	ENSMUSG00000072763	Stat2-ko	CD8 T cell	-4.25	0.00467	2.835	-2.734	-0.059	A
Fam169b	ENSMUSG00000074071	Stat2-ko	CD8 T cell	-5.074	0.00134	6.088	-2.604	-0.688	A
Mgst2	ENSMUSG00000074604	Stat2-ko	CD8 T cell	-3.546	5.86e-05	5.276	0.082	4.019	A
Xlr4a	ENSMUSG00000079845	Stat2-ko	CD8 T cell	-2.277	0.0235	3.376	-1.559	-1.607	A
Gm12216	ENSMUSG00000081769	Stat2-ko	CD8 T cell	-3.695	0.0246	4.036	-1.162	-1.887	A
A930006K02Rik	ENSMUSG00000084866	Stat2-ko	CD8 T cell	-3.939	0.0122	1.386	-2.309	-0.742	A
Snhg17	ENSMUSG00000085385	Stat2-ko	CD8 T cell	-3.719	0.00329	3.785	-2.678	-1.613	A
4732440D04Rik	ENSMUSG00000090031	Stat2-ko	CD8 T cell	-4.66	0.0104	1.48	0.939	3.992	A
Phf11c	ENSMUSG00000091144	Stat2-ko	CD8 T cell	-4.215	0.000332	5.416	0.114	4.275	A
Bend4	ENSMUSG00000092060	Stat2-ko	CD8 T cell	-4.499	0.000171	4.225	-1.83	-1.247	A
Zfp141	ENSMUSG00000092416	Stat2-ko	CD8 T cell	-4.397	0.0387	3.139	2.551	1.652	A
Gm14325	ENSMUSG00000095362	Stat2-ko	CD8 T cell	-2.214	0.0136	0.1	-2.299	0.272	A
1700007L15Rik	ENSMUSG00000097318	Stat2-ko	CD8 T cell	-4.061	0.036	1.387	-1.859	-1.354	A
Gm43696	ENSMUSG00000105304	Stat2-ko	CD8 T cell	-3.763	0.0462	1.02	-2.094	-1.132	A
Gm31597	ENSMUSG00000109602	Stat2-ko	CD8 T cell	-2.729	0.043	1.637	-1.582	-1.671	A
4933412E12Rik	ENSMUSG00000112627	Stat2-ko	CD8 T cell	-4.282	0.0155	2.149	-2.254	-1.044	A
AC123724.3	ENSMUSG00000116504	Stat2-ko	CD8 T cell	-3.787	0.0257	4.064	-1.976	-1.276	A
Nsun5	ENSMUSG00000000916	Stat2-ko	CD8 T cell	-3.639	0.0406	4.55	2.609	1.669	B
Ift20	ENSMUSG00000001105	Stat2-ko	CD8 T cell	-2.792	0.012	6.007	2.956	1.601	B
Mcm3ap	ENSMUSG00000001150	Stat2-ko	CD8 T cell	-4.34	0.00745	4.393	2.814	1.705	B
Ddx18	ENSMUSG00000001674	Stat2-ko	CD8 T cell	-3.816	2.42e-06	5.792	3.547	0.563	B
Smg9	ENSMUSG00000002210	Stat2-ko	CD8 T cell	-2.931	0.0303	3.909	3.135	-0.486	B
Daxx	ENSMUSG00000002307	Stat2-ko	CD8 T cell	-4.387	0.00162	5.874	3.297	0.065	B
Mdp1	ENSMUSG00000002329	Stat2-ko	CD8 T cell	-5.152	0.00146	6.478	3.329	1.301	B
Use1	ENSMUSG00000002395	Stat2-ko	CD8 T cell	-2.608	0.0419	7.661	3.722	0.459	B
Akap8l	ENSMUSG00000002625	Stat2-ko	CD8 T cell	-4.159	0.0233	5.515	3.317	0.869	B
Tpra1	ENSMUSG00000002871	Stat2-ko	CD8 T cell	-3.313	0.0198	5.236	3.03	0.17	B
Pex19	ENSMUSG00000003464	Stat2-ko	CD8 T cell	-3.665	0.0487	5.065	2.757	1.402	B
Crtc1	ENSMUSG00000003575	Stat2-ko	CD8 T cell	-4.506	0.0293	2.809	2.781	1.503	B
Bax	ENSMUSG00000003873	Stat2-ko	CD8 T cell	-2.336	0.0439	6.224	3.215	1.031	B
Akt2	ENSMUSG00000004056	Stat2-ko	CD8 T cell	-4.432	0.0125	5.607	3.405	-0.262	B
Ppan	ENSMUSG00000004100	Stat2-ko	CD8 T cell	-3.441	0.00453	5.75	2.874	1.64	B
Ndrg2	ENSMUSG00000004558	Stat2-ko	CD8 T cell	-5.617	0.00613	3.619	2.677	1.986	B
Mettl17	ENSMUSG00000004561	Stat2-ko	CD8 T cell	-3.093	0.00741	4.277	3.073	1.106	B
Mcoln1	ENSMUSG00000004567	Stat2-ko	CD8 T cell	-3.281	0.0169	4.806	3.508	0.103	B
Pkn2	ENSMUSG00000004591	Stat2-ko	CD8 T cell	-3.027	0.0314	5.567	2.476	1.963	B
Polr2e	ENSMUSG00000004667	Stat2-ko	CD8 T cell	-2.024	0.0449	7.033	3.351	0.763	B
Usp40	ENSMUSG00000005501	Stat2-ko	CD8 T cell	-4.375	0.00467	2.879	3.512	0.93	B
Ctr9	ENSMUSG00000005609	Stat2-ko	CD8 T cell	-3.884	0.0362	5.284	1.428	3.211	B
Ctcf	ENSMUSG00000005698	Stat2-ko	CD8 T cell	-2.655	0.0141	5.503	2.395	1.988	B
Metap1	ENSMUSG00000005813	Stat2-ko	CD8 T cell	-3.907	0.0194	5.225	3.223	0.604	B
Ggt1	ENSMUSG00000006345	Stat2-ko	CD8 T cell	-4.644	0.0409	5.256	-3.338	2.754	B
Acot13	ENSMUSG00000006717	Stat2-ko	CD8 T cell	-2.766	0.0285	5.569	2.362	1.942	B
Mettl1	ENSMUSG00000006732	Stat2-ko	CD8 T cell	-3.466	0.00744	3.382	2.795	0.243	B
Sod2	ENSMUSG00000006818	Stat2-ko	CD8 T cell	-3.883	0.0297	6.381	2.056	2.607	B
Pou2f2	ENSMUSG00000008496	Stat2-ko	CD8 T cell	-3.169	0.00794	2.15	2.085	1.179	B
Rnmt	ENSMUSG00000009535	Stat2-ko	CD8 T cell	-3.936	0.039	5.597	2.258	-0.192	B
G0s2	ENSMUSG00000009633	Stat2-ko	CD8 T cell	-2.961	0.0392	3.043	2.108	-0.592	B
Kdsr	ENSMUSG00000009905	Stat2-ko	CD8 T cell	-4.296	0.000604	4.468	2.589	0.97	B
Gosr1	ENSMUSG00000010392	Stat2-ko	CD8 T cell	-4.086	0.0117	4.918	2.329	2.028	B
Fads1	ENSMUSG00000010663	Stat2-ko	CD8 T cell	-4.725	0.0409	2.484	2.522	0.635	B
Rpa3	ENSMUSG00000012483	Stat2-ko	CD8 T cell	-3.064	0.0468	3.571	2.147	2.245	B
Trnt1	ENSMUSG00000013736	Stat2-ko	CD8 T cell	-2.992	0.0185	5.595	2.183	2.129	B
Klhl3	ENSMUSG00000014164	Stat2-ko	CD8 T cell	-4.591	0.00195	1.785	2.124	2.341	B
Tmem87b	ENSMUSG00000014353	Stat2-ko	CD8 T cell	-3.336	0.0201	4.075	3.185	0.495	B
Fam120b	ENSMUSG00000014763	Stat2-ko	CD8 T cell	-3.689	0.00444	5.332	3.417	-0.392	B
Rnf5	ENSMUSG00000015478	Stat2-ko	CD8 T cell	-3.529	0.000322	4.116	2.755	1.712	B
Diexf	ENSMUSG00000016181	Stat2-ko	CD8 T cell	-2.855	0.0214	2.559	2.238	-0.175	B
Nbr1	ENSMUSG00000017119	Stat2-ko	CD8 T cell	-3.249	0.042	5.533	2.883	0.419	B
Dnttip1	ENSMUSG00000017299	Stat2-ko	CD8 T cell	-2.918	0.0227	2.52	1.941	2.385	B
Timp2	ENSMUSG00000017466	Stat2-ko	CD8 T cell	-3.586	0.0244	4.462	2.96	-0.162	B
Mlx	ENSMUSG00000017801	Stat2-ko	CD8 T cell	-4.101	0.0408	5.128	2.47	1.637	B
Tomm34	ENSMUSG00000018322	Stat2-ko	CD8 T cell	-4.429	0.00792	6.592	2.725	1.835	B
Acadvl	ENSMUSG00000018574	Stat2-ko	CD8 T cell	-4.479	0.00146	5.688	2.648	1.222	B
Smyd4	ENSMUSG00000018809	Stat2-ko	CD8 T cell	-3.063	0.0432	3.376	3.703	-0.547	B
Fdxr	ENSMUSG00000018861	Stat2-ko	CD8 T cell	-4.883	7.5e-05	3.984	2.641	1.645	B
Atp6v1e1	ENSMUSG00000019210	Stat2-ko	CD8 T cell	-4.555	0.00494	6.761	2.55	2.142	B
D8Ertd738e	ENSMUSG00000019362	Stat2-ko	CD8 T cell	-2.278	0.0204	7.363	3.166	0.947	B
Rcn3	ENSMUSG00000019539	Stat2-ko	CD8 T cell	-4.849	0.00565	5.467	-3.269	2.683	B
Hint3	ENSMUSG00000019791	Stat2-ko	CD8 T cell	-3.87	8.14e-05	4.259	2.887	1.852	B
Zbtb24	ENSMUSG00000019826	Stat2-ko	CD8 T cell	-3.064	0.0174	4.625	3.183	0.706	B
Rab21	ENSMUSG00000020132	Stat2-ko	CD8 T cell	-2.19	0.0371	3.695	2.207	1.769	B
Yeats4	ENSMUSG00000020171	Stat2-ko	CD8 T cell	-3.665	0.00121	5.913	2.444	2.189	B
Ddc	ENSMUSG00000020182	Stat2-ko	CD8 T cell	-5.831	0.00533	3.971	-3.368	2.746	B
Ap3d1	ENSMUSG00000020198	Stat2-ko	CD8 T cell	-4.26	0.00977	5.579	2.968	0.331	B
Vps13d	ENSMUSG00000020220	Stat2-ko	CD8 T cell	-4.322	0.00844	3.427	3.067	1.801	B
Hcfc2	ENSMUSG00000020246	Stat2-ko	CD8 T cell	-3.485	0.0328	3.831	2.213	-0.083	B
Nfyb	ENSMUSG00000020248	Stat2-ko	CD8 T cell	-3.228	0.0272	5.965	1.958	2.49	B
Polrmt	ENSMUSG00000020329	Stat2-ko	CD8 T cell	-4.151	0.00629	4.207	2.733	1.945	B
Tnip1	ENSMUSG00000020400	Stat2-ko	CD8 T cell	-3.968	0.00668	4.161	1.8	2.155	B
Mrpl22	ENSMUSG00000020514	Stat2-ko	CD8 T cell	-3.646	0.000947	4.245	3.053	1.611	B
Pafah1b1	ENSMUSG00000020745	Stat2-ko	CD8 T cell	-4.624	0.00108	5.54	2.835	1.995	B
Acox1	ENSMUSG00000020777	Stat2-ko	CD8 T cell	-3.985	0.0159	3.688	3.242	0.28	B
Ncbp3	ENSMUSG00000020783	Stat2-ko	CD8 T cell	-3.75	0.00419	5.285	2.951	1.63	B
Rabep1	ENSMUSG00000020817	Stat2-ko	CD8 T cell	-2.683	0.00795	5.338	2.538	1.557	B
Zmynd11	ENSMUSG00000021156	Stat2-ko	CD8 T cell	-4.237	0.00421	5.125	3.638	0.336	B
Golga5	ENSMUSG00000021192	Stat2-ko	CD8 T cell	-4.374	0.0115	4.507	2.824	1.577	B
Erg28	ENSMUSG00000021252	Stat2-ko	CD8 T cell	-3.029	0.00648	6.051	3.152	1.576	B
Yy1	ENSMUSG00000021264	Stat2-ko	CD8 T cell	-4.104	0.00317	4.504	2.762	1.912	B
Snrnp48	ENSMUSG00000021431	Stat2-ko	CD8 T cell	-4.406	0.000229	4.612	2.718	1.955	B
Pcbd2	ENSMUSG00000021496	Stat2-ko	CD8 T cell	-3.234	0.00299	5.002	3.218	0.973	B
Rad17	ENSMUSG00000021635	Stat2-ko	CD8 T cell	-4.326	0.011	4.78	2.168	2.488	B
F2rl1	ENSMUSG00000021678	Stat2-ko	CD8 T cell	-5.279	0.0219	2.627	2.724	1.826	B
Parp8	ENSMUSG00000021725	Stat2-ko	CD8 T cell	-3.158	0.0433	3.663	2.186	0.424	B
Atxn7	ENSMUSG00000021738	Stat2-ko	CD8 T cell	-4.864	0.0158	2.166	2.851	2.069	B
Zmym2	ENSMUSG00000021945	Stat2-ko	CD8 T cell	-3.476	0.01	5.13	3.047	0.231	B
Eef1akmt1	ENSMUSG00000021951	Stat2-ko	CD8 T cell	-3.842	0.0219	5.969	3.071	1.659	B
Rhobtb2	ENSMUSG00000022075	Stat2-ko	CD8 T cell	-3.659	0.031	2.857	2.789	0.462	B
Xpo7	ENSMUSG00000022100	Stat2-ko	CD8 T cell	-3.391	0.0471	4.185	3.469	0.277	B
Fbxl3	ENSMUSG00000022124	Stat2-ko	CD8 T cell	-3.85	0.0271	4.124	2.639	1.434	B
Rab2b	ENSMUSG00000022159	Stat2-ko	CD8 T cell	-4.235	0.00372	1.775	2.582	0.835	B
6030458C11Rik	ENSMUSG00000022195	Stat2-ko	CD8 T cell	-3.748	0.0123	4.605	2.947	1.83	B
Eny2	ENSMUSG00000022338	Stat2-ko	CD8 T cell	-3.705	0.000343	5.101	2.238	2.476	B
Nudt16l1	ENSMUSG00000022516	Stat2-ko	CD8 T cell	-2.532	0.00214	6.928	3.549	0.568	B
Lsg1	ENSMUSG00000022538	Stat2-ko	CD8 T cell	-4.098	0.0283	5.714	3.042	0.156	B
Yaf2	ENSMUSG00000022634	Stat2-ko	CD8 T cell	-3.889	0.0211	4.966	3.043	1.6	B
Bfar	ENSMUSG00000022684	Stat2-ko	CD8 T cell	-3.394	0.0354	5.942	3.388	-0.3	B
Crybg3	ENSMUSG00000022723	Stat2-ko	CD8 T cell	-4.273	0.00428	1.516	2.881	1.673	B
Thap7	ENSMUSG00000022760	Stat2-ko	CD8 T cell	-3.324	0.0272	5.662	2.523	2.11	B
Ets2	ENSMUSG00000022895	Stat2-ko	CD8 T cell	-3.479	0.00663	4.402	3.265	0.85	B
Dscr3	ENSMUSG00000022898	Stat2-ko	CD8 T cell	-5.076	0.000283	5.706	1.356	3.453	B
Dopey2	ENSMUSG00000022946	Stat2-ko	CD8 T cell	-3.958	0.0146	4.197	2.847	1.831	B
Mis18a	ENSMUSG00000022978	Stat2-ko	CD8 T cell	-3.412	0.0225	5.762	2.192	2.512	B
Kansl2	ENSMUSG00000022992	Stat2-ko	CD8 T cell	-2.468	0.0044	3.988	2.957	-0.512	B
Cox14	ENSMUSG00000023020	Stat2-ko	CD8 T cell	-3.242	0.00183	6.577	3.354	0.543	B
Akirin1	ENSMUSG00000023075	Stat2-ko	CD8 T cell	-3.429	0.0185	5.946	3.482	-0.247	B
Ndufa5	ENSMUSG00000023089	Stat2-ko	CD8 T cell	-2.978	0.00163	6.601	3.112	1.37	B
Rpp14	ENSMUSG00000023156	Stat2-ko	CD8 T cell	-4.519	0.0104	5.062	2.529	1.651	B
Scg5	ENSMUSG00000023236	Stat2-ko	CD8 T cell	-4.438	0.0202	1.677	-3.354	2.706	B
Rhebl1	ENSMUSG00000023755	Stat2-ko	CD8 T cell	-3.995	0.000359	3.699	2.783	1.779	B
Mrps18a	ENSMUSG00000023967	Stat2-ko	CD8 T cell	-4.008	0.0169	5.764	2.499	2.257	B
Yipf4	ENSMUSG00000024072	Stat2-ko	CD8 T cell	-3.088	0.0273	6.402	2.687	1.366	B
Uqcc2	ENSMUSG00000024208	Stat2-ko	CD8 T cell	-2.575	0.00552	5.426	2.309	1.984	B
Taf11	ENSMUSG00000024218	Stat2-ko	CD8 T cell	-3.362	0.0365	4.752	2.639	1.69	B
Rnf138	ENSMUSG00000024317	Stat2-ko	CD8 T cell	-3.422	0.0388	6.086	2.422	1.711	B
Map3k2	ENSMUSG00000024383	Stat2-ko	CD8 T cell	-2.691	0.00265	3.884	3.078	0.176	B
Wdr33	ENSMUSG00000024400	Stat2-ko	CD8 T cell	-3.847	0.00591	6.353	2.96	0.631	B
Impact	ENSMUSG00000024423	Stat2-ko	CD8 T cell	-3.861	0.00744	3.349	3.003	1.879	B
Nedd4l	ENSMUSG00000024589	Stat2-ko	CD8 T cell	-4.28	0.00495	2.881	-2.944	2.748	B
Dctn4	ENSMUSG00000024603	Stat2-ko	CD8 T cell	-2.876	0.0313	6.091	2.135	2.294	B
Mrpl16	ENSMUSG00000024683	Stat2-ko	CD8 T cell	-2.544	0.0258	5.066	2.275	1.856	B
Snx15	ENSMUSG00000024787	Stat2-ko	CD8 T cell	-3.953	0.0244	5.204	3.534	0.817	B
Pcgf5	ENSMUSG00000024805	Stat2-ko	CD8 T cell	-4.009	0.0404	4.391	2.857	0.601	B
Chka	ENSMUSG00000024843	Stat2-ko	CD8 T cell	-4.856	0.0148	1.597	2.82	0.493	B
Fam45a	ENSMUSG00000024993	Stat2-ko	CD8 T cell	-5.23	0.00045	3.829	1.257	3.394	B
Tbl1x	ENSMUSG00000025246	Stat2-ko	CD8 T cell	-3.634	0.0157	5.267	2.278	0.082	B
Hsd17b10	ENSMUSG00000025260	Stat2-ko	CD8 T cell	-2.223	0.0364	6.47	2.31	1.747	B
Bet1l	ENSMUSG00000025484	Stat2-ko	CD8 T cell	-2.562	0.00867	5.022	2.834	1.071	B
Larp1b	ENSMUSG00000025762	Stat2-ko	CD8 T cell	-3.843	0.0499	2.248	3.699	0.056	B
Thoc3	ENSMUSG00000025872	Stat2-ko	CD8 T cell	-3.601	0.0155	6.071	2.497	1.693	B
Ube2w	ENSMUSG00000025939	Stat2-ko	CD8 T cell	-3.729	0.00408	4.888	1.922	2.464	B
Wdr12	ENSMUSG00000026019	Stat2-ko	CD8 T cell	-4.595	0.0374	5.648	1.838	2.816	B
Il18r1	ENSMUSG00000026070	Stat2-ko	CD8 T cell	-4.948	0.000825	3.737	1.32	3.452	B
Coa5	ENSMUSG00000026112	Stat2-ko	CD8 T cell	-3.923	0.0298	6.362	3.756	0.069	B
Smap1	ENSMUSG00000026155	Stat2-ko	CD8 T cell	-2.663	0.00468	4.744	2.275	2.169	B
Ankzf1	ENSMUSG00000026199	Stat2-ko	CD8 T cell	-3.532	0.044	3.733	2.483	1.826	B
Cox20	ENSMUSG00000026500	Stat2-ko	CD8 T cell	-2.89	0.0266	5.794	3.213	1.081	B
Sdccag8	ENSMUSG00000026504	Stat2-ko	CD8 T cell	-5.342	0.000556	4.18	1.456	3.279	B
Pycr2	ENSMUSG00000026520	Stat2-ko	CD8 T cell	-4.003	0.00789	6.066	1.768	2.933	B
4930562F07Rik	ENSMUSG00000026729	Stat2-ko	CD8 T cell	-2.489	0.00951	5.572	3.358	-0.581	B
Pkp4	ENSMUSG00000026991	Stat2-ko	CD8 T cell	-4.12	0.00188	4.774	3.701	0.567	B
Ttc17	ENSMUSG00000027194	Stat2-ko	CD8 T cell	-4.061	0.0244	3.271	2.71	1.93	B
Atg13	ENSMUSG00000027244	Stat2-ko	CD8 T cell	-2.844	0.0481	5.292	2.444	-0.564	B
Rtf2	ENSMUSG00000027502	Stat2-ko	CD8 T cell	-2.644	0.0451	6.807	2.976	1.088	B
Acss2	ENSMUSG00000027605	Stat2-ko	CD8 T cell	2.92	0.000448	5.923	2.274	-1.253	B
1110008F13Rik	ENSMUSG00000027637	Stat2-ko	CD8 T cell	-4.088	6.43e-07	5.521	3.674	0.268	B
Ccnl1	ENSMUSG00000027829	Stat2-ko	CD8 T cell	-3.042	0.0257	5.854	2.513	1.701	B
Hax1	ENSMUSG00000027944	Stat2-ko	CD8 T cell	-3.49	0.000244	4.515	3.208	0.675	B
Aimp1	ENSMUSG00000028029	Stat2-ko	CD8 T cell	-3.106	0.00677	5.565	2.528	1.545	B
Gtf2b	ENSMUSG00000028271	Stat2-ko	CD8 T cell	-3.63	0.0448	4.803	2.573	1.837	B
Smim8	ENSMUSG00000028295	Stat2-ko	CD8 T cell	-4.104	1.32e-05	4.612	2.029	2.587	B
Tex10	ENSMUSG00000028345	Stat2-ko	CD8 T cell	-5.224	0.00563	6.009	3.005	0.346	B
Ubap2	ENSMUSG00000028433	Stat2-ko	CD8 T cell	-2.652	0.0395	5.096	2.4	1.675	B
Ccdc107	ENSMUSG00000028461	Stat2-ko	CD8 T cell	-4.528	0.00279	5.102	2.933	1.834	B
Gne	ENSMUSG00000028479	Stat2-ko	CD8 T cell	-4.395	0.0313	4.744	2.797	0.288	B
Mrpl37	ENSMUSG00000028622	Stat2-ko	CD8 T cell	-3.806	0.00449	6.098	2.94	1.494	B
Ppie	ENSMUSG00000028651	Stat2-ko	CD8 T cell	-5.14	0.000404	5.468	3.137	1.278	B
Kcnab2	ENSMUSG00000028931	Stat2-ko	CD8 T cell	-3.392	0.0474	5.949	3.202	0.417	B
Atad3a	ENSMUSG00000029036	Stat2-ko	CD8 T cell	-4.549	0.0295	5.311	2.329	-0.251	B
Gnpda2	ENSMUSG00000029209	Stat2-ko	CD8 T cell	-5.101	0.00702	5.265	1.446	3.383	B
Fam69a	ENSMUSG00000029270	Stat2-ko	CD8 T cell	-4.209	0.00632	6.049	2.783	0.737	B
Zfp326	ENSMUSG00000029290	Stat2-ko	CD8 T cell	-2.853	0.0225	3.6	2.092	2.332	B
Sdad1	ENSMUSG00000029415	Stat2-ko	CD8 T cell	-3.39	0.0114	4.484	2.97	1.69	B
Psmd9	ENSMUSG00000029440	Stat2-ko	CD8 T cell	-4.034	0.0242	4.947	2.488	2.212	B
Triap1	ENSMUSG00000029535	Stat2-ko	CD8 T cell	-4.476	0.000167	4.927	2.658	2.051	B
Phf14	ENSMUSG00000029629	Stat2-ko	CD8 T cell	-4	0.000982	4.401	3.006	1.799	B
Fam3c	ENSMUSG00000029672	Stat2-ko	CD8 T cell	-3.521	0.00733	5.971	2.68	1.476	B
Zfp638	ENSMUSG00000030016	Stat2-ko	CD8 T cell	-4.184	0.0212	5.448	2.878	1.6	B
Kbtbd8	ENSMUSG00000030031	Stat2-ko	CD8 T cell	-4.057	0.04	0.516	-3	2.88	B
Isy1	ENSMUSG00000030056	Stat2-ko	CD8 T cell	-3.67	0.000154	5.708	2.951	1.813	B
Rad52	ENSMUSG00000030166	Stat2-ko	CD8 T cell	-6.07	0.00957	3.896	2.217	-0.285	B
Adipor2	ENSMUSG00000030168	Stat2-ko	CD8 T cell	-3.664	0.0128	5.048	3.347	0.728	B
Aebp2	ENSMUSG00000030232	Stat2-ko	CD8 T cell	-3.527	0.0239	3.681	0.647	3.149	B
St8sia1	ENSMUSG00000030283	Stat2-ko	CD8 T cell	-4.256	0.00118	4.477	2.451	-0.24	B
Cand2	ENSMUSG00000030319	Stat2-ko	CD8 T cell	-5.196	0.0199	2.302	-2.661	2.61	B
Spns1	ENSMUSG00000030741	Stat2-ko	CD8 T cell	-3.093	0.0288	5.032	3.101	1.542	B
Rbbp6	ENSMUSG00000030779	Stat2-ko	CD8 T cell	-3.372	0.0289	5.041	2.593	1.966	B
Rnf40	ENSMUSG00000030816	Stat2-ko	CD8 T cell	-3.202	0.0425	4.027	3.023	-0.306	B
Dynlt3	ENSMUSG00000031176	Stat2-ko	CD8 T cell	-4.442	0.0446	2.859	2.748	1.782	B
Abcb7	ENSMUSG00000031333	Stat2-ko	CD8 T cell	-3.891	0.0111	3.629	2.646	0.882	B
Cetn2	ENSMUSG00000031347	Stat2-ko	CD8 T cell	-4.731	0.00342	5.987	2.907	1.515	B
Cyb5b	ENSMUSG00000031924	Stat2-ko	CD8 T cell	-3.68	0.0344	5.859	2.537	0.099	B
Gpr83	ENSMUSG00000031932	Stat2-ko	CD8 T cell	-4.258	0.0384	2.26	-3.233	2.892	B
Taf1d	ENSMUSG00000031939	Stat2-ko	CD8 T cell	-1.734	0.0372	4.223	2.113	1.65	B
Alg9	ENSMUSG00000032059	Stat2-ko	CD8 T cell	-4.663	0.0022	3.111	3.172	0.114	B
Man2c1	ENSMUSG00000032295	Stat2-ko	CD8 T cell	-3.382	0.023	3.674	2.523	0.025	B
Rcn2	ENSMUSG00000032320	Stat2-ko	CD8 T cell	-4.619	0.0374	4.474	2.391	0.171	B
Rasa2	ENSMUSG00000032413	Stat2-ko	CD8 T cell	-4.223	0.00376	5.955	3.737	0.658	B
Tpcn1	ENSMUSG00000032741	Stat2-ko	CD8 T cell	-4.974	0.00227	2.466	2.211	-0.056	B
Gpbp1	ENSMUSG00000032745	Stat2-ko	CD8 T cell	-2.471	0.0392	6.317	3.312	0.181	B
Rasgrp2	ENSMUSG00000032946	Stat2-ko	CD8 T cell	-2.881	0.00686	6.374	3.275	-0.509	B
3830406C13Rik	ENSMUSG00000033111	Stat2-ko	CD8 T cell	-3.724	0.00882	4.36	2.374	2.28	B
Arid2	ENSMUSG00000033237	Stat2-ko	CD8 T cell	-4.269	0.00255	4.212	3.62	0.762	B
Atp6v0b	ENSMUSG00000033379	Stat2-ko	CD8 T cell	-2.904	0.0341	5.985	1.843	2.076	B
Gtpbp6	ENSMUSG00000033434	Stat2-ko	CD8 T cell	-3.695	0.0152	3.021	2.578	1.623	B
Lpar6	ENSMUSG00000033446	Stat2-ko	CD8 T cell	-4.918	0.0161	4.773	0.837	3.652	B
Fndc3a	ENSMUSG00000033487	Stat2-ko	CD8 T cell	-4.536	4.04e-05	4.114	2.828	1.971	B
Fam208b	ENSMUSG00000033799	Stat2-ko	CD8 T cell	-4.371	0.003	4.398	2.872	0.876	B
Tcea1	ENSMUSG00000033813	Stat2-ko	CD8 T cell	-2.404	0.000326	4.684	3.259	0.681	B
Pds5b	ENSMUSG00000034021	Stat2-ko	CD8 T cell	-5.245	0.000352	4.235	2.957	0.377	B
Ccdc174	ENSMUSG00000034083	Stat2-ko	CD8 T cell	-4.269	0.00165	5.027	3.524	0.746	B
Chmp7	ENSMUSG00000034190	Stat2-ko	CD8 T cell	-4.68	2.78e-05	5.158	3.4	-0.446	B
Senp6	ENSMUSG00000034252	Stat2-ko	CD8 T cell	-3.764	0.000396	4.354	2.571	2.12	B
Gpatch8	ENSMUSG00000034621	Stat2-ko	CD8 T cell	-3.85	0.043	5.468	2.784	1.789	B
Gna11	ENSMUSG00000034781	Stat2-ko	CD8 T cell	-3.352	0.0143	3.021	1.84	2.522	B
Eogt	ENSMUSG00000035245	Stat2-ko	CD8 T cell	-5.168	2.14e-05	1.334	3.133	0.309	B
Wdr18	ENSMUSG00000035754	Stat2-ko	CD8 T cell	-3.458	0.0239	5.389	2.015	2.501	B
Bbs9	ENSMUSG00000035919	Stat2-ko	CD8 T cell	-4.47	0.0308	4.628	2.202	-0.078	B
H2-Q4	ENSMUSG00000035929	Stat2-ko	CD8 T cell	-3.568	0.00563	1.513	2.351	1.537	B
Tdp2	ENSMUSG00000035958	Stat2-ko	CD8 T cell	-3.786	0.0401	5.051	2.66	0.985	B
Apex1	ENSMUSG00000035960	Stat2-ko	CD8 T cell	-3.462	0.000473	4.742	2.426	2.162	B
Pnpla8	ENSMUSG00000036257	Stat2-ko	CD8 T cell	-2.378	0.0453	4.81	3.346	-0.635	B
Fam13b	ENSMUSG00000036501	Stat2-ko	CD8 T cell	-3.297	0.0176	4.371	3.083	-0.042	B
Ermard	ENSMUSG00000036552	Stat2-ko	CD8 T cell	-4.518	0.00297	2.131	3.028	0.615	B
Mrpl41	ENSMUSG00000036850	Stat2-ko	CD8 T cell	-3.644	0.00256	6.001	3.09	1.577	B
Acaa2	ENSMUSG00000036880	Stat2-ko	CD8 T cell	-3.642	0.00894	7.663	3.51	-0.438	B
Pml	ENSMUSG00000036986	Stat2-ko	CD8 T cell	-3.629	0.0262	5.318	2.765	0.384	B
Ndufc1	ENSMUSG00000037152	Stat2-ko	CD8 T cell	-3.319	0.00368	5.878	2.53	1.765	B
Lipt1	ENSMUSG00000037216	Stat2-ko	CD8 T cell	-3.957	0.0439	0.645	-3.287	2.823	B
Taf2	ENSMUSG00000037343	Stat2-ko	CD8 T cell	-3.343	0.0269	4.279	2.399	1.964	B
Letm2	ENSMUSG00000037363	Stat2-ko	CD8 T cell	-4.502	0.00291	3.072	2.369	0.291	B
Mrpl47	ENSMUSG00000037531	Stat2-ko	CD8 T cell	-3.541	0.0318	4.508	2.093	2.553	B
Ldah	ENSMUSG00000037669	Stat2-ko	CD8 T cell	-3.787	0.0252	5.923	3.045	0.458	B
Tmem33	ENSMUSG00000037720	Stat2-ko	CD8 T cell	-3.981	0.0035	5.522	2.842	1.827	B
Mynn	ENSMUSG00000037730	Stat2-ko	CD8 T cell	-4.667	0.00574	4.666	2.497	0.052	B
Nufip2	ENSMUSG00000037857	Stat2-ko	CD8 T cell	-3.967	0.00575	3.52	2.929	1.726	B
Fbxo8	ENSMUSG00000038206	Stat2-ko	CD8 T cell	-4.622	0.0146	4.738	2.875	1.734	B
Pigu	ENSMUSG00000038383	Stat2-ko	CD8 T cell	-4.338	0.00436	4.639	2.696	0.616	B
Polr2l	ENSMUSG00000038489	Stat2-ko	CD8 T cell	-1.359	0.0162	3.161	1.715	1.44	B
Ubn2	ENSMUSG00000038538	Stat2-ko	CD8 T cell	-3.186	0.00224	3.846	2.394	2.152	B
Efl1	ENSMUSG00000038563	Stat2-ko	CD8 T cell	-3.19	0.0445	4.624	2.958	0.352	B
Golga4	ENSMUSG00000038708	Stat2-ko	CD8 T cell	-3.273	0.0311	4.736	2.762	1.83	B
Cnot4	ENSMUSG00000038784	Stat2-ko	CD8 T cell	-3.554	0.00363	5.634	2	2.602	B
Tmem214	ENSMUSG00000038828	Stat2-ko	CD8 T cell	-4.073	0.00205	5.451	3.274	-0.252	B
Plcl2	ENSMUSG00000038910	Stat2-ko	CD8 T cell	-3.615	0.0476	3.626	3.079	1.771	B
Tasp1	ENSMUSG00000039033	Stat2-ko	CD8 T cell	-3.802	0.0457	4.311	1.925	-0.804	B
Abhd2	ENSMUSG00000039202	Stat2-ko	CD8 T cell	-3.274	0.0103	4.806	2.749	1.342	B
B3galnt2	ENSMUSG00000039242	Stat2-ko	CD8 T cell	-3.476	0.0476	4.194	3.286	-0.314	B
Picalm	ENSMUSG00000039361	Stat2-ko	CD8 T cell	-4.285	2.81e-05	4.335	2.804	1.942	B
Rxrb	ENSMUSG00000039656	Stat2-ko	CD8 T cell	-3.483	0.0379	3.797	2.948	-0.751	B
Mrps6	ENSMUSG00000039680	Stat2-ko	CD8 T cell	-3.685	0.0287	4.131	3.064	1.703	B
Orai2	ENSMUSG00000039747	Stat2-ko	CD8 T cell	-4.092	0.0334	5.964	2.921	0.359	B
Dnttip2	ENSMUSG00000039756	Stat2-ko	CD8 T cell	-3.535	0.0139	6.704	2.834	1.728	B
Polr2j	ENSMUSG00000039771	Stat2-ko	CD8 T cell	-2.154	0.0253	5.578	2.449	1.657	B
Ikzf5	ENSMUSG00000040167	Stat2-ko	CD8 T cell	-2.942	0.0433	3.268	2.519	1.715	B
Bach2	ENSMUSG00000040270	Stat2-ko	CD8 T cell	-4.142	0.00239	5.194	2.974	0.947	B
Dgkz	ENSMUSG00000040479	Stat2-ko	CD8 T cell	-3.397	0.00364	4.624	2.963	1.241	B
Mettl27	ENSMUSG00000040557	Stat2-ko	CD8 T cell	-5.246	0.00264	3.858	-3.158	3.013	B
Clcf1	ENSMUSG00000040663	Stat2-ko	CD8 T cell	-3.617	0.0133	5.047	3.394	-0.229	B
Snrpd2	ENSMUSG00000040824	Stat2-ko	CD8 T cell	-3.327	0.00388	5.606	2.691	1.962	B
Gm17018	ENSMUSG00000041035	Stat2-ko	CD8 T cell	-4.494	0.0152	4.794	3.368	0.695	B
Wapl	ENSMUSG00000041408	Stat2-ko	CD8 T cell	-4.49	5.29e-05	4.987	2.829	1.691	B
Zfp281	ENSMUSG00000041483	Stat2-ko	CD8 T cell	-3.446	0.0136	4.275	-2.739	2.397	B
Tlk1	ENSMUSG00000041997	Stat2-ko	CD8 T cell	-2.973	0.0108	4.548	3.592	0.21	B
S100a13	ENSMUSG00000042312	Stat2-ko	CD8 T cell	-4.756	0.00152	6.285	3.435	1.301	B
Ikbke	ENSMUSG00000042349	Stat2-ko	CD8 T cell	-4.281	0.0463	6.333	3.761	-0.015	B
C1galt1	ENSMUSG00000042460	Stat2-ko	CD8 T cell	-5.037	0.00499	2.69	3.079	0.322	B
Kdm7a	ENSMUSG00000042599	Stat2-ko	CD8 T cell	-4.102	0.014	5.162	2.742	1.662	B
Wdr74	ENSMUSG00000042729	Stat2-ko	CD8 T cell	-1.755	0.0299	1.362	1.858	2.2	B
Rfesd	ENSMUSG00000043190	Stat2-ko	CD8 T cell	-4.797	0.00383	3.416	2.574	2.265	B
Gskip	ENSMUSG00000044715	Stat2-ko	CD8 T cell	-4.086	0.00453	5.67	3.396	1.369	B
Lsm11	ENSMUSG00000044847	Stat2-ko	CD8 T cell	-4.384	0.00119	2.414	3.779	0.25	B
Esf1	ENSMUSG00000045624	Stat2-ko	CD8 T cell	-4.178	0.021	5.501	3.173	1.254	B
9930021J03Rik	ENSMUSG00000046138	Stat2-ko	CD8 T cell	-4.403	0.0356	1.882	2.847	2.067	B
Scaf8	ENSMUSG00000046201	Stat2-ko	CD8 T cell	-3.047	0.0307	5.023	2.889	0.253	B
Yod1	ENSMUSG00000046404	Stat2-ko	CD8 T cell	-5.322	0.000305	3.847	3.244	0.201	B
Mtfr1l	ENSMUSG00000046671	Stat2-ko	CD8 T cell	-3.981	0.0261	6.816	2.91	1.629	B
C87436	ENSMUSG00000046679	Stat2-ko	CD8 T cell	-4.822	0.000207	5.126	2.958	1.662	B
D030056L22Rik	ENSMUSG00000047044	Stat2-ko	CD8 T cell	-5.207	0.00195	3.7	3.333	1.301	B
Zbtb44	ENSMUSG00000047412	Stat2-ko	CD8 T cell	-2.833	0.0466	3.999	3.24	-0.51	B
Rexo1	ENSMUSG00000047417	Stat2-ko	CD8 T cell	-3.676	0.0199	4.566	1.39	2.892	B
Pygo2	ENSMUSG00000047824	Stat2-ko	CD8 T cell	-4.002	0.00483	4.382	3.428	0.474	B
Mfap1b	ENSMUSG00000048222	Stat2-ko	CD8 T cell	-3.085	0.000504	4.607	2.446	2.081	B
Rapgef4	ENSMUSG00000049044	Stat2-ko	CD8 T cell	-3.232	0.00446	4.368	2.187	-0.589	B
Tigd2	ENSMUSG00000049232	Stat2-ko	CD8 T cell	-4.346	0.000376	5.917	3.656	0.14	B
Tmie	ENSMUSG00000049555	Stat2-ko	CD8 T cell	-5.014	0.000165	4.732	2.881	0.24	B
Aftph	ENSMUSG00000049659	Stat2-ko	CD8 T cell	-3.855	0.0205	4.152	3.185	0.076	B
Mrps16	ENSMUSG00000049960	Stat2-ko	CD8 T cell	-3.381	0.00126	6.073	2.43	2.151	B
Fam118b	ENSMUSG00000050471	Stat2-ko	CD8 T cell	-4.334	0.022	5.435	3.411	0.035	B
Fam241a	ENSMUSG00000050549	Stat2-ko	CD8 T cell	-3.993	0.000811	4.462	2.949	0.852	B
Tor1aip2	ENSMUSG00000050565	Stat2-ko	CD8 T cell	-3.627	0.000234	5.3	3.33	0.737	B
Ywhag	ENSMUSG00000051391	Stat2-ko	CD8 T cell	-2.567	0.048	4.853	3.263	0.439	B
B3gnt2	ENSMUSG00000051650	Stat2-ko	CD8 T cell	-2.78	0.000726	2.664	2.875	0.376	B
Rexo4	ENSMUSG00000052406	Stat2-ko	CD8 T cell	-3.698	0.0144	5.886	2.71	1.754	B
Ccdc171	ENSMUSG00000052407	Stat2-ko	CD8 T cell	-4.833	0.000483	2.045	2.656	0.442	B
Mllt11	ENSMUSG00000053192	Stat2-ko	CD8 T cell	-4.143	0.00909	3.839	2.884	0.954	B
Ddx10	ENSMUSG00000053289	Stat2-ko	CD8 T cell	-4.229	0.00732	5.872	3.219	0.169	B
Thoc7	ENSMUSG00000053453	Stat2-ko	CD8 T cell	-4.914	0.00024	5.63	2.616	2.216	B
A530021J07Rik	ENSMUSG00000053528	Stat2-ko	CD8 T cell	-4.08	0.0392	1.264	2.168	-0.59	B
Cnn3	ENSMUSG00000053931	Stat2-ko	CD8 T cell	-3.765	0.026	4.566	3.139	-0.143	B
Zfp869	ENSMUSG00000054648	Stat2-ko	CD8 T cell	-3.9	0.0328	4.613	2.719	1.805	B
Cnot10	ENSMUSG00000056167	Stat2-ko	CD8 T cell	-3.988	0.000347	5.592	3.003	1.636	B
R3hdm1	ENSMUSG00000056211	Stat2-ko	CD8 T cell	-4.149	0.00493	5.183	2.942	1.651	B
Zbtb25	ENSMUSG00000056459	Stat2-ko	CD8 T cell	-4.252	0.0093	4.887	2.124	-0.501	B
Jmjd6	ENSMUSG00000056962	Stat2-ko	CD8 T cell	-4.387	0.000531	4.912	2.969	1.721	B
Yipf1	ENSMUSG00000057375	Stat2-ko	CD8 T cell	-4.286	0.0105	6.155	2.603	2.091	B
Zfp809	ENSMUSG00000057982	Stat2-ko	CD8 T cell	-3.629	0.0199	4.193	2.431	1.629	B
0610030E20Rik	ENSMUSG00000058706	Stat2-ko	CD8 T cell	-4.401	0.00539	4.775	3.272	1.591	B
Naa38	ENSMUSG00000059278	Stat2-ko	CD8 T cell	-3.038	0.00283	5.316	2.819	1.817	B
2610301B20Rik	ENSMUSG00000059482	Stat2-ko	CD8 T cell	-4.147	0.0471	2.891	-3.072	2.933	B
Rrs1	ENSMUSG00000061024	Stat2-ko	CD8 T cell	-3.499	0.0109	5.5	3.432	-0.319	B
Ppm1b	ENSMUSG00000061130	Stat2-ko	CD8 T cell	-3.497	0.00535	4.311	2.459	2.212	B
Timm17a	ENSMUSG00000062580	Stat2-ko	CD8 T cell	-4.254	0.00503	6.109	2.69	2.127	B
Pstk	ENSMUSG00000063179	Stat2-ko	CD8 T cell	-3.91	0.00946	4.13	3.495	0.256	B
Pym1	ENSMUSG00000064030	Stat2-ko	CD8 T cell	-2.525	0.00414	2.998	2.272	1.421	B
Zfp160	ENSMUSG00000067942	Stat2-ko	CD8 T cell	-3.951	0.0207	3.119	2.658	0.63	B
Gtf2f2	ENSMUSG00000067995	Stat2-ko	CD8 T cell	-3.075	0.0344	5.44	2.119	2.096	B
Ndufaf2	ENSMUSG00000068184	Stat2-ko	CD8 T cell	-4.793	0.00196	3.053	2.77	2.159	B
B630019A10Rik	ENSMUSG00000068463	Stat2-ko	CD8 T cell	-4.688	0.00586	1.795	-2.751	2.593	B
Cdk7	ENSMUSG00000069089	Stat2-ko	CD8 T cell	-4.713	0.000354	5.311	3.284	0.941	B
Sp110	ENSMUSG00000070034	Stat2-ko	CD8 T cell	-2.347	0.043	6.481	3.3	0.951	B
Ampd1	ENSMUSG00000070385	Stat2-ko	CD8 T cell	-3.917	0.00558	3.125	-3.382	2.743	B
Polr2g	ENSMUSG00000071662	Stat2-ko	CD8 T cell	-2.452	0.0153	6.516	3.05	1.058	B
Grcc10	ENSMUSG00000072772	Stat2-ko	CD8 T cell	-1.767	0.0442	5.86	1.926	1.463	B
Wdfy1	ENSMUSG00000073643	Stat2-ko	CD8 T cell	-4.165	0.0148	4.191	2.883	1.891	B
Ap1ar	ENSMUSG00000074238	Stat2-ko	CD8 T cell	-3.69	0.00668	3.603	3.312	-0.339	B
Zfp950	ENSMUSG00000074733	Stat2-ko	CD8 T cell	-5.057	3.05e-07	3.972	1.391	3.491	B
Rc3h2	ENSMUSG00000075376	Stat2-ko	CD8 T cell	-3.649	0.00155	3.256	3.574	0.084	B
Trbv2	ENSMUSG00000076462	Stat2-ko	CD8 T cell	-4.352	0.0251	3.721	2.636	2.076	B
Trbv29	ENSMUSG00000076480	Stat2-ko	CD8 T cell	-3.95	8.04e-05	5.401	3.379	0.666	B
Trbj1-4	ENSMUSG00000076486	Stat2-ko	CD8 T cell	-3.225	3.07e-10	3.09	3.109	1.159	B
Traj30	ENSMUSG00000076899	Stat2-ko	CD8 T cell	-2.362	0.00103	1.571	3.096	1.068	B
Airn	ENSMUSG00000078247	Stat2-ko	CD8 T cell	-3.6	0.0402	1.156	2.169	1.963	B
Ctdsp2	ENSMUSG00000078429	Stat2-ko	CD8 T cell	-4.741	0.00291	3.999	2.924	1.768	B
Dohh	ENSMUSG00000078440	Stat2-ko	CD8 T cell	-3.985	0.0079	4.938	2.716	1.876	B
Ndufaf8	ENSMUSG00000078572	Stat2-ko	CD8 T cell	-2.87	0.0303	5.567	2.929	1.608	B
Casc3	ENSMUSG00000078676	Stat2-ko	CD8 T cell	-3.882	0.00205	4.069	2.888	0.427	B
Leng1	ENSMUSG00000078813	Stat2-ko	CD8 T cell	-2.8	0.00272	4.408	2.443	1.518	B
Kdelr2	ENSMUSG00000079111	Stat2-ko	CD8 T cell	-4.114	0.00869	5.403	3.652	0.58	B
Rab10os	ENSMUSG00000079179	Stat2-ko	CD8 T cell	-3.767	0.00489	3.498	1.713	2.391	B
Bbip1	ENSMUSG00000084957	Stat2-ko	CD8 T cell	-3.613	0.000498	4.95	2.638	1.985	B
Gm11707	ENSMUSG00000086481	Stat2-ko	CD8 T cell	-5.612	2.09e-05	3.971	2.571	0.943	B
Bach2it1	ENSMUSG00000087049	Stat2-ko	CD8 T cell	-2.685	0.0333	1.166	2.196	-0.564	B
E130215H24Rik	ENSMUSG00000087406	Stat2-ko	CD8 T cell	-3.341	0.0283	0.401	2.225	0.267	B
Churc1	ENSMUSG00000090258	Stat2-ko	CD8 T cell	-3.943	0.000484	4.232	2.921	1.732	B
Gpank1	ENSMUSG00000092417	Stat2-ko	CD8 T cell	-3.841	0.0456	4.642	2.579	2.045	B
Vkorc1	ENSMUSG00000096145	Stat2-ko	CD8 T cell	-3.522	0.00735	3.093	2.628	1.92	B
Gm27162	ENSMUSG00000099025	Stat2-ko	CD8 T cell	-3.248	0.00232	1.292	2.134	2.276	B
Gm30948	ENSMUSG00000103168	Stat2-ko	CD8 T cell	-3.858	0.035	0.692	2.18	-0.592	B
Gm43653	ENSMUSG00000105447	Stat2-ko	CD8 T cell	-4.269	0.0429	0.773	2.247	-0.392	B
Gm20559	ENSMUSG00000106734	Stat2-ko	CD8 T cell	-3.527	0.00433	4.303	2.376	1.543	B
Mrpl33	ENSMUSG00000106918	Stat2-ko	CD8 T cell	-2.778	0.00436	5.425	2.66	1.589	B
Gm43769	ENSMUSG00000107254	Stat2-ko	CD8 T cell	-3.745	0.0347	1.732	-3.24	2.495	B
Trbv4	ENSMUSG00000107486	Stat2-ko	CD8 T cell	-2.755	0.0265	2.491	2.443	-0.08	B
Gm45606	ENSMUSG00000109715	Stat2-ko	CD8 T cell	-3.705	9.77e-05	3.698	1.807	2.794	B
Sfxn1	ENSMUSG00000021474	Stat2-ko	CD8 T cell	1.408	0.0297	7.089	0.593	-3.558	C
Sh2d2a	ENSMUSG00000028071	Stat2-ko	CD8 T cell	1.507	0.00172	8.487	-0.223	-3.17	C
H2-Q5	ENSMUSG00000055413	Stat2-ko	CD8 T cell	-3.878	0.00822	3.848	1.199	2.245	C
Ipcef1	ENSMUSG00000064065	Stat2-ko	CD8 T cell	1.887	0.00242	6.067	0.591	-3.458	C
Peak1	ENSMUSG00000074305	Stat2-ko	CD8 T cell	1.392	0.0197	4.967	0.561	-3.502	C
Tgtp2	ENSMUSG00000078921	Stat2-ko	CD8 T cell	-1.743	0.0497	6.79	-0.304	-3.748	C
Trim25	ENSMUSG00000000275	Stat2-ko	CD8 T cell	-2.735	0.0343	4.811	3.605	-0.112	D
Hddc2	ENSMUSG00000000295	Stat2-ko	CD8 T cell	-4.432	0.00251	5.289	2.046	2.757	D
Kat2b	ENSMUSG00000000708	Stat2-ko	CD8 T cell	-2.579	0.0174	3.159	4.022	0.604	D
Nhp2	ENSMUSG00000001056	Stat2-ko	CD8 T cell	-2.302	0.0428	7.692	4.071	0.527	D
Snrnp27	ENSMUSG00000001158	Stat2-ko	CD8 T cell	-4.25	0.000174	5.839	4.019	0.478	D
Rrp15	ENSMUSG00000001305	Stat2-ko	CD8 T cell	-3.936	0.00985	5.694	4.279	-0.012	D
Kpnb1	ENSMUSG00000001440	Stat2-ko	CD8 T cell	-3.841	0.0052	5.152	4.011	-0.163	D
Crnkl1	ENSMUSG00000001767	Stat2-ko	CD8 T cell	-4.116	0.00516	5.624	3.371	0.065	D
Supt6	ENSMUSG00000002052	Stat2-ko	CD8 T cell	-2.349	0.00849	5.345	4.17	-0.473	D
Ykt6	ENSMUSG00000002741	Stat2-ko	CD8 T cell	-3.443	0.0224	4.411	4.122	-0.233	D
Mrpl2	ENSMUSG00000002767	Stat2-ko	CD8 T cell	-3.922	0.0017	5.284	4.078	0.614	D
Tomm40	ENSMUSG00000002984	Stat2-ko	CD8 T cell	-3.901	0.00327	5.975	3.753	-0.048	D
Cdkn1b	ENSMUSG00000003031	Stat2-ko	CD8 T cell	-3.962	0.0035	5.267	3.807	0.432	D
Stk11	ENSMUSG00000003068	Stat2-ko	CD8 T cell	-3.313	0.0446	3.412	3.762	0.807	D
Ercc1	ENSMUSG00000003549	Stat2-ko	CD8 T cell	-4.073	0.00231	5.246	4	0.084	D
Brd8	ENSMUSG00000003778	Stat2-ko	CD8 T cell	-3.489	0.0263	6.023	3.928	-0.219	D
Ssbp2	ENSMUSG00000003992	Stat2-ko	CD8 T cell	-4.924	0.00668	6.204	3.414	1.334	D
Clcn3	ENSMUSG00000004319	Stat2-ko	CD8 T cell	-3.34	0.00588	4.85	4.277	-0.499	D
Etfb	ENSMUSG00000004610	Stat2-ko	CD8 T cell	-3.08	0.0238	4.368	4.197	0.386	D
Eif2b2	ENSMUSG00000004788	Stat2-ko	CD8 T cell	-3.435	0.00251	6.781	3.933	-0.334	D
Bcas2	ENSMUSG00000005687	Stat2-ko	CD8 T cell	-2.081	0.0237	7.38	4.219	0.028	D
Ranbp1	ENSMUSG00000005732	Stat2-ko	CD8 T cell	-2.17	0.0321	6.983	4.224	0.158	D
Sra1	ENSMUSG00000006050	Stat2-ko	CD8 T cell	-3.383	0.0344	7.237	3.993	0.173	D
Osgep	ENSMUSG00000006289	Stat2-ko	CD8 T cell	-3.266	0.0104	6.045	3.955	0.133	D
Med8	ENSMUSG00000006392	Stat2-ko	CD8 T cell	-2.685	0.00666	6.219	4.137	-0.081	D
Lsm2	ENSMUSG00000007050	Stat2-ko	CD8 T cell	-4.49	0.00433	6.046	3.682	0.992	D
Man1a2	ENSMUSG00000008763	Stat2-ko	CD8 T cell	-3.18	0.0244	5.866	4.186	-0.067	D
Acyp1	ENSMUSG00000008822	Stat2-ko	CD8 T cell	-2.301	0.0433	4.892	4.129	0.078	D
Zmat5	ENSMUSG00000009076	Stat2-ko	CD8 T cell	-3.917	0.000705	5.549	3.869	0.4	D
Mkl2	ENSMUSG00000009569	Stat2-ko	CD8 T cell	-2.943	0.0402	4.142	3.567	-0.403	D
Tmem115	ENSMUSG00000010045	Stat2-ko	CD8 T cell	-4.953	0.00367	4.92	3.375	0.213	D
Nprl2	ENSMUSG00000010057	Stat2-ko	CD8 T cell	-3.496	0.0128	5.718	4.278	-0.154	D
Pigyl	ENSMUSG00000010607	Stat2-ko	CD8 T cell	-3.295	0.0227	4.674	3.759	0.859	D
Brf1	ENSMUSG00000011158	Stat2-ko	CD8 T cell	-3.705	0.000283	5.392	4.25	-0.303	D
Cacybp	ENSMUSG00000014226	Stat2-ko	CD8 T cell	-2.277	0.0296	7.261	4.301	-0.024	D
Tsg101	ENSMUSG00000014402	Stat2-ko	CD8 T cell	-2.702	0.0252	5.62	4.123	-0.25	D
Camta1	ENSMUSG00000014592	Stat2-ko	CD8 T cell	-2.105	0.0356	3.187	4.263	0.29	D
Nkap	ENSMUSG00000016409	Stat2-ko	CD8 T cell	-3.201	0.0419	5.006	3.937	-0.405	D
Gtf3a	ENSMUSG00000016503	Stat2-ko	CD8 T cell	-2.448	0.00258	4.878	3.874	0.03	D
Mtif3	ENSMUSG00000016510	Stat2-ko	CD8 T cell	-2.667	0.0348	4.838	4.118	0.071	D
Rab5a	ENSMUSG00000017831	Stat2-ko	CD8 T cell	-2.635	0.0347	5.82	3.792	-0.588	D
Srsf1	ENSMUSG00000018379	Stat2-ko	CD8 T cell	-3.141	0.0453	5.411	4.096	0.203	D
Nol11	ENSMUSG00000018433	Stat2-ko	CD8 T cell	-3.212	0.0458	5.546	4.005	-0.453	D
Derl2	ENSMUSG00000018442	Stat2-ko	CD8 T cell	-4.011	0.00142	6.354	4.302	0.177	D
Aatf	ENSMUSG00000018697	Stat2-ko	CD8 T cell	-2.957	0.0199	5.271	4.066	-0.196	D
Ccdc12	ENSMUSG00000019659	Stat2-ko	CD8 T cell	-2.693	0.00498	5.803	3.91	-0.123	D
Cdk17	ENSMUSG00000020015	Stat2-ko	CD8 T cell	-3.673	0.00759	4.719	4.291	-0.335	D
Washc3	ENSMUSG00000020056	Stat2-ko	CD8 T cell	-3.145	0.00676	5.583	3.64	0.593	D
Thap2	ENSMUSG00000020137	Stat2-ko	CD8 T cell	-3.666	0.0432	3.953	3.493	0.644	D
Uqcr11	ENSMUSG00000020163	Stat2-ko	CD8 T cell	-3.225	0.0037	6.334	4.139	0.605	D
Nsg2	ENSMUSG00000020297	Stat2-ko	CD8 T cell	-4.25	0.00756	6.267	3.845	-0.216	D
Sptbn1	ENSMUSG00000020315	Stat2-ko	CD8 T cell	-4.139	0.00712	6.798	3.991	0.06	D
Nudcd2	ENSMUSG00000020328	Stat2-ko	CD8 T cell	-4.28	0.00021	5.916	4.266	0.227	D
Cdkn2aipnl	ENSMUSG00000020392	Stat2-ko	CD8 T cell	-4.112	0.0294	7.607	3.453	0.287	D
Bzw2	ENSMUSG00000020547	Stat2-ko	CD8 T cell	-2.441	0.028	7.189	3.994	0.016	D
Scfd1	ENSMUSG00000020952	Stat2-ko	CD8 T cell	-4.383	0.00338	6.237	3.418	-0.249	D
Polr2h	ENSMUSG00000021018	Stat2-ko	CD8 T cell	-3.556	1.23e-05	5.08	4.165	-0.229	D
Gstz1	ENSMUSG00000021033	Stat2-ko	CD8 T cell	-3.648	0.0253	2.862	3.284	-1.447	D
Slirp	ENSMUSG00000021040	Stat2-ko	CD8 T cell	-3.82	5.61e-05	5.1	4.235	0.308	D
Fcf1	ENSMUSG00000021243	Stat2-ko	CD8 T cell	-2.975	0.0137	5.518	4.237	0.356	D
Ggps1	ENSMUSG00000021302	Stat2-ko	CD8 T cell	-6.132	7.58e-06	5.774	3.725	-0.129	D
Zkscan3	ENSMUSG00000021327	Stat2-ko	CD8 T cell	-4.074	0.00434	5.038	3.952	-0.418	D
Uqcrb	ENSMUSG00000021520	Stat2-ko	CD8 T cell	-3.581	0.000386	5.544	3.899	0.077	D
Cetn3	ENSMUSG00000021537	Stat2-ko	CD8 T cell	-2.726	0.0319	6.326	4.028	0.228	D
Smad5	ENSMUSG00000021540	Stat2-ko	CD8 T cell	-4.178	0.0221	3.772	4.157	0.604	D
Ccnh	ENSMUSG00000021548	Stat2-ko	CD8 T cell	-2.835	0.0107	5.609	3.542	0.992	D
Vdac2	ENSMUSG00000021771	Stat2-ko	CD8 T cell	-3.255	0.00552	7.472	4.156	0.259	D
Rtraf	ENSMUSG00000021807	Stat2-ko	CD8 T cell	-3.885	0.0156	6.348	4.029	-0.005	D
Anxa7	ENSMUSG00000021814	Stat2-ko	CD8 T cell	-4.445	0.0094	5.616	3.705	-0.188	D
Ppp3cb	ENSMUSG00000021816	Stat2-ko	CD8 T cell	-2.658	0.0415	4.081	4.11	0.541	D
Ap3m1	ENSMUSG00000021824	Stat2-ko	CD8 T cell	-2.826	0.00999	4.92	3.661	-0.387	D
Psmc6	ENSMUSG00000021832	Stat2-ko	CD8 T cell	-3.177	0.00563	6.996	4.181	0.264	D
Gpr65	ENSMUSG00000021886	Stat2-ko	CD8 T cell	-2.934	0.00539	5.692	3.915	-0.106	D
Capn7	ENSMUSG00000021893	Stat2-ko	CD8 T cell	-2.394	0.0442	4.656	4.122	-0.728	D
Mapk8	ENSMUSG00000021936	Stat2-ko	CD8 T cell	-5.13	0.0009	2.173	3.591	1.25	D
Pibf1	ENSMUSG00000022064	Stat2-ko	CD8 T cell	-4.127	0.000757	3.798	3.391	1.43	D
Med4	ENSMUSG00000022109	Stat2-ko	CD8 T cell	-4.013	0.000127	5.707	3.512	-0.325	D
Ngdn	ENSMUSG00000022204	Stat2-ko	CD8 T cell	-2.211	0.0374	6.567	3.737	0.291	D
Tars	ENSMUSG00000022241	Stat2-ko	CD8 T cell	-2.989	0.0103	6.468	3.726	-0.385	D
Atp6v1c1	ENSMUSG00000022295	Stat2-ko	CD8 T cell	-2.535	0.0195	6.838	4.163	-0.088	D
Dcaf13	ENSMUSG00000022300	Stat2-ko	CD8 T cell	-3.709	0.0248	6.433	4.03	0.103	D
Ndufb9	ENSMUSG00000022354	Stat2-ko	CD8 T cell	-2.635	0.0378	6.728	3.806	0.947	D
Nubp1	ENSMUSG00000022503	Stat2-ko	CD8 T cell	-4.882	0.000892	5.961	3.77	0.078	D
Eef2kmt	ENSMUSG00000022544	Stat2-ko	CD8 T cell	-4.908	0.0021	5.218	3.698	-0.112	D
Sharpin	ENSMUSG00000022552	Stat2-ko	CD8 T cell	-3.607	0.00035	5.783	3.673	0.647	D
Bbx	ENSMUSG00000022641	Stat2-ko	CD8 T cell	-3.754	0.0416	5.209	4.194	-0.015	D
Atg3	ENSMUSG00000022663	Stat2-ko	CD8 T cell	-3.986	0.00771	7.075	3.529	-0.297	D
Fopnl	ENSMUSG00000022677	Stat2-ko	CD8 T cell	-2.962	0.005	6.229	4.152	0.338	D
Ntan1	ENSMUSG00000022681	Stat2-ko	CD8 T cell	-3.297	0.00872	6.123	3.244	1.422	D
Pmm2	ENSMUSG00000022711	Stat2-ko	CD8 T cell	-3.3	0.00152	6.169	4.192	-0.075	D
Wdr53	ENSMUSG00000022787	Stat2-ko	CD8 T cell	-4.841	0.00354	3.903	3.541	0.751	D
Gsk3b	ENSMUSG00000022812	Stat2-ko	CD8 T cell	-3.34	0.0142	5.749	3.898	0.312	D
Usp25	ENSMUSG00000022867	Stat2-ko	CD8 T cell	-2.24	0.023	5.954	3.897	-0.976	D
Dip2b	ENSMUSG00000023026	Stat2-ko	CD8 T cell	-3.425	0.027	5.092	3.6	-0.398	D
Slc11a2	ENSMUSG00000023030	Stat2-ko	CD8 T cell	-5.035	0.000364	5.924	3.467	0.093	D
Slc17a9	ENSMUSG00000023393	Stat2-ko	CD8 T cell	-4.844	1.81e-05	5.825	4.004	-0.246	D
Cenpq	ENSMUSG00000023919	Stat2-ko	CD8 T cell	-2.637	0.0248	5.331	4.37	-0.021	D
Rrp36	ENSMUSG00000023971	Stat2-ko	CD8 T cell	-3.631	0.00425	4.842	4.145	0.002	D
Glo1	ENSMUSG00000024026	Stat2-ko	CD8 T cell	-2.716	0.000541	5.594	4.085	0.299	D
Nudt3	ENSMUSG00000024213	Stat2-ko	CD8 T cell	-2.691	0.0372	4.186	4.106	0.37	D
Thoc1	ENSMUSG00000024287	Stat2-ko	CD8 T cell	-3.929	0.029	5.673	3.931	-0.32	D
Trim26	ENSMUSG00000024457	Stat2-ko	CD8 T cell	-2.464	0.0371	6.107	3.369	-1.099	D
Rbm27	ENSMUSG00000024491	Stat2-ko	CD8 T cell	-3.432	0.00105	5.585	3.754	0.435	D
Psmg2	ENSMUSG00000024537	Stat2-ko	CD8 T cell	-3.887	0.00222	5.338	3.825	0.906	D
Me2	ENSMUSG00000024556	Stat2-ko	CD8 T cell	-3.777	0.0168	6.522	3.454	-0.168	D
Sac3d1	ENSMUSG00000024790	Stat2-ko	CD8 T cell	-4.397	0.0252	4.86	3.775	1.047	D
Tnks2	ENSMUSG00000024811	Stat2-ko	CD8 T cell	-4.224	0.0148	5.044	3.594	1.081	D
Tmem134	ENSMUSG00000024845	Stat2-ko	CD8 T cell	-3.482	0.0121	7.187	3.914	0.223	D
Hdgfl3	ENSMUSG00000025104	Stat2-ko	CD8 T cell	-4.688	0.00228	4.552	3.532	1.052	D
Chuk	ENSMUSG00000025199	Stat2-ko	CD8 T cell	-3.791	0.0264	5.054	3.549	-0.056	D
Mgea5	ENSMUSG00000025220	Stat2-ko	CD8 T cell	-3.156	0.00346	5.162	4.123	0.197	D
Fyco1	ENSMUSG00000025241	Stat2-ko	CD8 T cell	-3.226	0.00576	4.328	4.218	0.395	D
Banp	ENSMUSG00000025316	Stat2-ko	CD8 T cell	-4.032	0.00794	5.181	4.062	-0.11	D
Mkln1	ENSMUSG00000025609	Stat2-ko	CD8 T cell	-2.988	0.0364	6.164	3.697	0.283	D
Exosc7	ENSMUSG00000025785	Stat2-ko	CD8 T cell	-4.211	0.0264	6.786	4.103	0.685	D
4833439L19Rik	ENSMUSG00000025871	Stat2-ko	CD8 T cell	-4.687	0.000126	5.781	3.424	0.266	D
Cwf19l2	ENSMUSG00000025898	Stat2-ko	CD8 T cell	-3.899	0.000327	5.14	3.871	0.118	D
Cops5	ENSMUSG00000025917	Stat2-ko	CD8 T cell	-3.356	0.00453	6.153	3.713	0.777	D
Mob4	ENSMUSG00000025979	Stat2-ko	CD8 T cell	-2.284	0.0438	6.251	4.172	0.141	D
Ndufb3	ENSMUSG00000026032	Stat2-ko	CD8 T cell	-2.347	0.0388	5.955	4.273	0.163	D
Unc50	ENSMUSG00000026111	Stat2-ko	CD8 T cell	-2.55	0.0297	4.447	4.035	-0.701	D
Cnot9	ENSMUSG00000026174	Stat2-ko	CD8 T cell	-4.663	0.00147	5.39	3.872	-0.311	D
Ccnt2	ENSMUSG00000026349	Stat2-ko	CD8 T cell	-3.515	0.00607	5.292	4.031	0.007	D
Nifk	ENSMUSG00000026377	Stat2-ko	CD8 T cell	-2.385	0.0159	6.94	4.113	-0.021	D
Rabgap1l	ENSMUSG00000026721	Stat2-ko	CD8 T cell	-2.609	0.0229	4.803	3.94	0.602	D
Yme1l1	ENSMUSG00000026775	Stat2-ko	CD8 T cell	-2.629	0.0378	6.436	4.194	0.072	D
Brd3	ENSMUSG00000026918	Stat2-ko	CD8 T cell	-2.431	0.0435	5.155	4.091	-0.572	D
Zfp106	ENSMUSG00000027288	Stat2-ko	CD8 T cell	-2.28	0.0487	5.497	3.963	0.07	D
Tmem230	ENSMUSG00000027341	Stat2-ko	CD8 T cell	-3.397	0.0199	4.716	4.075	-0.375	D
Nsfl1c	ENSMUSG00000027455	Stat2-ko	CD8 T cell	-4.697	0.00492	6.033	3.938	0.342	D
Rbm38	ENSMUSG00000027510	Stat2-ko	CD8 T cell	-1.744	0.0451	7.511	4.216	-0.022	D
Lrrcc1	ENSMUSG00000027550	Stat2-ko	CD8 T cell	-4.476	0.011	3.242	3.477	-0.217	D
Nfs1	ENSMUSG00000027618	Stat2-ko	CD8 T cell	-3.213	0.0496	5.288	3.821	-0.425	D
Ttc14	ENSMUSG00000027677	Stat2-ko	CD8 T cell	-4.541	0.000252	5.742	4.238	0.148	D
Fxr1	ENSMUSG00000027680	Stat2-ko	CD8 T cell	-3.11	0.0251	5.427	4.238	-0.577	D
Gmps	ENSMUSG00000027823	Stat2-ko	CD8 T cell	-4.242	0.00468	6.293	3.927	0.249	D
Pdcd10	ENSMUSG00000027835	Stat2-ko	CD8 T cell	-4.47	9.79e-05	6.031	3.506	0.578	D
Dennd2d	ENSMUSG00000027901	Stat2-ko	CD8 T cell	-3.025	0.0128	7.805	3.763	0.786	D
Jtb	ENSMUSG00000027937	Stat2-ko	CD8 T cell	-4.165	0.017	6.896	4.098	0.334	D
Naxe	ENSMUSG00000028070	Stat2-ko	CD8 T cell	-3.254	0.0267	5.774	4.189	0.221	D
Ndufaf4	ENSMUSG00000028261	Stat2-ko	CD8 T cell	-4.434	0.000574	5.061	3.619	1.211	D
Casp8ap2	ENSMUSG00000028282	Stat2-ko	CD8 T cell	-3.264	0.0261	5.723	4.245	-0.472	D
Map3k7	ENSMUSG00000028284	Stat2-ko	CD8 T cell	-3.517	0.0305	2.821	3.965	0.444	D
Ugcg	ENSMUSG00000028381	Stat2-ko	CD8 T cell	-2.966	0.0386	4.364	4.221	0.067	D
Dctn3	ENSMUSG00000028447	Stat2-ko	CD8 T cell	-2.421	0.0228	6.913	4.216	-0.008	D
Glipr2	ENSMUSG00000028480	Stat2-ko	CD8 T cell	-4.374	0.0379	8.262	3.621	-0.174	D
Ndufs5	ENSMUSG00000028648	Stat2-ko	CD8 T cell	-3.972	7.88e-09	4.118	4.287	0.489	D
Eif2b3	ENSMUSG00000028683	Stat2-ko	CD8 T cell	-5.756	1.82e-08	5.047	3.487	1.242	D
Nsun4	ENSMUSG00000028706	Stat2-ko	CD8 T cell	-4.153	0.000822	5.028	3.513	-0.285	D
Mtf1	ENSMUSG00000028890	Stat2-ko	CD8 T cell	-4.383	0.00107	2.743	3.803	0.319	D
Rheb	ENSMUSG00000028945	Stat2-ko	CD8 T cell	-3.64	0.00664	6.8	3.951	0.24	D
Dnajc2	ENSMUSG00000029014	Stat2-ko	CD8 T cell	-2.738	0.0493	6.388	4.128	-0.152	D
Hnrnpdl	ENSMUSG00000029328	Stat2-ko	CD8 T cell	-3.512	0.0068	6.028	3.783	-0.271	D
Rchy1	ENSMUSG00000029397	Stat2-ko	CD8 T cell	-3.108	0.0174	6.497	4.033	0.146	D
Ddx51	ENSMUSG00000029504	Stat2-ko	CD8 T cell	-4.44	0.00706	4.135	3.543	-0.347	D
Ccz1	ENSMUSG00000029617	Stat2-ko	CD8 T cell	-3.363	0.0248	4.354	4.066	-0.016	D
Rbm28	ENSMUSG00000029701	Stat2-ko	CD8 T cell	-3.119	0.00205	5.549	3.781	-0.694	D
Nt5c3	ENSMUSG00000029780	Stat2-ko	CD8 T cell	-5.844	1.79e-05	6.484	3.356	1.441	D
Tra2a	ENSMUSG00000029817	Stat2-ko	CD8 T cell	-2.895	0.0253	3.279	3.411	0.993	D
Ruvbl1	ENSMUSG00000030079	Stat2-ko	CD8 T cell	-4.136	0.0107	5.058	4.313	0.212	D
Abtb1	ENSMUSG00000030083	Stat2-ko	CD8 T cell	-5.551	0.0162	5.136	3.072	1.66	D
Mlf2	ENSMUSG00000030120	Stat2-ko	CD8 T cell	-3.253	0.037	6.978	3.877	0.072	D
Thumpd3	ENSMUSG00000030264	Stat2-ko	CD8 T cell	-3.47	0.000688	5.871	3.671	-0.062	D
D6Wsu163e	ENSMUSG00000030347	Stat2-ko	CD8 T cell	-5.359	0.00327	2.761	3.338	-1.74	D
Pdcd5	ENSMUSG00000030417	Stat2-ko	CD8 T cell	-3.366	0.00013	5.645	4.199	0.112	D
Herc2	ENSMUSG00000030451	Stat2-ko	CD8 T cell	-2.888	0.0368	4.798	3.693	-0.549	D
Sgf29	ENSMUSG00000030714	Stat2-ko	CD8 T cell	-4.097	0.0131	5.859	4.139	0.54	D
Lamtor1	ENSMUSG00000030842	Stat2-ko	CD8 T cell	-3.767	0.0372	6.35	3.594	-0.017	D
Dctn5	ENSMUSG00000030868	Stat2-ko	CD8 T cell	-3.97	0.0102	7.03	3.962	0.155	D
Fadd	ENSMUSG00000031077	Stat2-ko	CD8 T cell	-4.704	3.25e-06	4.368	3.897	-0.421	D
Rbmx	ENSMUSG00000031134	Stat2-ko	CD8 T cell	-3.955	0.0003	5.867	3.87	-0.263	D
Dctn6	ENSMUSG00000031516	Stat2-ko	CD8 T cell	-3.556	0.00479	6.462	3.756	0.842	D
Gins4	ENSMUSG00000031546	Stat2-ko	CD8 T cell	-4.11	0.00189	6.125	4.043	0.634	D
Frg1	ENSMUSG00000031590	Stat2-ko	CD8 T cell	-3.467	0.0103	6.62	3.814	0.221	D
Cnot7	ENSMUSG00000031601	Stat2-ko	CD8 T cell	-2.214	0.0183	5.533	4.332	0.182	D
Brd7	ENSMUSG00000031660	Stat2-ko	CD8 T cell	-2.452	0.0263	5.617	4.138	-0.097	D
Zfp330	ENSMUSG00000031711	Stat2-ko	CD8 T cell	-3.232	0.0172	4.904	4.023	0.208	D
Cog4	ENSMUSG00000031753	Stat2-ko	CD8 T cell	-2.433	0.00976	5.05	3.906	-0.567	D
Aars	ENSMUSG00000031960	Stat2-ko	CD8 T cell	-4.125	0.032	5.058	3.586	-0.032	D
Cul5	ENSMUSG00000032030	Stat2-ko	CD8 T cell	-3.736	0.00874	4.678	3.87	-0.501	D
Kif23	ENSMUSG00000032254	Stat2-ko	CD8 T cell	-3.986	0.00016	5.515	4.04	0.581	D
Csnk1g1	ENSMUSG00000032384	Stat2-ko	CD8 T cell	-2.64	0.00327	4.895	3.936	-0.745	D
Pias1	ENSMUSG00000032405	Stat2-ko	CD8 T cell	-3.062	0.0397	6.806	3.816	0.131	D
Dnajc13	ENSMUSG00000032560	Stat2-ko	CD8 T cell	-4.229	2.85e-05	3.951	4.165	0.544	D
Manf	ENSMUSG00000032575	Stat2-ko	CD8 T cell	-3.148	0.0081	6.41	4.248	0.441	D
Ilvbl	ENSMUSG00000032763	Stat2-ko	CD8 T cell	-4.399	0.00429	5.821	3.739	-0.169	D
Psmf1	ENSMUSG00000032869	Stat2-ko	CD8 T cell	-4.056	0.00309	6.477	4.051	0.279	D
Gmppa	ENSMUSG00000033021	Stat2-ko	CD8 T cell	-3.449	0.00281	5.352	4.235	-0.352	D
Spr	ENSMUSG00000033735	Stat2-ko	CD8 T cell	-4.798	0.000194	5.558	3.794	-0.273	D
Chchd4	ENSMUSG00000034203	Stat2-ko	CD8 T cell	-2.431	0.0297	4.769	4.419	0.192	D
Efcab14	ENSMUSG00000034210	Stat2-ko	CD8 T cell	-3.885	0.00193	5.091	3.905	0.189	D
Exosc4	ENSMUSG00000034259	Stat2-ko	CD8 T cell	-5.398	2.63e-05	6.53	3.308	1.446	D
Cops8	ENSMUSG00000034432	Stat2-ko	CD8 T cell	-3.779	0.0474	6.392	3.643	-0.214	D
Gbp8	ENSMUSG00000034438	Stat2-ko	CD8 T cell	-3.59	0.0174	5.99	4.089	0.051	D
Mad2l1bp	ENSMUSG00000034509	Stat2-ko	CD8 T cell	-4.203	9.58e-05	6.015	4.238	0.254	D
Zcchc11	ENSMUSG00000034610	Stat2-ko	CD8 T cell	-2.999	0.00971	4.76	4.221	-0.138	D
Rab24	ENSMUSG00000034789	Stat2-ko	CD8 T cell	-2.919	0.000106	4.518	4.129	-0.343	D
1110059E24Rik	ENSMUSG00000035171	Stat2-ko	CD8 T cell	-4.194	0.0181	5.11	3.601	-0.227	D
Gnptg	ENSMUSG00000035521	Stat2-ko	CD8 T cell	-4.517	0.0046	6.395	3.705	-0.045	D
Rif1	ENSMUSG00000036202	Stat2-ko	CD8 T cell	-2.74	0.0186	5.223	4.179	-0.588	D
Kidins220	ENSMUSG00000036333	Stat2-ko	CD8 T cell	-3.109	0.039	4.956	4.127	-0.188	D
Phpt1	ENSMUSG00000036504	Stat2-ko	CD8 T cell	-4.11	9.31e-06	5.802	3.769	0.834	D
Anapc10	ENSMUSG00000036977	Stat2-ko	CD8 T cell	-4.476	0.00154	4.425	3.932	0.277	D
Nxt1	ENSMUSG00000036992	Stat2-ko	CD8 T cell	-3.778	0.0422	5.54	3.543	0.62	D
Arid5a	ENSMUSG00000037447	Stat2-ko	CD8 T cell	-3.506	0.00207	7.284	3.823	-0.35	D
Asxl2	ENSMUSG00000037486	Stat2-ko	CD8 T cell	-2.413	0.0256	5.343	4.106	0.306	D
Plekhg2	ENSMUSG00000037552	Stat2-ko	CD8 T cell	-2.626	0.0212	4.309	4.067	-0.15	D
Mrps26	ENSMUSG00000037740	Stat2-ko	CD8 T cell	-3.523	0.00436	6.514	3.674	0.476	D
Ppm1k	ENSMUSG00000037826	Stat2-ko	CD8 T cell	-4.245	0.000767	3.506	3.492	1.058	D
Cdc16	ENSMUSG00000038416	Stat2-ko	CD8 T cell	-3.461	0.0413	5.282	3.611	-0.075	D
Dido1	ENSMUSG00000038914	Stat2-ko	CD8 T cell	-3.825	0.0214	5.058	3.474	1.284	D
Ppp1r9b	ENSMUSG00000038976	Stat2-ko	CD8 T cell	-4.679	0.000109	3.694	3.801	0.368	D
Atp6v1g1	ENSMUSG00000039105	Stat2-ko	CD8 T cell	-2.579	0.00621	6.292	4.17	0.12	D
Npepl1	ENSMUSG00000039263	Stat2-ko	CD8 T cell	-2.823	0.0493	4.567	3.967	-0.46	D
Mtmr12	ENSMUSG00000039458	Stat2-ko	CD8 T cell	-6.966	7.46e-07	4.991	3.492	-0.209	D
Ubald1	ENSMUSG00000039568	Stat2-ko	CD8 T cell	-3.541	0.000204	5.529	3.784	-0.13	D
Nploc4	ENSMUSG00000039703	Stat2-ko	CD8 T cell	-4.133	0.0311	2.855	3.283	1.495	D
Thap3	ENSMUSG00000039759	Stat2-ko	CD8 T cell	-3.881	0.0116	5.48	3.719	0.815	D
Ythdf2	ENSMUSG00000040025	Stat2-ko	CD8 T cell	-4.115	0.0162	7.162	3.547	0.205	D
Bcor	ENSMUSG00000040363	Stat2-ko	CD8 T cell	-5.04	0.00399	3.987	3.363	0.537	D
Pitpnc1	ENSMUSG00000040430	Stat2-ko	CD8 T cell	-3.602	0.0186	6.537	4.174	-0.143	D
Pum3	ENSMUSG00000041360	Stat2-ko	CD8 T cell	-4.152	0.00802	6.451	3.62	-0.003	D
Pi4ka	ENSMUSG00000041720	Stat2-ko	CD8 T cell	-2.241	0.0418	4.486	4.079	-0.171	D
Tnfrsf18	ENSMUSG00000041954	Stat2-ko	CD8 T cell	-3.597	0.000671	6.085	3.777	0.427	D
Ppig	ENSMUSG00000042133	Stat2-ko	CD8 T cell	-4.05	0.00193	6.285	4.129	0.473	D
Gnl3	ENSMUSG00000042354	Stat2-ko	CD8 T cell	-3.012	0.0101	6.4	4.204	-0.233	D
Safb2	ENSMUSG00000042625	Stat2-ko	CD8 T cell	-3.305	0.00642	5.353	4.284	-0.014	D
Cep164	ENSMUSG00000043987	Stat2-ko	CD8 T cell	-4.09	0.000613	4.15	3.609	1.239	D
Lsm8	ENSMUSG00000044155	Stat2-ko	CD8 T cell	-3.976	0.00522	5.353	4.271	0.453	D
Gimap1os	ENSMUSG00000044867	Stat2-ko	CD8 T cell	-4.139	0.0279	6.008	4.218	0.504	D
Saysd1	ENSMUSG00000045107	Stat2-ko	CD8 T cell	-2.902	0.0378	5.692	3.809	0.052	D
Atp10d	ENSMUSG00000046808	Stat2-ko	CD8 T cell	-3.325	0.000739	4.809	3.79	0.229	D
Ngrn	ENSMUSG00000047084	Stat2-ko	CD8 T cell	-3.79	0.0162	5.351	4.243	-0.104	D
Emc6	ENSMUSG00000047260	Stat2-ko	CD8 T cell	-4.194	0.000631	6.547	3.711	0.944	D
Acap2	ENSMUSG00000049076	Stat2-ko	CD8 T cell	-2.729	0.0316	5.166	3.699	-0.332	D
Bdp1	ENSMUSG00000049658	Stat2-ko	CD8 T cell	-3.336	0.0355	5.019	4.326	-0.131	D
Rlf	ENSMUSG00000049878	Stat2-ko	CD8 T cell	-3.962	0.00453	4.844	3.955	0.505	D
Atp5k	ENSMUSG00000050856	Stat2-ko	CD8 T cell	-3.033	0.0136	6.289	4.021	0.746	D
Taf7	ENSMUSG00000051316	Stat2-ko	CD8 T cell	-3.98	0.000335	5.517	3.829	0.402	D
Babam2	ENSMUSG00000052139	Stat2-ko	CD8 T cell	-3.204	0.0445	6.265	3.575	-0.36	D
Tnrc6a	ENSMUSG00000052707	Stat2-ko	CD8 T cell	-2.534	0.0125	5.629	4.176	-0.59	D
Dennd4a	ENSMUSG00000053641	Stat2-ko	CD8 T cell	-4.838	0.000959	3.323	4.197	0.481	D
1810037I17Rik	ENSMUSG00000054091	Stat2-ko	CD8 T cell	-3.388	0.00251	5.475	4.179	0.463	D
Eapp	ENSMUSG00000054302	Stat2-ko	CD8 T cell	-3.537	0.00929	6.215	4.033	-0.091	D
Kxd1	ENSMUSG00000055553	Stat2-ko	CD8 T cell	-3.863	0.000408	6.653	4.055	-0.337	D
Txnl4a	ENSMUSG00000057130	Stat2-ko	CD8 T cell	-4.635	0.00096	6	4.209	0.173	D
Dph6	ENSMUSG00000057147	Stat2-ko	CD8 T cell	-4.211	0.00154	5.112	3.535	-0.245	D
Smim4	ENSMUSG00000058351	Stat2-ko	CD8 T cell	-4.614	2.07e-05	4.929	3.796	1.001	D
Psma3	ENSMUSG00000060073	Stat2-ko	CD8 T cell	-2.007	0.0193	6.346	4.167	-0.255	D
Prmt7	ENSMUSG00000060098	Stat2-ko	CD8 T cell	1.874	0.00277	6.236	3.076	-2.647	D
Mrps9	ENSMUSG00000060679	Stat2-ko	CD8 T cell	-5.163	4.92e-07	6.236	4.058	0.241	D
Cracr2a	ENSMUSG00000061414	Stat2-ko	CD8 T cell	-3.66	0.00646	3.616	3.87	-0.259	D
Wdr61	ENSMUSG00000061559	Stat2-ko	CD8 T cell	-2.523	0.00658	6.827	4.233	-0.527	D
Qk	ENSMUSG00000062078	Stat2-ko	CD8 T cell	-3.04	0.0326	3.057	4.161	-0.566	D
Naa15	ENSMUSG00000063273	Stat2-ko	CD8 T cell	-3.635	0.0122	6.121	4.087	-0.354	D
Chchd1	ENSMUSG00000063787	Stat2-ko	CD8 T cell	-4.191	0.00125	5.836	4.164	0.61	D
Prpf38a	ENSMUSG00000063800	Stat2-ko	CD8 T cell	-3.871	2.67e-05	5.877	4.096	0.073	D
Ppcdc	ENSMUSG00000063849	Stat2-ko	CD8 T cell	-5.517	0.00023	4.962	3.474	1.303	D
Ethe1	ENSMUSG00000064254	Stat2-ko	CD8 T cell	-4.072	4.82e-05	5.071	4.161	0.283	D
Cdpf1	ENSMUSG00000064284	Stat2-ko	CD8 T cell	-3.866	0.00318	4.466	4.027	0.35	D
Ecsit	ENSMUSG00000066839	Stat2-ko	CD8 T cell	-3.39	0.0126	5.397	3.89	0.366	D
Suds3	ENSMUSG00000066900	Stat2-ko	CD8 T cell	-3.225	0.0105	4.634	3.898	-0.698	D
Hes6	ENSMUSG00000067071	Stat2-ko	CD8 T cell	-2.286	0.0242	6.321	4.231	-0.408	D
Polr1c	ENSMUSG00000067148	Stat2-ko	CD8 T cell	-3.775	0.00287	5.697	4.227	0.571	D
Ddrgk1	ENSMUSG00000068290	Stat2-ko	CD8 T cell	-2.887	0.0195	6.76	3.846	-0.223	D
Psmg4	ENSMUSG00000071451	Stat2-ko	CD8 T cell	-4.336	0.00235	5.375	4.127	0.716	D
2510002D24Rik	ENSMUSG00000071632	Stat2-ko	CD8 T cell	-4.2	0.0394	5.715	3.987	0.212	D
Tut1	ENSMUSG00000071645	Stat2-ko	CD8 T cell	-5.837	0.000291	4.934	3.528	-0.214	D
1500011B03Rik	ENSMUSG00000072694	Stat2-ko	CD8 T cell	-3.24	0.0153	4.309	3.702	0.945	D
Vamp5	ENSMUSG00000073002	Stat2-ko	CD8 T cell	-3.058	0.00656	4.024	3.819	0.97	D
5031425E22Rik	ENSMUSG00000073147	Stat2-ko	CD8 T cell	-3.713	0.00763	3.845	3.715	0.497	D
1810058I24Rik	ENSMUSG00000073155	Stat2-ko	CD8 T cell	-2.444	0.0373	6.621	4.043	0.148	D
Snrnp40	ENSMUSG00000074088	Stat2-ko	CD8 T cell	-3.121	0.0169	6.753	3.987	0.238	D
Yae1d1	ENSMUSG00000075054	Stat2-ko	CD8 T cell	-2.525	0.0288	2.038	4.041	0.251	D
Trbj1-6	ENSMUSG00000076488	Stat2-ko	CD8 T cell	-2.435	0.000125	2.507	4.014	-0.52	D
Traj17	ENSMUSG00000076912	Stat2-ko	CD8 T cell	-2.243	0.00112	1.687	3.977	-0.226	D
Snord78	ENSMUSG00000077220	Stat2-ko	CD8 T cell	-2.697	0.0345	0.91	4.15	-0.68	D
Ccdc47	ENSMUSG00000078622	Stat2-ko	CD8 T cell	-3.652	0.0104	6.549	3.632	-0.077	D
Chd2	ENSMUSG00000078671	Stat2-ko	CD8 T cell	-3.688	0.0239	5.631	3.72	0.788	D
Ccdc82	ENSMUSG00000079084	Stat2-ko	CD8 T cell	-2.813	0.00978	5.174	4.179	0.457	D
5430405H02Rik	ENSMUSG00000085741	Stat2-ko	CD8 T cell	-4.517	6.4e-05	2.165	3.992	-0.282	D
Gm2245	ENSMUSG00000089647	Stat2-ko	CD8 T cell	-3.27	0.00991	1.974	3.648	-0.048	D
Gm3531	ENSMUSG00000089782	Stat2-ko	CD8 T cell	-2.36	0.00366	0.441	4.112	-0.034	D
Mndal	ENSMUSG00000090272	Stat2-ko	CD8 T cell	-3.709	0.00448	6.794	3.832	0.582	D
Trbj2-6	ENSMUSG00000090818	Stat2-ko	CD8 T cell	-2.379	0.00968	2.328	4.158	-0.68	D
Lsm5	ENSMUSG00000091625	Stat2-ko	CD8 T cell	-3.546	0.00208	4.134	3.91	0.16	D
Cox16	ENSMUSG00000091803	Stat2-ko	CD8 T cell	-3.286	0.000139	4.344	3.935	0.199	D
Tomm20	ENSMUSG00000093904	Stat2-ko	CD8 T cell	-2.434	0.00105	5.463	4.213	0.106	D
Ccdc85b	ENSMUSG00000095098	Stat2-ko	CD8 T cell	-4.743	0.00322	5.181	3.662	0.062	D
Dleu2	ENSMUSG00000097589	Stat2-ko	CD8 T cell	-2.08	0.04	4.032	4.092	-0.652	D
Gm38244	ENSMUSG00000104350	Stat2-ko	CD8 T cell	-3.306	0.0277	3.595	4.292	-0.647	D
Gm38062	ENSMUSG00000104488	Stat2-ko	CD8 T cell	-4.625	0.00748	1.969	4.084	-0.307	D
Gm43362	ENSMUSG00000105201	Stat2-ko	CD8 T cell	-2.664	0.0283	3.484	4.279	0.307	D
Gm45051	ENSMUSG00000108435	Stat2-ko	CD8 T cell	-2.911	0.011	2.317	4.184	0.527	D
Chmp1b	ENSMUSG00000109901	Stat2-ko	CD8 T cell	-3.532	0.0282	5.593	3.559	-0.1	D
Gm9856	ENSMUSG00000110945	Stat2-ko	CD8 T cell	-3.87	0.0107	3.215	3.467	1.326	D
Gm30054	ENSMUSG00000114937	Stat2-ko	CD8 T cell	-3.335	0.000149	4.995	4.094	0.075	D
Zfp512b	ENSMUSG00000000823	Stat2-ko	CD8 T cell	-3.904	0.00553	2.581	-0.309	2.527	E
Uxt	ENSMUSG00000001134	Stat2-ko	CD8 T cell	-3.634	0.000448	3.749	-0.637	4.442	E
Oas1c	ENSMUSG00000001166	Stat2-ko	CD8 T cell	-5.77	0.0022	2.559	-2.231	3.639	E
Ddt	ENSMUSG00000001666	Stat2-ko	CD8 T cell	-2.802	0.00256	3.986	2.18	2.129	E
Blvra	ENSMUSG00000001999	Stat2-ko	CD8 T cell	-3.555	0.05	5.361	1.451	3.049	E
Sdf2	ENSMUSG00000002064	Stat2-ko	CD8 T cell	-3.831	0.00398	4.857	1.035	3.536	E
Pdcd2l	ENSMUSG00000002635	Stat2-ko	CD8 T cell	-3.544	0.013	4.533	-1.287	3.405	E
Timmdc1	ENSMUSG00000002846	Stat2-ko	CD8 T cell	-2.87	0.0209	3.599	1.108	2.732	E
Zfp959	ENSMUSG00000003198	Stat2-ko	CD8 T cell	-4.524	0.0125	2.805	-1.404	3.866	E
Med29	ENSMUSG00000003444	Stat2-ko	CD8 T cell	-2.331	0.0105	3.305	0.235	3.163	E
Aven	ENSMUSG00000003604	Stat2-ko	CD8 T cell	-5.222	0.00332	3.314	-1.983	1.887	E
Insig2	ENSMUSG00000003721	Stat2-ko	CD8 T cell	-3.216	0.031	3.176	0.082	2.934	E
Nob1	ENSMUSG00000003848	Stat2-ko	CD8 T cell	-3.012	0.0263	5.347	-1.017	4.383	E
Fam162a	ENSMUSG00000003955	Stat2-ko	CD8 T cell	-3.17	0.00424	5.44	1.908	2.62	E
Ctse	ENSMUSG00000004552	Stat2-ko	CD8 T cell	-3.311	0.0172	4.254	1.299	3.56	E
Rrnad1	ENSMUSG00000004896	Stat2-ko	CD8 T cell	-5.138	0.000858	2.982	-1.825	4.017	E
Tbcb	ENSMUSG00000006095	Stat2-ko	CD8 T cell	-2.848	0.0417	5.954	1.949	2.192	E
Kmt2b	ENSMUSG00000006307	Stat2-ko	CD8 T cell	-3.643	0.0247	2.432	0.743	3.466	E
Tfpt	ENSMUSG00000006335	Stat2-ko	CD8 T cell	-3.16	0.0045	3.951	0.923	3.097	E
Gtf2h1	ENSMUSG00000006599	Stat2-ko	CD8 T cell	-4.395	0.0015	5.139	-1.156	4.871	E
Tgfbr1	ENSMUSG00000007613	Stat2-ko	CD8 T cell	-4.823	8.28e-07	3.857	-0.314	4.537	E
Zfp655	ENSMUSG00000007812	Stat2-ko	CD8 T cell	-3.715	0.0449	5.504	-0.106	3.596	E
Fnbp4	ENSMUSG00000008200	Stat2-ko	CD8 T cell	-4.049	0.0253	4.675	0.846	3.876	E
Ifrd2	ENSMUSG00000010048	Stat2-ko	CD8 T cell	-3.495	0.0182	3.328	1.124	3.43	E
Tsacc	ENSMUSG00000010538	Stat2-ko	CD8 T cell	-3.165	0.0105	1.234	0.885	2.653	E
Ccnt1	ENSMUSG00000011960	Stat2-ko	CD8 T cell	-4.266	0.00101	5.119	0.507	3.787	E
Srp19	ENSMUSG00000014504	Stat2-ko	CD8 T cell	-4.116	0.00523	6.194	1.686	3.304	E
Mrps25	ENSMUSG00000014551	Stat2-ko	CD8 T cell	-3.356	0.0133	4.548	-0.159	4.864	E
Dguok	ENSMUSG00000014554	Stat2-ko	CD8 T cell	-2.625	0.0306	6.386	-1.566	-0.048	E
Msh3	ENSMUSG00000014850	Stat2-ko	CD8 T cell	-2.994	0.0113	3.453	-0.416	4.377	E
Surf2	ENSMUSG00000014873	Stat2-ko	CD8 T cell	-4.218	0.00896	5.262	1.149	3.694	E
Ddx19a	ENSMUSG00000015023	Stat2-ko	CD8 T cell	-3.293	0.0404	1.216	1.295	2.387	E
Rabl6	ENSMUSG00000015087	Stat2-ko	CD8 T cell	-3.439	0.0329	3.767	-1.281	3.07	E
Ubl4a	ENSMUSG00000015290	Stat2-ko	CD8 T cell	-3.17	0.00749	5.853	-0.2	4.84	E
Gdi1	ENSMUSG00000015291	Stat2-ko	CD8 T cell	-3.019	0.0306	5.202	0.392	3.009	E
Gata3	ENSMUSG00000015619	Stat2-ko	CD8 T cell	-3.647	0.00334	5.164	1.977	1.613	E
Plgrkt	ENSMUSG00000016495	Stat2-ko	CD8 T cell	-3.259	0.0117	5.083	-0.073	4.463	E
Ift27	ENSMUSG00000016637	Stat2-ko	CD8 T cell	-3.252	0.0173	4.057	0.836	3.045	E
Mrps18c	ENSMUSG00000016833	Stat2-ko	CD8 T cell	-3.267	0.00929	4.719	0.532	3.751	E
Dhx58	ENSMUSG00000017830	Stat2-ko	CD8 T cell	-5.293	0.00197	2.52	-2.389	3.636	E
Med1	ENSMUSG00000018160	Stat2-ko	CD8 T cell	-4.095	0.000131	5.153	0.008	3.769	E
Smurf2	ENSMUSG00000018363	Stat2-ko	CD8 T cell	-3.536	0.00587	3.502	-0.278	4.241	E
Mrpl45	ENSMUSG00000018882	Stat2-ko	CD8 T cell	-3.513	0.0147	5.795	1.973	2.614	E
Ppp1r12c	ENSMUSG00000019254	Stat2-ko	CD8 T cell	-4.105	0.00153	2.745	-0.553	4	E
Fmc1	ENSMUSG00000019689	Stat2-ko	CD8 T cell	-4.225	0.00198	3.776	0.693	3.772	E
Akt3	ENSMUSG00000019699	Stat2-ko	CD8 T cell	-4.418	0.021	1.607	2.458	0.616	E
Trmt11	ENSMUSG00000019792	Stat2-ko	CD8 T cell	-4.578	0.00219	4.596	-0.734	4.414	E
P4ha1	ENSMUSG00000019916	Stat2-ko	CD8 T cell	-3.575	0.0339	4.765	2.315	1.215	E
Uhrf1bp1l	ENSMUSG00000019951	Stat2-ko	CD8 T cell	-4.519	0.0143	4.609	-0.287	3.97	E
Hbs1l	ENSMUSG00000019977	Stat2-ko	CD8 T cell	-3.508	0.00096	4.357	-0.459	3.097	E
Epb41l2	ENSMUSG00000019978	Stat2-ko	CD8 T cell	-3.743	0.0356	4.056	-0.58	3.658	E
Map7	ENSMUSG00000019996	Stat2-ko	CD8 T cell	-3.36	0.00101	3.494	-2.512	1.854	E
Rufy2	ENSMUSG00000020070	Stat2-ko	CD8 T cell	-4.273	0.000764	3.36	1.133	3.788	E
Ppa1	ENSMUSG00000020089	Stat2-ko	CD8 T cell	-4.184	0.00996	5.675	0.187	4.255	E
Tmbim4	ENSMUSG00000020225	Stat2-ko	CD8 T cell	-3.636	0.0385	4.939	0.246	4.029	E
Sumo3	ENSMUSG00000020265	Stat2-ko	CD8 T cell	-3.42	0.00878	6.727	-0.351	4.737	E
Ahsa2	ENSMUSG00000020288	Stat2-ko	CD8 T cell	-2.932	0.0417	3.171	-0.453	3.156	E
Asb3	ENSMUSG00000020305	Stat2-ko	CD8 T cell	-3.83	0.036	4.915	-0.301	3.396	E
Jade2	ENSMUSG00000020387	Stat2-ko	CD8 T cell	-3.451	0.0223	3.85	0.687	3.796	E
2310033P09Rik	ENSMUSG00000020441	Stat2-ko	CD8 T cell	-2.732	0.0137	4.703	1.467	2.99	E
Sap30l	ENSMUSG00000020519	Stat2-ko	CD8 T cell	-4.143	0.00312	1.57	0.46	3.946	E
Znhit3	ENSMUSG00000020526	Stat2-ko	CD8 T cell	-3.478	0.0298	3.657	0.204	3.443	E
Prpsap2	ENSMUSG00000020528	Stat2-ko	CD8 T cell	-4.042	0.00119	3.691	-2.11	2.111	E
Rnaseh1	ENSMUSG00000020630	Stat2-ko	CD8 T cell	-3.371	0.0157	3.975	-0.191	2.896	E
Cmpk2	ENSMUSG00000020638	Stat2-ko	CD8 T cell	-4.52	0.0183	2.495	-0.253	4.443	E
Ncoa1	ENSMUSG00000020647	Stat2-ko	CD8 T cell	-3.749	0.0491	2.995	1.098	2.84	E
Cbll1	ENSMUSG00000020659	Stat2-ko	CD8 T cell	-2.292	0.0409	4.043	1.166	2.757	E
Unk	ENSMUSG00000020770	Stat2-ko	CD8 T cell	-4.36	0.0215	4.096	-2.119	2.454	E
Ankfy1	ENSMUSG00000020790	Stat2-ko	CD8 T cell	-4.45	0.00448	4.612	-0.888	3.529	E
4933427D14Rik	ENSMUSG00000020807	Stat2-ko	CD8 T cell	-4.039	0.00446	2.981	-1.061	4.087	E
Mfsd11	ENSMUSG00000020818	Stat2-ko	CD8 T cell	-3.092	0.0237	3.132	-0.629	2.604	E
Fbxl20	ENSMUSG00000020883	Stat2-ko	CD8 T cell	-3.196	0.0418	3.361	-1.539	2.873	E
Lsm12	ENSMUSG00000020922	Stat2-ko	CD8 T cell	-2.569	0.0168	5.1	0.791	2.319	E
Zc3h14	ENSMUSG00000021012	Stat2-ko	CD8 T cell	-3.872	0.00592	5.493	-0.339	2.952	E
Snw1	ENSMUSG00000021039	Stat2-ko	CD8 T cell	-3.344	0.0186	6.108	0.631	3.13	E
Nin	ENSMUSG00000021068	Stat2-ko	CD8 T cell	-2.683	0.0342	4.319	-0.462	2.686	E
Snapc1	ENSMUSG00000021113	Stat2-ko	CD8 T cell	-3.81	0.0063	4.15	-0.661	4.923	E
Akr1c13	ENSMUSG00000021213	Stat2-ko	CD8 T cell	-3.395	0.00387	3.476	-1.253	4.047	E
Acot2	ENSMUSG00000021226	Stat2-ko	CD8 T cell	-2.297	0.0128	4.615	-0.831	4.326	E
Mtr	ENSMUSG00000021311	Stat2-ko	CD8 T cell	-5.153	0.00177	4.094	0.693	3.703	E
Eci2	ENSMUSG00000021417	Stat2-ko	CD8 T cell	-4.126	0.0246	4.471	0.006	4.361	E
Rpp40	ENSMUSG00000021418	Stat2-ko	CD8 T cell	-5.603	0.000434	3.075	-0.809	4.261	E
Zfp346	ENSMUSG00000021481	Stat2-ko	CD8 T cell	-4.13	0.00848	3.172	-0.379	3.89	E
Aaed1	ENSMUSG00000021482	Stat2-ko	CD8 T cell	-5.152	0.00502	4.768	-2.597	2.6	E
Lpcat1	ENSMUSG00000021608	Stat2-ko	CD8 T cell	-2.528	0.00656	4.13	-0.512	4.093	E
Gtf2h2	ENSMUSG00000021639	Stat2-ko	CD8 T cell	-3.666	0.0476	4.631	0.4	3.035	E
Mccc2	ENSMUSG00000021646	Stat2-ko	CD8 T cell	-4.01	0.0494	2.954	-2.178	2.156	E
Nkiras1	ENSMUSG00000021772	Stat2-ko	CD8 T cell	-3.99	0.0158	2.179	-2.133	2.04	E
Mapk1ip1l	ENSMUSG00000021840	Stat2-ko	CD8 T cell	-2.518	0.00363	4.197	-0.979	4.686	E
Phf7	ENSMUSG00000021902	Stat2-ko	CD8 T cell	-3.738	0.0149	3.563	0.4	3.822	E
Pinx1	ENSMUSG00000021958	Stat2-ko	CD8 T cell	-3.685	0.0291	3.245	0.434	3.027	E
Lats2	ENSMUSG00000021959	Stat2-ko	CD8 T cell	-2.994	0.0495	3.505	0.351	3.743	E
Gpr180	ENSMUSG00000022131	Stat2-ko	CD8 T cell	-4.089	0.00776	4.514	-0.602	4.457	E
Utp23	ENSMUSG00000022313	Stat2-ko	CD8 T cell	-4.531	0.000712	4.231	-0.067	4.677	E
Trmu	ENSMUSG00000022386	Stat2-ko	CD8 T cell	-5.221	0.0136	2.764	-2.153	2.324	E
1810013L24Rik	ENSMUSG00000022507	Stat2-ko	CD8 T cell	-4.54	2.43e-07	2.897	-0.226	4.323	E
Grina	ENSMUSG00000022564	Stat2-ko	CD8 T cell	-3.745	0.038	4.846	0.886	3.245	E
Zcrb1	ENSMUSG00000022635	Stat2-ko	CD8 T cell	-2.504	0.0276	5.223	0.739	2.967	E
Gbe1	ENSMUSG00000022707	Stat2-ko	CD8 T cell	-4.311	0.0206	4.208	-0.563	4.318	E
Cmss1	ENSMUSG00000022748	Stat2-ko	CD8 T cell	-5.163	0.00099	3.759	1.101	3.742	E
Nit2	ENSMUSG00000022751	Stat2-ko	CD8 T cell	-3.796	0.00203	4.133	-1.068	3.739	E
Mrpl39	ENSMUSG00000022889	Stat2-ko	CD8 T cell	-4.333	0.000363	4.906	-0.5	4.355	E
Psmg1	ENSMUSG00000022913	Stat2-ko	CD8 T cell	-3.772	0.00353	4.252	-0.226	4.634	E
Brwd1	ENSMUSG00000022914	Stat2-ko	CD8 T cell	-4.275	0.0165	4.322	-0.264	4.811	E
Cyp4f13	ENSMUSG00000024055	Stat2-ko	CD8 T cell	-3.371	0.0125	4.525	-2.266	1.894	E
Ttc27	ENSMUSG00000024078	Stat2-ko	CD8 T cell	-4.36	0.0014	4.978	-2.257	3.852	E
Eif2ak2	ENSMUSG00000024079	Stat2-ko	CD8 T cell	-4.364	0.00324	2.08	0.209	4.199	E
E4f1	ENSMUSG00000024137	Stat2-ko	CD8 T cell	-3.875	0.0376	4.391	-0.805	4.217	E
Nme4	ENSMUSG00000024177	Stat2-ko	CD8 T cell	-5.625	0.00273	3.264	-1.097	3.958	E
Polr2d	ENSMUSG00000024258	Stat2-ko	CD8 T cell	-4.57	0.00312	4.48	-0.214	4.802	E
Tpgs2	ENSMUSG00000024269	Stat2-ko	CD8 T cell	-4.942	0.000431	5.147	-0.353	4.785	E
Mrps18b	ENSMUSG00000024436	Stat2-ko	CD8 T cell	-2.561	0.00957	4.487	-0.631	4.714	E
Dcp2	ENSMUSG00000024472	Stat2-ko	CD8 T cell	-4.135	0.000171	3.865	0.078	4.621	E
Hsd17b4	ENSMUSG00000024507	Stat2-ko	CD8 T cell	-3.842	0.0419	5.248	-1.601	2.832	E
C330018D20Rik	ENSMUSG00000024592	Stat2-ko	CD8 T cell	-3.358	0.026	2.854	-0.534	4.03	E
Asrgl1	ENSMUSG00000024654	Stat2-ko	CD8 T cell	-2.857	0.0431	5.056	-0.357	3.566	E
Rpp30	ENSMUSG00000024800	Stat2-ko	CD8 T cell	-4.191	5.72e-05	5.021	-0.75	4.879	E
Arl3	ENSMUSG00000025035	Stat2-ko	CD8 T cell	-2.941	0.0389	3.667	-0.175	2.815	E
Pdcd11	ENSMUSG00000025047	Stat2-ko	CD8 T cell	-3.445	0.0164	4.648	1.011	3.449	E
Gbf1	ENSMUSG00000025224	Stat2-ko	CD8 T cell	-4.266	0.0157	4.861	-0.702	4.305	E
Lztfl1	ENSMUSG00000025245	Stat2-ko	CD8 T cell	-2.92	0.0157	2.386	-0.151	3.779	E
Acot9	ENSMUSG00000025287	Stat2-ko	CD8 T cell	-2.96	0.0163	5.882	-0.66	4.892	E
Kdm5c	ENSMUSG00000025332	Stat2-ko	CD8 T cell	-3.749	0.00104	4.262	0.515	2.809	E
Ttc4	ENSMUSG00000025413	Stat2-ko	CD8 T cell	-3.665	0.000969	5.404	-0.739	4.941	E
Zfp511	ENSMUSG00000025470	Stat2-ko	CD8 T cell	-3.654	0.00773	4.353	0.984	3.327	E
Irf7	ENSMUSG00000025498	Stat2-ko	CD8 T cell	-4.963	0.0116	5.062	0.125	4.313	E
Tmem80	ENSMUSG00000025505	Stat2-ko	CD8 T cell	-3.446	0.000905	4.167	-0.605	5.042	E
Crcp	ENSMUSG00000025532	Stat2-ko	CD8 T cell	-3.467	0.0181	5.132	1.047	3.389	E
Clybl	ENSMUSG00000025545	Stat2-ko	CD8 T cell	-5.315	0.00616	4.588	1.039	3.746	E
Tma16	ENSMUSG00000025591	Stat2-ko	CD8 T cell	-2.797	4.48e-05	2.818	0.217	4.43	E
Atrip	ENSMUSG00000025646	Stat2-ko	CD8 T cell	-3.829	0.00619	4.098	-0.327	4.061	E
Mettl26	ENSMUSG00000025731	Stat2-ko	CD8 T cell	-3.898	0.0299	5.735	0.833	3.754	E
Nudt5	ENSMUSG00000025817	Stat2-ko	CD8 T cell	-2.35	0.0453	5.299	-0.198	4.191	E
Aasdhppt	ENSMUSG00000025894	Stat2-ko	CD8 T cell	-4.573	0.00118	4.893	0.529	4.06	E
Terf1	ENSMUSG00000025925	Stat2-ko	CD8 T cell	-2.997	0.0496	4.612	-0.088	3.919	E
Maip1	ENSMUSG00000025971	Stat2-ko	CD8 T cell	-3.102	0.000201	3.636	-0.554	4.422	E
Mitd1	ENSMUSG00000026088	Stat2-ko	CD8 T cell	-3.609	0.003	5.85	0.071	4.604	E
Tmem131	ENSMUSG00000026116	Stat2-ko	CD8 T cell	-3.936	0.0178	3.032	0.17	3.515	E
Sdhaf4	ENSMUSG00000026154	Stat2-ko	CD8 T cell	-4.051	8.33e-06	4.003	-0.283	4.862	E
Bcs1l	ENSMUSG00000026172	Stat2-ko	CD8 T cell	-4.005	0.0136	3.989	1.15	3.708	E
Pnkd	ENSMUSG00000026179	Stat2-ko	CD8 T cell	-3.167	0.0108	3.858	1.143	3.482	E
Ppp1r7	ENSMUSG00000026275	Stat2-ko	CD8 T cell	-3.689	0.0168	5.397	-0.437	4.993	E
Eif2d	ENSMUSG00000026427	Stat2-ko	CD8 T cell	-4.059	0.0343	5.194	-0.561	4.228	E
Tmem63a	ENSMUSG00000026519	Stat2-ko	CD8 T cell	-4.33	0.0417	4.868	2.335	0.526	E
Dcaf6	ENSMUSG00000026571	Stat2-ko	CD8 T cell	-3.107	0.0453	1.26	1.488	2.598	E
Nmt2	ENSMUSG00000026643	Stat2-ko	CD8 T cell	-3.389	0.0195	4.784	0.821	3.43	E
Mllt10	ENSMUSG00000026743	Stat2-ko	CD8 T cell	-3.391	0.0458	3.907	-0.282	2.899	E
Mmadhc	ENSMUSG00000026766	Stat2-ko	CD8 T cell	-4.366	0.00558	5.094	0.13	4.155	E
Med27	ENSMUSG00000026799	Stat2-ko	CD8 T cell	-4.204	0.0212	5.169	0.434	3.735	E
Tsc1	ENSMUSG00000026812	Stat2-ko	CD8 T cell	-4.069	0.0063	3.813	-0.138	3.46	E
Ifih1	ENSMUSG00000026896	Stat2-ko	CD8 T cell	-4.443	0.0397	2.661	0.049	4.018	E
Lcn4	ENSMUSG00000026919	Stat2-ko	CD8 T cell	-3.764	0.00255	4.98	0.066	3.889	E
Zmynd19	ENSMUSG00000026974	Stat2-ko	CD8 T cell	-4.451	0.0326	1.184	0.62	3.648	E
Nup35	ENSMUSG00000026999	Stat2-ko	CD8 T cell	-2.518	0.00213	2.71	0.467	2.794	E
Ccdc34	ENSMUSG00000027160	Stat2-ko	CD8 T cell	-2.686	0.0259	3.041	0.467	4.326	E
Ndufaf1	ENSMUSG00000027305	Stat2-ko	CD8 T cell	-3.865	0.0436	4.413	-0.028	4.736	E
Dtd1	ENSMUSG00000027430	Stat2-ko	CD8 T cell	-2.66	0.0304	4.731	-1.406	4.027	E
Zbp1	ENSMUSG00000027514	Stat2-ko	CD8 T cell	-2.53	0.0258	5.568	1.255	2.352	E
Ahcy	ENSMUSG00000027597	Stat2-ko	CD8 T cell	-3.714	0.00393	2.98	-2.234	2.839	E
Skil	ENSMUSG00000027660	Stat2-ko	CD8 T cell	-4.178	0.00929	4.052	-2.252	2.116	E
Zfp639	ENSMUSG00000027667	Stat2-ko	CD8 T cell	-6.396	7.04e-07	3.766	0.45	4.237	E
Dhx36	ENSMUSG00000027770	Stat2-ko	CD8 T cell	-3.829	0.000699	3.781	0.431	4.241	E
Dram2	ENSMUSG00000027900	Stat2-ko	CD8 T cell	-2.764	0.015	4.657	-0.19	3.404	E
Ddx20	ENSMUSG00000027905	Stat2-ko	CD8 T cell	-3.547	0.0357	4.047	-1.204	4.354	E
Rnpc3	ENSMUSG00000027981	Stat2-ko	CD8 T cell	-3.332	0.00518	4.118	1.235	2.806	E
Fmo5	ENSMUSG00000028088	Stat2-ko	CD8 T cell	-3.017	0.0449	3.039	-2.178	2.54	E
Polr3gl	ENSMUSG00000028104	Stat2-ko	CD8 T cell	-3.669	0.00399	4.364	-1.324	3.562	E
Pip5k1a	ENSMUSG00000028126	Stat2-ko	CD8 T cell	-4.163	0.00861	4.188	-1.056	3.462	E
Snx27	ENSMUSG00000028136	Stat2-ko	CD8 T cell	-2.541	0.0281	3.519	0.5	3.484	E
Rmdn1	ENSMUSG00000028229	Stat2-ko	CD8 T cell	-2.726	0.0113	3.534	1.328	2.681	E
Exosc3	ENSMUSG00000028322	Stat2-ko	CD8 T cell	-3.511	0.0489	5.573	0.376	3.782	E
Cd72	ENSMUSG00000028459	Stat2-ko	CD8 T cell	-4.614	5.3e-05	4.801	-1.444	4.118	E
Mllt3	ENSMUSG00000028496	Stat2-ko	CD8 T cell	-3.621	0.00608	4.888	2.276	2.335	E
Cpt2	ENSMUSG00000028607	Stat2-ko	CD8 T cell	-5.048	0.0069	3.898	-0.908	4.178	E
Magoh	ENSMUSG00000028609	Stat2-ko	CD8 T cell	-3.159	0.00206	5.662	0.31	4.389	E
Ppcs	ENSMUSG00000028636	Stat2-ko	CD8 T cell	-3.645	0.0418	4.747	0.576	3.376	E
Hmgcl	ENSMUSG00000028672	Stat2-ko	CD8 T cell	-3.815	0.0204	5.083	-0.604	4.281	E
Mrto4	ENSMUSG00000028741	Stat2-ko	CD8 T cell	-3.739	0.00054	5.286	0.831	3.705	E
Trnau1ap	ENSMUSG00000028898	Stat2-ko	CD8 T cell	-2.469	0.029	5.616	1.337	2.744	E
Anapc4	ENSMUSG00000029176	Stat2-ko	CD8 T cell	-4.413	0.000506	5.036	-0.602	4.867	E
Pds5a	ENSMUSG00000029202	Stat2-ko	CD8 T cell	-2.887	0.0217	4.379	0.567	2.704	E
Nudt9	ENSMUSG00000029310	Stat2-ko	CD8 T cell	-2.565	0.0353	5.05	-0.114	3.643	E
Aff1	ENSMUSG00000029313	Stat2-ko	CD8 T cell	-4.722	0.0162	2.793	-0.76	3.493	E
Uso1	ENSMUSG00000029407	Stat2-ko	CD8 T cell	-3.076	0.0331	3.221	0.583	3.784	E
Stx2	ENSMUSG00000029428	Stat2-ko	CD8 T cell	-4.98	0.00431	5.472	0.767	3.871	E
Nipsnap2	ENSMUSG00000029432	Stat2-ko	CD8 T cell	-3.516	0.0296	4.404	-2.039	1.738	E
Mrpl1	ENSMUSG00000029486	Stat2-ko	CD8 T cell	-3.246	0.0126	3.574	-1.245	2.447	E
Ankle2	ENSMUSG00000029501	Stat2-ko	CD8 T cell	-4.82	0.0128	5.015	-0.342	3.908	E
Oas1b	ENSMUSG00000029605	Stat2-ko	CD8 T cell	-3.773	0.0324	1.007	-2.08	-1.1	E
Wasl	ENSMUSG00000029684	Stat2-ko	CD8 T cell	-3.673	0.00261	3.694	-0.251	4.637	E
Cep41	ENSMUSG00000029790	Stat2-ko	CD8 T cell	-3.819	0.0333	2.786	-2.601	1.808	E
Smarcad1	ENSMUSG00000029920	Stat2-ko	CD8 T cell	-3.055	0.0353	3.679	-0.306	4.591	E
Ino80b	ENSMUSG00000030034	Stat2-ko	CD8 T cell	-3.434	0.0013	4.246	0.43	3.617	E
Pole4	ENSMUSG00000030042	Stat2-ko	CD8 T cell	-2.438	0.0131	7.002	0.8	2.838	E
Tmf1	ENSMUSG00000030059	Stat2-ko	CD8 T cell	-2.754	0.0105	4.711	-0.065	3.793	E
Plekha5	ENSMUSG00000030231	Stat2-ko	CD8 T cell	-3.303	0.0174	3.116	0.099	4.358	E
Tamm41	ENSMUSG00000030316	Stat2-ko	CD8 T cell	-3.416	0.0445	3.967	0.175	2.776	E
Crtc3	ENSMUSG00000030527	Stat2-ko	CD8 T cell	-3.265	0.00238	3.498	1.028	2.832	E
Yif1b	ENSMUSG00000030588	Stat2-ko	CD8 T cell	-3.439	0.0197	5.13	0.84	3.482	E
Eed	ENSMUSG00000030619	Stat2-ko	CD8 T cell	-3.235	0.0243	5.324	0.848	3.305	E
Mylpf	ENSMUSG00000030672	Stat2-ko	CD8 T cell	-2.661	0.0153	3.465	0.641	2.939	E
Prr14	ENSMUSG00000030822	Stat2-ko	CD8 T cell	-4.338	0.0398	6.147	-0.505	4.554	E
Sergef	ENSMUSG00000030839	Stat2-ko	CD8 T cell	-3.868	0.0136	3.859	-0.354	4.611	E
Slc25a14	ENSMUSG00000031105	Stat2-ko	CD8 T cell	-5.178	0.0094	2.577	-0.619	4.386	E
Fgf13	ENSMUSG00000031137	Stat2-ko	CD8 T cell	-4.786	0.00347	4.987	-0.498	4.301	E
Fundc2	ENSMUSG00000031198	Stat2-ko	CD8 T cell	-4.087	0.0223	5.789	2.299	0.506	E
Hccs	ENSMUSG00000031352	Stat2-ko	CD8 T cell	-3.982	0.0092	4.889	-0.658	4.757	E
Atp11a	ENSMUSG00000031441	Stat2-ko	CD8 T cell	-3.68	0.0465	1.586	0.665	3.97	E
Aga	ENSMUSG00000031521	Stat2-ko	CD8 T cell	-3.838	0.0222	4.02	-0.248	4.778	E
Mrps31	ENSMUSG00000031533	Stat2-ko	CD8 T cell	-3.736	0.00711	3.81	-1.117	2.397	E
Mak16	ENSMUSG00000031578	Stat2-ko	CD8 T cell	-4.556	0.00176	5.492	1.212	3.51	E
Gtf2e2	ENSMUSG00000031585	Stat2-ko	CD8 T cell	-4.262	0.000547	4.582	-0.434	4.939	E
Smad1	ENSMUSG00000031681	Stat2-ko	CD8 T cell	-4.03	0.0371	2.111	-0.119	3.822	E
Mast3	ENSMUSG00000031833	Stat2-ko	CD8 T cell	-3.373	0.0438	4.873	2.261	0.593	E
Nip7	ENSMUSG00000031917	Stat2-ko	CD8 T cell	-3.178	0.0116	5.557	0.453	3.004	E
Hmbs	ENSMUSG00000032126	Stat2-ko	CD8 T cell	-4.755	0.00589	4.678	1.272	3.584	E
Zw10	ENSMUSG00000032264	Stat2-ko	CD8 T cell	-3.735	0.02	4.65	-1.229	2.499	E
Crebl2	ENSMUSG00000032652	Stat2-ko	CD8 T cell	-2.941	0.0265	1.971	0.254	2.788	E
Prorsd1	ENSMUSG00000032673	Stat2-ko	CD8 T cell	-5.021	0.00102	4.229	0.289	4.365	E
Bet1	ENSMUSG00000032757	Stat2-ko	CD8 T cell	-3.085	0.0187	3.864	-0.227	4.874	E
Mctp2	ENSMUSG00000032776	Stat2-ko	CD8 T cell	-4.184	0.0186	4.227	-1.784	-1.227	E
Ogfod1	ENSMUSG00000033009	Stat2-ko	CD8 T cell	-2.917	0.00891	2.182	-0.178	3.877	E
Ctdspl2	ENSMUSG00000033411	Stat2-ko	CD8 T cell	-4.012	0.000513	4.635	-0.604	4.595	E
Eri3	ENSMUSG00000033423	Stat2-ko	CD8 T cell	-3.79	0.0296	4.598	-0.501	4.154	E
Trmt13	ENSMUSG00000033439	Stat2-ko	CD8 T cell	-3.652	0.0253	2.959	1.681	2.107	E
Tmem87a	ENSMUSG00000033808	Stat2-ko	CD8 T cell	-3.153	0.0209	3.183	0.142	3.424	E
Pxk	ENSMUSG00000033885	Stat2-ko	CD8 T cell	-3.288	0.00249	4.781	-0.872	4.404	E
Mrps17	ENSMUSG00000034211	Stat2-ko	CD8 T cell	-3.728	0.0409	6.296	1.238	3.345	E
Batf	ENSMUSG00000034266	Stat2-ko	CD8 T cell	-3.075	0.0185	5.108	0.286	3.713	E
Nipsnap1	ENSMUSG00000034285	Stat2-ko	CD8 T cell	-4.247	0.00591	5.096	-0.35	4.875	E
Traf3ip1	ENSMUSG00000034292	Stat2-ko	CD8 T cell	-4.008	0.0489	1.279	1.022	3.773	E
Exosc1	ENSMUSG00000034321	Stat2-ko	CD8 T cell	-4.125	0.00791	5.76	-0.368	4.775	E
Rsrc1	ENSMUSG00000034544	Stat2-ko	CD8 T cell	-3.435	0.00335	4.951	-0.236	3.471	E
Tmem5	ENSMUSG00000034620	Stat2-ko	CD8 T cell	-4.627	3.83e-05	3.723	-0.301	4.668	E
Tiparp	ENSMUSG00000034640	Stat2-ko	CD8 T cell	-3.911	0.0339	4.075	-2.117	1.955	E
Anapc13	ENSMUSG00000035048	Stat2-ko	CD8 T cell	-3.041	0.0167	5.078	0.665	3.51	E
Secisbp2	ENSMUSG00000035139	Stat2-ko	CD8 T cell	-3.504	0.000991	5.365	1.321	3.194	E
Slfn8	ENSMUSG00000035208	Stat2-ko	CD8 T cell	-5.314	0.00365	5.364	0.059	4.315	E
Abraxas1	ENSMUSG00000035234	Stat2-ko	CD8 T cell	-3.335	0.000343	3.821	-0.45	4.11	E
Cox18	ENSMUSG00000035505	Stat2-ko	CD8 T cell	-4.418	0.0035	4.341	0.119	4.644	E
Leng8	ENSMUSG00000035545	Stat2-ko	CD8 T cell	-2.51	0.00423	4.777	1.334	2.488	E
Mpv17l2	ENSMUSG00000035559	Stat2-ko	CD8 T cell	-4.374	1.58e-05	5.626	-0.469	5.026	E
Aamdc	ENSMUSG00000035642	Stat2-ko	CD8 T cell	-4.064	0.0106	4.659	0.507	3.973	E
Galt	ENSMUSG00000036073	Stat2-ko	CD8 T cell	-4.05	0.0239	4.581	1.537	3.229	E
Vezt	ENSMUSG00000036099	Stat2-ko	CD8 T cell	-4.078	0.0208	2.153	0.01	4.252	E
Ube2r2	ENSMUSG00000036241	Stat2-ko	CD8 T cell	-1.94	0.0364	5.158	1.567	1.701	E
Noa1	ENSMUSG00000036285	Stat2-ko	CD8 T cell	-6.224	0.000122	4.244	-1.436	4.121	E
Ubac1	ENSMUSG00000036352	Stat2-ko	CD8 T cell	-3.395	0.0192	4.34	0.834	3.811	E
Commd2	ENSMUSG00000036513	Stat2-ko	CD8 T cell	-4.01	0.0225	5.304	0.428	4.008	E
Amdhd2	ENSMUSG00000036820	Stat2-ko	CD8 T cell	-5.617	0.00163	4.071	-0.487	4.305	E
Topors	ENSMUSG00000036822	Stat2-ko	CD8 T cell	-5.541	0.0106	4.708	-0.67	4.247	E
Siah1a	ENSMUSG00000036840	Stat2-ko	CD8 T cell	-4.654	0.000216	4.116	-0.417	4.701	E
Lin37	ENSMUSG00000036845	Stat2-ko	CD8 T cell	-3.925	0.000173	5.453	-0.588	5.101	E
Mrpl55	ENSMUSG00000036860	Stat2-ko	CD8 T cell	-3.236	0.014	5.277	0.238	3.869	E
2410004B18Rik	ENSMUSG00000036873	Stat2-ko	CD8 T cell	-3.731	0.0257	4.301	0.965	3.374	E
Aff3	ENSMUSG00000037138	Stat2-ko	CD8 T cell	-2.855	0.00996	4.486	1.677	2.58	E
Atg101	ENSMUSG00000037204	Stat2-ko	CD8 T cell	-3.264	0.0162	6.138	0.283	3.702	E
Hook3	ENSMUSG00000037234	Stat2-ko	CD8 T cell	-3.258	0.0424	4.452	1.436	3.11	E
Kin	ENSMUSG00000037262	Stat2-ko	CD8 T cell	-3.375	0.00778	4.15	-0.462	5.031	E
Fbxw17	ENSMUSG00000037816	Stat2-ko	CD8 T cell	-4.32	0.0421	1.815	0.712	3.356	E
Ddx60	ENSMUSG00000037921	Stat2-ko	CD8 T cell	-3.584	0.0264	3.301	-0.888	4.133	E
Chchd5	ENSMUSG00000037938	Stat2-ko	CD8 T cell	-3.485	0.0293	4.066	-0.243	4.939	E
Rmi2	ENSMUSG00000037991	Stat2-ko	CD8 T cell	-3.779	0.0164	3.096	-0.862	3.813	E
Parp11	ENSMUSG00000037997	Stat2-ko	CD8 T cell	-4.256	0.00067	3.835	0.17	4.279	E
Acd	ENSMUSG00000038000	Stat2-ko	CD8 T cell	-5.656	0.00173	5.886	1.826	3.243	E
Mturn	ENSMUSG00000038065	Stat2-ko	CD8 T cell	-5.781	3.53e-06	4.303	-1.263	4.135	E
Cnbd2	ENSMUSG00000038085	Stat2-ko	CD8 T cell	-2.009	0.0312	1.707	1.466	1.93	E
Usp38	ENSMUSG00000038250	Stat2-ko	CD8 T cell	-4.292	0.0269	5.016	-0.417	3.565	E
Smg6	ENSMUSG00000038290	Stat2-ko	CD8 T cell	-4.05	0.00272	4.022	0.46	3.79	E
Tfdp1	ENSMUSG00000038482	Stat2-ko	CD8 T cell	-3.401	0.0139	4.152	-0.385	4.576	E
Ascc3	ENSMUSG00000038774	Stat2-ko	CD8 T cell	-3.303	0.0136	4.569	-0.385	4.807	E
Fam117a	ENSMUSG00000038893	Stat2-ko	CD8 T cell	-5.522	1.87e-05	3.045	1.396	3.561	E
Fam173b	ENSMUSG00000039065	Stat2-ko	CD8 T cell	-3.663	0.00485	3.913	-0.121	4.651	E
AW209491	ENSMUSG00000039182	Stat2-ko	CD8 T cell	-3.799	0.0387	3.648	-2.203	1.654	E
Ypel5	ENSMUSG00000039770	Stat2-ko	CD8 T cell	-2.181	0.0361	6.522	0.034	2.726	E
Zfp800	ENSMUSG00000039841	Stat2-ko	CD8 T cell	-3.301	0.0148	5.374	1.329	3.004	E
Stat2	ENSMUSG00000040033	Stat2-ko	CD8 T cell	-3.94	0.00683	4.06	2.361	0.69	E
Mrps35	ENSMUSG00000040112	Stat2-ko	CD8 T cell	-4.421	0.00296	5.323	0.576	3.891	E
Kyat3	ENSMUSG00000040213	Stat2-ko	CD8 T cell	-4.626	0.0148	0.692	-0.465	3.963	E
Trappc5	ENSMUSG00000040236	Stat2-ko	CD8 T cell	-3.824	0.0182	5.37	-0.815	5.033	E
Ankib1	ENSMUSG00000040351	Stat2-ko	CD8 T cell	-3.706	0.0108	4.259	0.052	3.908	E
Slc25a28	ENSMUSG00000040414	Stat2-ko	CD8 T cell	-3.322	0.0169	0.549	0.68	3.146	E
Abhd11	ENSMUSG00000040532	Stat2-ko	CD8 T cell	-3.691	0.00752	4.902	1.281	3.439	E
Snrnp25	ENSMUSG00000040767	Stat2-ko	CD8 T cell	-4.075	0.03	4.824	1.268	3.491	E
Iqcc	ENSMUSG00000040795	Stat2-ko	CD8 T cell	-4.282	0.0195	3.694	-0.826	4.218	E
Wwp1	ENSMUSG00000041058	Stat2-ko	CD8 T cell	-3.699	0.0045	3.181	-0.011	3.39	E
Cdk13	ENSMUSG00000041297	Stat2-ko	CD8 T cell	-3.922	0.00265	3.507	-0.299	4.58	E
Gtf3c3	ENSMUSG00000041303	Stat2-ko	CD8 T cell	-3.014	0.0169	3.724	-0.833	4.152	E
Rgl2	ENSMUSG00000041354	Stat2-ko	CD8 T cell	-3.922	0.00535	4.444	2.481	0.976	E
Utp4	ENSMUSG00000041438	Stat2-ko	CD8 T cell	-3.664	0.0107	5.503	-0.609	2.946	E
Cir1	ENSMUSG00000041777	Stat2-ko	CD8 T cell	-2.072	0.0146	3.466	1.053	2.442	E
Tram2	ENSMUSG00000041779	Stat2-ko	CD8 T cell	-3.842	0.00598	2.746	1.283	3.588	E
Cpsf2	ENSMUSG00000041781	Stat2-ko	CD8 T cell	-3.367	0.0412	4.95	-0.185	3.306	E
Ankrd13a	ENSMUSG00000041870	Stat2-ko	CD8 T cell	-4.022	0.00971	5.178	1.139	3.686	E
Dcaf17	ENSMUSG00000041966	Stat2-ko	CD8 T cell	-4.254	0.00119	5.523	0.295	3.581	E
Mettl8	ENSMUSG00000041975	Stat2-ko	CD8 T cell	-5.076	0.000568	4.33	0.705	3.921	E
Rabif	ENSMUSG00000042229	Stat2-ko	CD8 T cell	-5.12	0.0391	5.771	-0.402	4.463	E
Itpr3	ENSMUSG00000042644	Stat2-ko	CD8 T cell	-3.432	0.00451	4.507	0.64	3.548	E
Commd10	ENSMUSG00000042705	Stat2-ko	CD8 T cell	-4.45	0.0097	4.133	-0.197	4.763	E
Atpaf2	ENSMUSG00000042709	Stat2-ko	CD8 T cell	-4.42	0.00576	4.399	-2.364	2.147	E
Tceal9	ENSMUSG00000042712	Stat2-ko	CD8 T cell	-3.769	0.0102	4.117	-0.036	4.686	E
Nmnat2	ENSMUSG00000042751	Stat2-ko	CD8 T cell	-4.083	0.0354	0.722	0.46	4.023	E
D830025C05Rik	ENSMUSG00000043794	Stat2-ko	CD8 T cell	-2.817	0.0218	2.672	-2.099	2.003	E
Mrpl50	ENSMUSG00000044018	Stat2-ko	CD8 T cell	-4.13	6.75e-05	4.667	-0.457	5.053	E
Tnfaip8l1	ENSMUSG00000044469	Stat2-ko	CD8 T cell	-4.42	0.0111	5.337	-2.545	1.005	E
Kmt5b	ENSMUSG00000045098	Stat2-ko	CD8 T cell	-4.964	0.00948	4.994	-0.219	2.958	E
Bola3	ENSMUSG00000045160	Stat2-ko	CD8 T cell	-3.547	0.00186	5.552	0.045	4.692	E
Trim39	ENSMUSG00000045409	Stat2-ko	CD8 T cell	-2.808	0.00494	3.535	-0.642	4.501	E
2410002F23Rik	ENSMUSG00000045411	Stat2-ko	CD8 T cell	-2.629	0.00703	4.734	-1.578	2.119	E
Tmem60	ENSMUSG00000045435	Stat2-ko	CD8 T cell	-3.121	0.0396	5.766	1.218	3.124	E
Trrap	ENSMUSG00000045482	Stat2-ko	CD8 T cell	-2.806	0.0494	4.366	0.117	3.774	E
Zfp560	ENSMUSG00000045519	Stat2-ko	CD8 T cell	-4.381	0.00102	3.423	0.093	4.246	E
St7l	ENSMUSG00000045576	Stat2-ko	CD8 T cell	-3.087	0.0466	4.369	-0.018	2.747	E
Cep295	ENSMUSG00000046111	Stat2-ko	CD8 T cell	-3.665	0.0456	3.881	0.767	3.518	E
Bex3	ENSMUSG00000046432	Stat2-ko	CD8 T cell	-4.369	8.46e-05	5.129	-0.046	4.939	E
Mrps7	ENSMUSG00000046756	Stat2-ko	CD8 T cell	-3.943	0.00529	6.238	1.014	3.605	E
Zfp740	ENSMUSG00000046897	Stat2-ko	CD8 T cell	-4.429	0.000443	4.326	1.092	3.756	E
Zfp445	ENSMUSG00000047036	Stat2-ko	CD8 T cell	-2.56	0.0279	4.107	-0.424	3.053	E
Tgif1	ENSMUSG00000047407	Stat2-ko	CD8 T cell	-4.783	0.00283	4.386	-0.722	4.422	E
Arl4a	ENSMUSG00000047446	Stat2-ko	CD8 T cell	-4.584	0.00759	5.223	0.972	3.934	E
Samd9l	ENSMUSG00000047735	Stat2-ko	CD8 T cell	-3.872	0.00121	5.476	0.289	4.077	E
Taf13	ENSMUSG00000048100	Stat2-ko	CD8 T cell	-4.015	0.00187	4.22	0.303	4.097	E
Dcaf5	ENSMUSG00000049106	Stat2-ko	CD8 T cell	-4.923	0.00249	2.442	0.458	4.126	E
Aff4	ENSMUSG00000049470	Stat2-ko	CD8 T cell	-3.444	0.00535	3.806	0.216	3.762	E
Ctu2	ENSMUSG00000049482	Stat2-ko	CD8 T cell	-4.411	0.034	4.341	-0.055	3.71	E
Fam58b	ENSMUSG00000049489	Stat2-ko	CD8 T cell	-4.259	0.00171	5.885	1.638	3.256	E
Polr1a	ENSMUSG00000049553	Stat2-ko	CD8 T cell	-3.073	0.0451	3.954	0.192	3.45	E
Commd3	ENSMUSG00000051154	Stat2-ko	CD8 T cell	-2.604	0.00543	6.741	-0.092	4.885	E
Fam174a	ENSMUSG00000051185	Stat2-ko	CD8 T cell	-4.007	0.0294	3.973	-0.474	4.581	E
1500011K16Rik	ENSMUSG00000051319	Stat2-ko	CD8 T cell	-3.883	0.000337	3.304	0.333	4.124	E
Cbr1	ENSMUSG00000051483	Stat2-ko	CD8 T cell	-3.362	0.00594	5.928	0.2	3.863	E
Rps19bp1	ENSMUSG00000051518	Stat2-ko	CD8 T cell	-4.038	0.00619	5.033	2.099	2.719	E
B3glct	ENSMUSG00000051950	Stat2-ko	CD8 T cell	-4.524	0.029	2.047	1.075	3.627	E
Erich1	ENSMUSG00000051978	Stat2-ko	CD8 T cell	-4.098	0.0173	4.425	0.309	3.299	E
Tbc1d30	ENSMUSG00000052302	Stat2-ko	CD8 T cell	-4.559	0.00523	0.242	1.199	3.346	E
Rab4b	ENSMUSG00000053291	Stat2-ko	CD8 T cell	-2.576	0.00044	2.305	1.39	1.711	E
Cbx7	ENSMUSG00000053411	Stat2-ko	CD8 T cell	-3.561	0.00353	4.554	-0.403	2.889	E
H2-T24	ENSMUSG00000053835	Stat2-ko	CD8 T cell	-3.72	0.0262	3.301	-1.006	4.039	E
[truncated: 22,113 more rows]

## Sheet: Supplementary Table 3
Chromosomal region	Mutation	Cell type	Log2 fold change	Adjusted p-value	Promoter: gene symbol	Promoter: Ensembl gene ID
chr16:97534611-97536389	Stat1-ko	CD8 T cell	-1.805	0.00162	Mx2	ENSMUSG00000023341
chr12:103443170-103444154	Stat1-ko	CD8 T cell	-2.294	0.00219	Ifi27l2a	ENSMUSG00000079017
chr16:97462609-97463858	Stat1-ko	CD8 T cell	-1.904	0.00245	Mx1	ENSMUSG00000000386
chr6:121210507-121211228	Stat1-ko	CD8 T cell	-1.119	0.00288	Tuba8	ENSMUSG00000030137
chr16:23609418-23610321	Stat1-ko	CD8 T cell	-2.013	0.00504	Rtp4	ENSMUSG00000033355
chr19:42086274-42086441	Stat1-ko	CD8 T cell	-2.424	0.0058	Morn4	ENSMUSG00000049670
chr19:34582924-34583654	Stat1-ko	CD8 T cell	-3.155	0.0122	Ifit3	ENSMUSG00000074896
chr6:56600466-56600792	Stat1-ko	CD8 T cell	1.791	0.0178	LOC115486345	ENSMUSG00000077682
chr19:34639887-34641241	Stat1-ko	CD8 T cell	-1.446	0.0344	Ifit1bl2	ENSMUSG00000067297
chr5:114922906-114923578	Stat1-ko	CD8 T cell	-1.516	0.0403	Oasl1	ENSMUSG00000041827
chr7:140900763-140901190	Stat1-ko	CD8 T cell	1.172	0.0423	Cox8b	ENSMUSG00000025488
chrX:169978683-169979513	Stat1-ko	CD8 T cell	-1.544	0.0437	G530011O06Rik	ENSMUSG00000072844
chr7:55767929-55768471	Stat1-ko	CD8 T cell	1.335	0.0452	Siglech	ENSMUSG00000051504
chr1:52143131-52143573	Stat1-ko	CD8 T cell	2.637	2.88e-08	N/A	N/A
chr13:75738538-75739393	Stat1-ko	CD8 T cell	-2.82	1.23e-05	N/A	N/A
chr2:118389654-118389917	Stat1-ko	CD8 T cell	-2.971	1.24e-05	N/A	N/A
chr18:32473014-32473481	Stat1-ko	CD8 T cell	-3.702	2.23e-05	N/A	N/A
chr4:46163458-46163667	Stat1-ko	CD8 T cell	-3.073	2.3e-05	N/A	N/A
chrX:142554209-142554552	Stat1-ko	CD8 T cell	-3.049	5.1e-05	N/A	N/A
chr4:7171274-7171517	Stat1-ko	CD8 T cell	-2.646	9.07e-05	N/A	N/A
chr1:58897339-58898232	Stat1-ko	CD8 T cell	-2.829	0.00022	N/A	N/A
chr8:81611252-81612095	Stat1-ko	CD8 T cell	-3.028	0.000388	N/A	N/A
chr9:50490775-50491182	Stat1-ko	CD8 T cell	-2.502	0.000404	N/A	N/A
chr7:145088627-145088875	Stat1-ko	CD8 T cell	-2.559	0.000539	N/A	N/A
chr11:58967422-58967707	Stat1-ko	CD8 T cell	-3.099	0.00107	N/A	N/A
chr1:132317392-132317780	Stat1-ko	CD8 T cell	-2.794	0.00121	N/A	N/A
chr10:67051481-67051790	Stat1-ko	CD8 T cell	-2.253	0.00146	N/A	N/A
chr6:33256560-33257120	Stat1-ko	CD8 T cell	-2.542	0.00165	N/A	N/A
chr11:8859705-8860282	Stat1-ko	CD8 T cell	-2.513	0.00179	N/A	N/A
chr7:80206292-80206485	Stat1-ko	CD8 T cell	-2.508	0.00202	N/A	N/A
chr5:35034802-35036303	Stat1-ko	CD8 T cell	1.63	0.00211	N/A	N/A
chr13:55230711-55231010	Stat1-ko	CD8 T cell	-2.921	0.00223	N/A	N/A
chr9:53750996-53751263	Stat1-ko	CD8 T cell	-2.48	0.00226	N/A	N/A
chr3:103417754-103418327	Stat1-ko	CD8 T cell	-1.886	0.00242	N/A	N/A
chr3:109408079-109408366	Stat1-ko	CD8 T cell	-3.14	0.00259	N/A	N/A
chr1:61649002-61649491	Stat1-ko	CD8 T cell	-3.019	0.00278	N/A	N/A
chr6:137646926-137647968	Stat1-ko	CD8 T cell	1.186	0.0029	N/A	N/A
chr9:72169867-72170324	Stat1-ko	CD8 T cell	-2.154	0.00328	N/A	N/A
chr2:158772817-158773265	Stat1-ko	CD8 T cell	1.704	0.00387	N/A	N/A
chr6:92024578-92025031	Stat1-ko	CD8 T cell	1.965	0.00387	N/A	N/A
chr12:26015304-26015743	Stat1-ko	CD8 T cell	-2.639	0.0039	N/A	N/A
chrX:163669914-163670204	Stat1-ko	CD8 T cell	-2.865	0.004	N/A	N/A
chr6:129047438-129047837	Stat1-ko	CD8 T cell	-2.824	0.0041	N/A	N/A
chr15:84985818-84986071	Stat1-ko	CD8 T cell	1.783	0.00451	N/A	N/A
chr1:177338173-177338413	Stat1-ko	CD8 T cell	-2.657	0.00452	N/A	N/A
chr4:8573637-8573851	Stat1-ko	CD8 T cell	-2.147	0.00467	N/A	N/A
chr1:9825699-9826212	Stat1-ko	CD8 T cell	-2.506	0.00475	N/A	N/A
chr8:120321783-120322106	Stat1-ko	CD8 T cell	-2.285	0.0051	N/A	N/A
chr14:122759986-122760237	Stat1-ko	CD8 T cell	-2.367	0.00515	N/A	N/A
chr11:51800781-51801449	Stat1-ko	CD8 T cell	-1.389	0.00551	N/A	N/A
chr4:129808446-129808685	Stat1-ko	CD8 T cell	-2.415	0.00616	N/A	N/A
chr16:23610412-23610717	Stat1-ko	CD8 T cell	-2.478	0.00621	N/A	N/A
chr9:56321379-56321682	Stat1-ko	CD8 T cell	-2.192	0.00628	N/A	N/A
chr6:121241759-121242171	Stat1-ko	CD8 T cell	-1.788	0.00639	N/A	N/A
chr1:80886440-80886735	Stat1-ko	CD8 T cell	-2.36	0.00643	N/A	N/A
chr3:36467549-36468104	Stat1-ko	CD8 T cell	1.291	0.00678	N/A	N/A
chr11:69331850-69332528	Stat1-ko	CD8 T cell	-1.264	0.00759	N/A	ENSMUSG00000086900
chr5:124111248-124111419	Stat1-ko	CD8 T cell	-2.71	0.00774	N/A	N/A
chr1:52040515-52041015	Stat1-ko	CD8 T cell	1.498	0.00784	N/A	N/A
chr1:118610729-118610963	Stat1-ko	CD8 T cell	1.395	0.00799	N/A	N/A
chr10:60438691-60439085	Stat1-ko	CD8 T cell	1.721	0.00882	N/A	N/A
chr13:17754934-17755551	Stat1-ko	CD8 T cell	-2.717	0.0092	N/A	N/A
chr5:102206987-102207366	Stat1-ko	CD8 T cell	-2.346	0.00922	N/A	N/A
chr3:144607067-144607443	Stat1-ko	CD8 T cell	-2.084	0.00949	N/A	N/A
chr10:94072513-94072685	Stat1-ko	CD8 T cell	-2.262	0.00951	N/A	N/A
chr10:19708310-19708595	Stat1-ko	CD8 T cell	-2.534	0.00962	N/A	N/A
chr14:114976967-114977678	Stat1-ko	CD8 T cell	-1.38	0.00975	N/A	N/A
chr18:60515476-60515913	Stat1-ko	CD8 T cell	-2.771	0.00987	N/A	N/A
chr18:4280676-4280901	Stat1-ko	CD8 T cell	-2.9	0.01	N/A	N/A
chr12:41578068-41578335	Stat1-ko	CD8 T cell	-1.567	0.0101	N/A	N/A
chr10:118088675-118088856	Stat1-ko	CD8 T cell	-2.264	0.0101	N/A	N/A
chr11:97949724-97950008	Stat1-ko	CD8 T cell	-2.367	0.0102	N/A	N/A
chr1:172450275-172450558	Stat1-ko	CD8 T cell	1.482	0.0105	N/A	N/A
chr6:22358083-22358287	Stat1-ko	CD8 T cell	-2.278	0.0113	N/A	N/A
chr3:152114601-152115266	Stat1-ko	CD8 T cell	1.217	0.0114	N/A	N/A
chr14:48288405-48288958	Stat1-ko	CD8 T cell	1.53	0.0115	N/A	N/A
chr14:57606166-57606437	Stat1-ko	CD8 T cell	-1.646	0.0116	N/A	N/A
chr9:42052161-42052434	Stat1-ko	CD8 T cell	1.295	0.0118	N/A	N/A
chr6:40845385-40845690	Stat1-ko	CD8 T cell	-2.245	0.0118	N/A	N/A
chr5:24223969-24224611	Stat1-ko	CD8 T cell	-2.543	0.0119	N/A	N/A
chr14:25854130-25854397	Stat1-ko	CD8 T cell	-2.132	0.0122	N/A	N/A
chr18:67115823-67116436	Stat1-ko	CD8 T cell	-1.214	0.0122	N/A	N/A
chr6:129312531-129312900	Stat1-ko	CD8 T cell	-2.549	0.0126	N/A	N/A
chr7:141924919-141925297	Stat1-ko	CD8 T cell	-2.399	0.0128	N/A	N/A
chr13:23959031-23959491	Stat1-ko	CD8 T cell	-2.713	0.013	N/A	N/A
chr9:99449861-99450587	Stat1-ko	CD8 T cell	1.278	0.013	N/A	N/A
chr7:112035808-112036295	Stat1-ko	CD8 T cell	-2.098	0.0131	N/A	N/A
chr4:151919911-151920192	Stat1-ko	CD8 T cell	-2.286	0.0132	N/A	N/A
chr12:77141573-77141860	Stat1-ko	CD8 T cell	-1.619	0.0134	N/A	N/A
chr17:86433913-86434166	Stat1-ko	CD8 T cell	-2.088	0.0137	N/A	N/A
chr11:59652941-59653320	Stat1-ko	CD8 T cell	-2.328	0.0139	N/A	N/A
chr11:58436738-58437710	Stat1-ko	CD8 T cell	-2.335	0.014	N/A	N/A
chr6:68252346-68253110	Stat1-ko	CD8 T cell	-2.801	0.0141	N/A	N/A
chr16:24658985-24659587	Stat1-ko	CD8 T cell	1.474	0.0145	N/A	N/A
chr12:17022228-17022507	Stat1-ko	CD8 T cell	-2.057	0.0151	N/A	N/A
chr3:148932975-148933738	Stat1-ko	CD8 T cell	-2.071	0.0151	N/A	N/A
chr13:100656224-100656901	Stat1-ko	CD8 T cell	-1.952	0.0152	N/A	N/A
chr3:36834880-36835252	Stat1-ko	CD8 T cell	-2.208	0.0152	N/A	N/A
chr13:114077825-114078417	Stat1-ko	CD8 T cell	1.249	0.0155	N/A	N/A
chr4:145353536-145354257	Stat1-ko	CD8 T cell	-1.944	0.0155	N/A	N/A
chrX:106147782-106148758	Stat1-ko	CD8 T cell	-2.634	0.0156	N/A	N/A
chr12:104825108-104825614	Stat1-ko	CD8 T cell	-2.777	0.016	N/A	N/A
chr13:21928586-21928918	Stat1-ko	CD8 T cell	-2.085	0.0163	N/A	N/A
chr3:14667082-14667540	Stat1-ko	CD8 T cell	-2.683	0.0163	N/A	N/A
chr8:122942899-122943046	Stat1-ko	CD8 T cell	-2.174	0.0166	N/A	N/A
chr7:19634798-19634970	Stat1-ko	CD8 T cell	1.674	0.0168	N/A	N/A
chr9:71617365-71617773	Stat1-ko	CD8 T cell	-1.895	0.0169	N/A	N/A
chr6:59325639-59325786	Stat1-ko	CD8 T cell	-2.26	0.0171	N/A	N/A
chr9:118071335-118071728	Stat1-ko	CD8 T cell	-2.397	0.0171	N/A	N/A
chr12:15720189-15720580	Stat1-ko	CD8 T cell	-2.026	0.0174	N/A	N/A
chr8:91507454-91508218	Stat1-ko	CD8 T cell	1.378	0.0174	N/A	N/A
chr7:74683629-74684474	Stat1-ko	CD8 T cell	-2.358	0.0175	N/A	N/A
chr12:25339444-25340296	Stat1-ko	CD8 T cell	1.37	0.0176	N/A	N/A
chr14:118776577-118776751	Stat1-ko	CD8 T cell	1.636	0.0176	N/A	N/A
chr1:153237893-153238471	Stat1-ko	CD8 T cell	1.571	0.0176	N/A	N/A
chr16:16554126-16554841	Stat1-ko	CD8 T cell	2.053	0.0177	N/A	N/A
chr17:31762569-31763472	Stat1-ko	CD8 T cell	1.22	0.0178	N/A	N/A
chr6:125243642-125244039	Stat1-ko	CD8 T cell	-2.362	0.0179	N/A	N/A
chr17:33826927-33827183	Stat1-ko	CD8 T cell	-2.331	0.0179	N/A	N/A
chr15:99698673-99699047	Stat1-ko	CD8 T cell	1.12	0.0179	N/A	N/A
chr17:23984934-23985423	Stat1-ko	CD8 T cell	1.677	0.0182	N/A	N/A
chr9:118908014-118908689	Stat1-ko	CD8 T cell	-1.317	0.0183	N/A	N/A
chr2:113469493-113469843	Stat1-ko	CD8 T cell	-2.279	0.0184	N/A	N/A
chr7:139377230-139377842	Stat1-ko	CD8 T cell	2.034	0.0184	N/A	N/A
chr18:80603886-80604249	Stat1-ko	CD8 T cell	1.405	0.0184	N/A	N/A
chr9:107769572-107769989	Stat1-ko	CD8 T cell	-2.384	0.0185	N/A	N/A
chr18:39175360-39176329	Stat1-ko	CD8 T cell	1.14	0.0186	N/A	N/A
chr12:26382493-26382880	Stat1-ko	CD8 T cell	-2.064	0.0189	N/A	N/A
chr2:11188196-11188686	Stat1-ko	CD8 T cell	-2.857	0.0189	N/A	N/A
chr17:70705268-70705664	Stat1-ko	CD8 T cell	1.811	0.0191	N/A	N/A
chr13:113571690-113572681	Stat1-ko	CD8 T cell	1.064	0.0192	N/A	N/A
chrX:35921733-35922218	Stat1-ko	CD8 T cell	1.543	0.0193	N/A	N/A
chr14:78473988-78474516	Stat1-ko	CD8 T cell	1.589	0.0197	N/A	N/A
chr9:84304471-84304743	Stat1-ko	CD8 T cell	-1.737	0.02	N/A	N/A
chr9:96873062-96873486	Stat1-ko	CD8 T cell	1.298	0.0201	N/A	N/A
chr19:57404214-57404532	Stat1-ko	CD8 T cell	-2.467	0.0202	N/A	N/A
chr3:36318396-36319121	Stat1-ko	CD8 T cell	1.773	0.0202	N/A	N/A
chr14:74602588-74602974	Stat1-ko	CD8 T cell	-2.034	0.0202	N/A	N/A
chr2:164950607-164950754	Stat1-ko	CD8 T cell	-2.152	0.0205	N/A	N/A
chr6:50295145-50295692	Stat1-ko	CD8 T cell	-1.783	0.0206	N/A	N/A
chr13:44922894-44923227	Stat1-ko	CD8 T cell	1.347	0.0206	N/A	N/A
chr1:130508504-130509051	Stat1-ko	CD8 T cell	-1.999	0.0208	N/A	N/A
chr2:84071962-84072266	Stat1-ko	CD8 T cell	-2.265	0.0208	N/A	N/A
chr1:184062970-184063376	Stat1-ko	CD8 T cell	-2.471	0.0209	N/A	N/A
chr10:45092152-45092658	Stat1-ko	CD8 T cell	1.47	0.0215	N/A	N/A
chr16:38793503-38793820	Stat1-ko	CD8 T cell	-2.115	0.0217	N/A	N/A
chr6:127524453-127524804	Stat1-ko	CD8 T cell	-2.233	0.0217	N/A	N/A
chr14:30311141-30311864	Stat1-ko	CD8 T cell	1.73	0.0217	N/A	N/A
chr8:22938682-22939245	Stat1-ko	CD8 T cell	1.122	0.0222	N/A	N/A
chr16:90090468-90090684	Stat1-ko	CD8 T cell	-2.386	0.0223	N/A	N/A
chr17:18100680-18100898	Stat1-ko	CD8 T cell	-2.205	0.0226	N/A	N/A
chr6:37893666-37893997	Stat1-ko	CD8 T cell	-2.079	0.0227	N/A	N/A
chr19:45436045-45436429	Stat1-ko	CD8 T cell	-2.292	0.0231	N/A	N/A
chr6:8617290-8617867	Stat1-ko	CD8 T cell	-1.812	0.0233	N/A	N/A
chr18:62110787-62111751	Stat1-ko	CD8 T cell	-1.988	0.0233	N/A	N/A
chr5:104570809-104570993	Stat1-ko	CD8 T cell	-2.076	0.0238	N/A	N/A
chr9:20738769-20738973	Stat1-ko	CD8 T cell	-1.954	0.0239	N/A	N/A
chr3:41498028-41498226	Stat1-ko	CD8 T cell	1.401	0.0239	N/A	N/A
chr1:177806843-177807170	Stat1-ko	CD8 T cell	-2.223	0.0241	N/A	N/A
chr6:98980950-98981651	Stat1-ko	CD8 T cell	1.069	0.0247	N/A	N/A
chr10:77282753-77283208	Stat1-ko	CD8 T cell	-1.12	0.0248	N/A	N/A
chr7:100461377-100462163	Stat1-ko	CD8 T cell	1.348	0.0248	N/A	N/A
chr8:95672731-95673210	Stat1-ko	CD8 T cell	1.255	0.0249	N/A	N/A
chr12:102333021-102333542	Stat1-ko	CD8 T cell	1.377	0.025	N/A	N/A
chr1:36603066-36603383	Stat1-ko	CD8 T cell	1.806	0.0252	N/A	N/A
chr13:92037901-92038483	Stat1-ko	CD8 T cell	1.719	0.0256	N/A	N/A
chr7:96456163-96457369	Stat1-ko	CD8 T cell	-1.184	0.0258	N/A	N/A
chr1:52086257-52086596	Stat1-ko	CD8 T cell	-2.152	0.026	N/A	N/A
chr2:47785832-47786228	Stat1-ko	CD8 T cell	-2.482	0.0262	N/A	N/A
chr8:22487331-22487683	Stat1-ko	CD8 T cell	1.158	0.0262	N/A	N/A
chr13:56129664-56129980	Stat1-ko	CD8 T cell	1.455	0.0266	N/A	N/A
chr11:113183964-113184511	Stat1-ko	CD8 T cell	1.262	0.0267	N/A	N/A
chr10:41751495-41752510	Stat1-ko	CD8 T cell	-1.005	0.0272	N/A	N/A
chr18:39800013-39801907	Stat1-ko	CD8 T cell	-1.662	0.0274	N/A	N/A
chr19:55790580-55790861	Stat1-ko	CD8 T cell	-1.871	0.0275	N/A	N/A
chr5:77237147-77237588	Stat1-ko	CD8 T cell	-1.845	0.0275	N/A	N/A
chr11:95853667-95854075	Stat1-ko	CD8 T cell	-1.739	0.0276	N/A	N/A
chr5:136199608-136199854	Stat1-ko	CD8 T cell	-1.938	0.0278	N/A	N/A
chr13:11958874-11959440	Stat1-ko	CD8 T cell	-1.467	0.0279	N/A	N/A
chr16:70301148-70301434	Stat1-ko	CD8 T cell	-2.329	0.0279	N/A	N/A
chr8:104786959-104787539	Stat1-ko	CD8 T cell	1.682	0.0281	N/A	N/A
chr4:140975253-140975864	Stat1-ko	CD8 T cell	1.19	0.0282	N/A	N/A
chrX:130289715-130290166	Stat1-ko	CD8 T cell	-2.099	0.0284	N/A	N/A
chr13:78026162-78026789	Stat1-ko	CD8 T cell	-2.16	0.0286	N/A	N/A
chr4:135382132-135382711	Stat1-ko	CD8 T cell	-2.355	0.0286	N/A	N/A
chr3:90613768-90614083	Stat1-ko	CD8 T cell	1.249	0.0293	N/A	N/A
chr18:60814408-60814803	Stat1-ko	CD8 T cell	1.193	0.0294	N/A	N/A
chr1:38767919-38768156	Stat1-ko	CD8 T cell	-2.136	0.0294	N/A	N/A
chr17:45403219-45403618	Stat1-ko	CD8 T cell	-2.012	0.0295	N/A	N/A
chr1:180709876-180710188	Stat1-ko	CD8 T cell	-1.706	0.0296	N/A	N/A
chr2:10311799-10312114	Stat1-ko	CD8 T cell	-2.351	0.03	N/A	N/A
chr18:61793730-61794129	Stat1-ko	CD8 T cell	-1.468	0.0304	N/A	N/A
chr12:33038728-33038980	Stat1-ko	CD8 T cell	-1.623	0.0304	N/A	N/A
chr3:23927916-23928446	Stat1-ko	CD8 T cell	1.546	0.0305	N/A	N/A
chr3:103782869-103783192	Stat1-ko	CD8 T cell	-2.062	0.0306	N/A	N/A
chr12:105906675-105907067	Stat1-ko	CD8 T cell	1.199	0.0309	N/A	N/A
chr15:54070042-54070308	Stat1-ko	CD8 T cell	-2.19	0.0309	N/A	N/A
chr1:125424297-125424528	Stat1-ko	CD8 T cell	-2.02	0.0309	N/A	N/A
chr18:3286318-3286581	Stat1-ko	CD8 T cell	-1.891	0.0312	N/A	N/A
chr6:6186473-6186894	Stat1-ko	CD8 T cell	-2.628	0.0315	N/A	N/A
chr15:67983245-67983597	Stat1-ko	CD8 T cell	-2.01	0.0316	N/A	N/A
chr2:13169113-13169623	Stat1-ko	CD8 T cell	1.432	0.0317	N/A	N/A
chr5:31528615-31528899	Stat1-ko	CD8 T cell	-2.192	0.0319	N/A	N/A
chr6:130340350-130340513	Stat1-ko	CD8 T cell	-1.876	0.0321	N/A	N/A
chr19:34243751-34244503	Stat1-ko	CD8 T cell	-1.391	0.0324	N/A	N/A
chr9:43756102-43756494	Stat1-ko	CD8 T cell	1.636	0.0326	N/A	N/A
chr6:83496154-83496582	Stat1-ko	CD8 T cell	1.443	0.0329	N/A	N/A
chr9:21870855-21871296	Stat1-ko	CD8 T cell	-1.92	0.0329	N/A	N/A
chr8:108923252-108923399	Stat1-ko	CD8 T cell	1.364	0.033	N/A	N/A
chr9:90446927-90447308	Stat1-ko	CD8 T cell	-2.014	0.0331	N/A	N/A
chr18:11836950-11837209	Stat1-ko	CD8 T cell	-2.296	0.0331	N/A	N/A
chrX:154758512-154758864	Stat1-ko	CD8 T cell	-2.527	0.0333	N/A	N/A
chr2:32064282-32064451	Stat1-ko	CD8 T cell	-1.933	0.0336	N/A	N/A
chr5:73901610-73902043	Stat1-ko	CD8 T cell	-2.369	0.0336	N/A	N/A
chr1:149854839-149855342	Stat1-ko	CD8 T cell	1.533	0.0339	N/A	N/A
chr7:49012111-49012472	Stat1-ko	CD8 T cell	1.682	0.034	N/A	N/A
chr6:65608757-65609066	Stat1-ko	CD8 T cell	-2.228	0.034	N/A	N/A
chr2:24926909-24927432	Stat1-ko	CD8 T cell	1.512	0.0341	N/A	N/A
chrX:52762443-52762605	Stat1-ko	CD8 T cell	-2.254	0.0342	N/A	N/A
chr18:38217020-38217383	Stat1-ko	CD8 T cell	1.164	0.0343	N/A	N/A
chr16:97466614-97466896	Stat1-ko	CD8 T cell	-1.833	0.0343	N/A	N/A
chr6:22406838-22407026	Stat1-ko	CD8 T cell	-2.053	0.0344	N/A	N/A
chr1:35862221-35862881	Stat1-ko	CD8 T cell	-1.881	0.0345	N/A	N/A
chr13:96593617-96594036	Stat1-ko	CD8 T cell	-1.71	0.0346	N/A	N/A
chrX:101515785-101516072	Stat1-ko	CD8 T cell	-2.189	0.0348	N/A	N/A
chr2:158116042-158116724	Stat1-ko	CD8 T cell	-1.01	0.0348	N/A	N/A
chrY:90743659-90744162	Stat1-ko	CD8 T cell	1.807	0.0348	N/A	N/A
chr19:57642865-57643387	Stat1-ko	CD8 T cell	-1.942	0.0349	N/A	N/A
chr8:33784917-33785213	Stat1-ko	CD8 T cell	1.237	0.0349	N/A	N/A
chr15:84284041-84284439	Stat1-ko	CD8 T cell	-2.126	0.035	N/A	N/A
chrX:162828045-162828408	Stat1-ko	CD8 T cell	1.617	0.0351	N/A	N/A
chr7:135773627-135774490	Stat1-ko	CD8 T cell	1.684	0.0352	N/A	N/A
chr1:183779673-183780318	Stat1-ko	CD8 T cell	1.477	0.0352	N/A	N/A
chr7:79606722-79607223	Stat1-ko	CD8 T cell	1.366	0.0353	N/A	N/A
chr19:32030421-32030803	Stat1-ko	CD8 T cell	-1.984	0.0357	N/A	N/A
chr15:100180870-100181021	Stat1-ko	CD8 T cell	1.353	0.036	N/A	N/A
chr2:3229077-3229428	Stat1-ko	CD8 T cell	-1.965	0.0362	N/A	N/A
chr6:47587458-47587782	Stat1-ko	CD8 T cell	-2.031	0.0367	N/A	N/A
chr17:43046043-43046658	Stat1-ko	CD8 T cell	-2.568	0.0369	N/A	N/A
chr1:165187021-165187845	Stat1-ko	CD8 T cell	1.262	0.037	N/A	N/A
chr4:152382914-152383289	Stat1-ko	CD8 T cell	1.543	0.0372	N/A	N/A
chr1:171321411-171321822	Stat1-ko	CD8 T cell	-2.308	0.0372	N/A	N/A
chr18:61965349-61965571	Stat1-ko	CD8 T cell	-1.904	0.0375	N/A	N/A
chr19:60681424-60682030	Stat1-ko	CD8 T cell	-3.289	0.0378	N/A	N/A
chr4:87823683-87823977	Stat1-ko	CD8 T cell	1.353	0.0378	N/A	N/A
chr4:133423731-133423983	Stat1-ko	CD8 T cell	1.457	0.0378	N/A	N/A
chrX:150413285-150413518	Stat1-ko	CD8 T cell	-1.864	0.0378	N/A	N/A
chr12:4930888-4931487	Stat1-ko	CD8 T cell	-2.151	0.0381	N/A	N/A
chr5:25115859-25116320	Stat1-ko	CD8 T cell	1.37	0.0381	N/A	N/A
chr14:10581984-10582321	Stat1-ko	CD8 T cell	-1.861	0.0381	N/A	N/A
chr2:83828013-83828160	Stat1-ko	CD8 T cell	1.449	0.0383	N/A	N/A
chr7:135667039-135667684	Stat1-ko	CD8 T cell	1.005	0.0383	N/A	N/A
chrX:103556982-103557455	Stat1-ko	CD8 T cell	-1.145	0.0384	N/A	N/A
chr19:41264705-41264922	Stat1-ko	CD8 T cell	-1.835	0.0384	N/A	N/A
chr3:21813488-21813712	Stat1-ko	CD8 T cell	-1.902	0.0385	N/A	N/A
chr6:71293486-71293993	Stat1-ko	CD8 T cell	1.082	0.0386	N/A	ENSMUSG00000073018
chr19:57457266-57457413	Stat1-ko	CD8 T cell	-2.26	0.0386	N/A	N/A
chrX:23767921-23768199	Stat1-ko	CD8 T cell	-2.098	0.0387	N/A	N/A
chr8:36267215-36268157	Stat1-ko	CD8 T cell	1.057	0.0388	N/A	N/A
chr2:166012103-166012587	Stat1-ko	CD8 T cell	-2.077	0.0388	N/A	N/A
chr9:58578792-58578966	Stat1-ko	CD8 T cell	-2.083	0.0388	N/A	N/A
chr8:4292713-4293129	Stat1-ko	CD8 T cell	-1.757	0.0393	N/A	N/A
chr7:140955445-140955660	Stat1-ko	CD8 T cell	1.27	0.0394	N/A	N/A
chr2:61585423-61585864	Stat1-ko	CD8 T cell	-1.908	0.04	N/A	N/A
chr5:56736763-56737124	Stat1-ko	CD8 T cell	1.203	0.04	N/A	N/A
chr15:78480215-78480502	Stat1-ko	CD8 T cell	-2.13	0.0403	N/A	N/A
chr4:59859761-59860362	Stat1-ko	CD8 T cell	1.293	0.0404	N/A	N/A
chr18:68931795-68931989	Stat1-ko	CD8 T cell	-2.257	0.0405	N/A	N/A
chr15:97337859-97338250	Stat1-ko	CD8 T cell	1.195	0.0405	N/A	N/A
chr1:16745896-16746328	Stat1-ko	CD8 T cell	-2.412	0.0405	N/A	N/A
chr9:85710426-85710625	Stat1-ko	CD8 T cell	-2.088	0.0406	N/A	N/A
chr2:38610040-38610594	Stat1-ko	CD8 T cell	-2.073	0.0406	N/A	N/A
chr17:73724423-73724683	Stat1-ko	CD8 T cell	-1.718	0.0407	N/A	N/A
chr14:64895264-64895638	Stat1-ko	CD8 T cell	-1.793	0.0407	N/A	N/A
chr13:108774951-108775544	Stat1-ko	CD8 T cell	-1.811	0.0407	N/A	N/A
chr2:29751505-29751779	Stat1-ko	CD8 T cell	1.479	0.0408	N/A	N/A
chr8:77154592-77154894	Stat1-ko	CD8 T cell	-2.034	0.0409	N/A	N/A
chr14:102811072-102811353	Stat1-ko	CD8 T cell	-1.998	0.041	N/A	N/A
chr11:68468921-68469297	Stat1-ko	CD8 T cell	1.708	0.0411	N/A	N/A
chr10:111411332-111412375	Stat1-ko	CD8 T cell	1.219	0.0411	N/A	N/A
chr9:37340017-37340343	Stat1-ko	CD8 T cell	-1.934	0.0417	N/A	N/A
chr3:38524242-38524614	Stat1-ko	CD8 T cell	-2.277	0.0419	N/A	N/A
chr14:50896096-50896597	Stat1-ko	CD8 T cell	1.27	0.0421	N/A	N/A
chr4:123531408-123531722	Stat1-ko	CD8 T cell	1.295	0.0421	N/A	N/A
chr1:87164466-87164781	Stat1-ko	CD8 T cell	1.786	0.0424	N/A	N/A
chr13:6062257-6062636	Stat1-ko	CD8 T cell	-2.145	0.0425	N/A	N/A
chr3:51183414-51184122	Stat1-ko	CD8 T cell	1.435	0.0426	N/A	N/A
chr7:118872739-118873024	Stat1-ko	CD8 T cell	-2.236	0.0427	N/A	N/A
chr7:30176488-30176895	Stat1-ko	CD8 T cell	-1.728	0.0428	N/A	N/A
chr1:35846650-35846903	Stat1-ko	CD8 T cell	-1.975	0.0434	N/A	N/A
chrX:36630850-36631144	Stat1-ko	CD8 T cell	-1.954	0.0436	N/A	N/A
chr18:84892809-84893027	Stat1-ko	CD8 T cell	-1.836	0.0436	N/A	N/A
chr3:96081067-96081352	Stat1-ko	CD8 T cell	-1.845	0.0438	N/A	N/A
chr16:22256781-22257104	Stat1-ko	CD8 T cell	-2.153	0.0439	N/A	N/A
chr3:89941474-89942178	Stat1-ko	CD8 T cell	1.332	0.044	N/A	N/A
chr6:39289576-39290176	Stat1-ko	CD8 T cell	-2.063	0.0441	N/A	N/A
chr5:90324059-90324666	Stat1-ko	CD8 T cell	-2.016	0.0441	N/A	N/A
chr1:188999692-189000754	Stat1-ko	CD8 T cell	1.094	0.0442	N/A	N/A
chr7:98162456-98162668	Stat1-ko	CD8 T cell	1.381	0.0443	N/A	N/A
chr1:139267854-139268286	Stat1-ko	CD8 T cell	-2.14	0.0444	N/A	N/A
chr15:103316313-103316813	Stat1-ko	CD8 T cell	1.127	0.0445	N/A	N/A
chr9:94677253-94677534	Stat1-ko	CD8 T cell	-1.816	0.0451	N/A	N/A
chr12:55019290-55020309	Stat1-ko	CD8 T cell	-1.146	0.0456	N/A	N/A
chr7:45073124-45073707	Stat1-ko	CD8 T cell	1.564	0.0456	N/A	N/A
chr17:43012796-43012966	Stat1-ko	CD8 T cell	-2.187	0.0457	N/A	N/A
chr4:57941930-57942237	Stat1-ko	CD8 T cell	-1.786	0.0458	N/A	N/A
chr11:115359774-115360152	Stat1-ko	CD8 T cell	1.182	0.0462	N/A	N/A
chr2:4721106-4721519	Stat1-ko	CD8 T cell	1.22	0.0465	N/A	N/A
chrX:68706108-68706453	Stat1-ko	CD8 T cell	-2.096	0.0465	N/A	N/A
chr10:117040439-117040729	Stat1-ko	CD8 T cell	1.301	0.0466	N/A	N/A
chr18:12188567-12189190	Stat1-ko	CD8 T cell	1.057	0.0466	N/A	N/A
chr18:79338773-79339100	Stat1-ko	CD8 T cell	-2.226	0.0467	N/A	N/A
chr16:97462314-97462461	Stat1-ko	CD8 T cell	-2.351	0.0467	N/A	N/A
chr2:75151090-75151282	Stat1-ko	CD8 T cell	-1.977	0.0472	N/A	N/A
chr19:23781857-23782453	Stat1-ko	CD8 T cell	-2.115	0.0473	N/A	N/A
chr6:12049900-12050169	Stat1-ko	CD8 T cell	-2.785	0.0473	N/A	N/A
chr2:37924207-37924635	Stat1-ko	CD8 T cell	1.338	0.0473	N/A	N/A
chr6:37842687-37843587	Stat1-ko	CD8 T cell	-1.312	0.0474	N/A	N/A
chr3:38533737-38534041	Stat1-ko	CD8 T cell	1.112	0.0474	N/A	N/A
chr15:89288476-89288652	Stat1-ko	CD8 T cell	1.294	0.0475	N/A	N/A
chr19:37814389-37814967	Stat1-ko	CD8 T cell	-2.266	0.0476	N/A	N/A
chr16:44494574-44494859	Stat1-ko	CD8 T cell	-1.761	0.0476	N/A	N/A
chr10:25163528-25163755	Stat1-ko	CD8 T cell	-2.116	0.0476	N/A	N/A
chr12:112091108-112091472	Stat1-ko	CD8 T cell	-1.748	0.0476	N/A	N/A
chr12:98181748-98182227	Stat1-ko	CD8 T cell	-1.88	0.0476	N/A	N/A
chr13:61805193-61805340	Stat1-ko	CD8 T cell	-2.12	0.0477	N/A	N/A
chrX:36226670-36226896	Stat1-ko	CD8 T cell	-1.936	0.0477	N/A	N/A
chr16:31048187-31048708	Stat1-ko	CD8 T cell	1.271	0.048	N/A	N/A
chr14:64884587-64885568	Stat1-ko	CD8 T cell	-1.404	0.048	N/A	N/A
chr9:26755603-26755986	Stat1-ko	CD8 T cell	1.636	0.0482	N/A	N/A
chr13:41453561-41453808	Stat1-ko	CD8 T cell	1.286	0.0482	N/A	N/A
chr2:38291154-38292069	Stat1-ko	CD8 T cell	1.214	0.0482	N/A	N/A
chr6:88926743-88927255	Stat1-ko	CD8 T cell	1.052	0.0488	N/A	N/A
chr4:116342193-116342456	Stat1-ko	CD8 T cell	-2.211	0.0489	N/A	N/A
chr8:88816884-88817301	Stat1-ko	CD8 T cell	1.457	0.0489	N/A	N/A
chr12:69513009-69513684	Stat1-ko	CD8 T cell	-1.425	0.0491	N/A	N/A
chr13:97064443-97064732	Stat1-ko	CD8 T cell	1.315	0.0491	N/A	N/A
chr4:123216804-123217152	Stat1-ko	CD8 T cell	-1.867	0.0492	N/A	N/A
chr2:164131503-164131940	Stat1-ko	CD8 T cell	1.243	0.0494	N/A	N/A
chr16:38002521-38002938	Stat1-ko	CD8 T cell	1.171	0.0495	N/A	N/A
chr5:17999677-18000840	Stat1-ko	CD8 T cell	-2.154	0.0496	N/A	N/A
chr6:38940590-38941542	Stat1-ko	CD8 T cell	1.02	0.0496	N/A	N/A
chr5:33034089-33034507	Stat1-ko	CD8 T cell	1.033	0.0497	N/A	N/A
chr16:35068807-35069361	Stat1-ko	CD8 T cell	1.538	0.0499	N/A	N/A
chr3:115965920-115966273	Stat1-ko	CD8 T cell	-2.153	0.05	N/A	N/A
chr6:89007063-89007369	Stat1-ko	CD8 T cell	-1.812	0.05	N/A	N/A
chrX:106186501-106187483	Stat1-ko	Macrophage	1.149	0.000131	Pgk1	ENSMUSG00000062070
chr12:103443170-103444154	Stat1-ko	Macrophage	-2.438	0.00088	Ifi27l2a	ENSMUSG00000079017
chr12:103433951-103435066	Stat1-ko	Macrophage	-1.521	0.00244	Ifi27	ENSMUSG00000064215
chr2:147083444-147085526	Stat1-ko	Macrophage	1.026	0.00252	Nkx2-4	ENSMUSG00000054160
chr2:172549300-172549710	Stat1-ko	Macrophage	-2.821	0.00667	Tfap2c	ENSMUSG00000028640
chr12:76444380-76444732	Stat1-ko	Macrophage	-2.119	0.0091	Gm10451	ENSMUSG00000073000
chr16:23609418-23610321	Stat1-ko	Macrophage	-1.738	0.0132	Rtp4	ENSMUSG00000033355
chr2:170497118-170497688	Stat1-ko	Macrophage	-2.074	0.0198	Cyp24a1	ENSMUSG00000038567
chr2:163820647-163821175	Stat1-ko	Macrophage	-2.223	0.0204	Ccn5	ENSMUSG00000027656
chr16:91269463-91269835	Stat1-ko	Macrophage	1.076	0.0412	Olig1	ENSMUSG00000046160
chr10:116017836-116018760	Stat1-ko	Macrophage	1.016	0.0421	Ptprr	ENSMUSG00000020151
chr19:4698143-4698564	Stat1-ko	Macrophage	-2.223	0.0421	Gm960	ENSMUSG00000071691
chr11:48992137-48992824	Stat1-ko	Macrophage	-1.667	0.0468	Gm12185	ENSMUSG00000048852
chr1:59186211-59186778	Stat1-ko	Macrophage	3.194	7.08e-13	N/A	N/A
chr1:52143131-52143573	Stat1-ko	Macrophage	3.058	5.74e-09	N/A	N/A
chr14:77906407-77907065	Stat1-ko	Macrophage	-3.507	8.03e-09	N/A	N/A
chr1:58897339-58898232	Stat1-ko	Macrophage	-3.348	7.05e-08	N/A	N/A
chr1:52141443-52141861	Stat1-ko	Macrophage	-4.38	1.94e-07	N/A	N/A
chr7:104501661-104502466	Stat1-ko	Macrophage	2.461	2.68e-07	N/A	ENSMUSG00000082154
chr19:55787504-55787771	Stat1-ko	Macrophage	-2.95	6.46e-07	N/A	N/A
chr11:48927712-48928427	Stat1-ko	Macrophage	-3.763	3.62e-06	N/A	N/A
chr16:84881794-84882243	Stat1-ko	Macrophage	3.136	1.39e-05	N/A	N/A
chr16:22593947-22594300	Stat1-ko	Macrophage	-2.978	3.7e-05	N/A	ENSMUSG00000084511
chr1:52146486-52146958	Stat1-ko	Macrophage	1.649	4.22e-05	N/A	N/A
chr13:100391127-100391418	Stat1-ko	Macrophage	-2.947	5.82e-05	N/A	N/A
chr13:30953525-30953975	Stat1-ko	Macrophage	-3.434	6.34e-05	N/A	N/A
chr9:44238463-44239237	Stat1-ko	Macrophage	-3.469	6.43e-05	N/A	N/A
chr1:180723545-180724089	Stat1-ko	Macrophage	-2.739	7.67e-05	N/A	N/A
chr9:90104747-90105043	Stat1-ko	Macrophage	-2.79	9.22e-05	N/A	N/A
chr2:132511081-132511347	Stat1-ko	Macrophage	-3.079	0.000126	N/A	N/A
chr11:40743842-40745066	Stat1-ko	Macrophage	-2.808	0.00013	N/A	N/A
chr3:130360721-130361298	Stat1-ko	Macrophage	1.543	0.000151	N/A	N/A
chr8:117600832-117601109	Stat1-ko	Macrophage	-3.062	0.000167	N/A	N/A
chr15:91786078-91786587	Stat1-ko	Macrophage	-3.004	0.000175	N/A	N/A
chr17:73913487-73914106	Stat1-ko	Macrophage	-2.768	0.000291	N/A	N/A
chr6:53782958-53783276	Stat1-ko	Macrophage	-2.705	0.000375	N/A	N/A
chr17:73064273-73064902	Stat1-ko	Macrophage	-2.867	0.000484	N/A	N/A
chr2:19301935-19302171	Stat1-ko	Macrophage	-2.213	0.00052	N/A	N/A
chr11:22954407-22954762	Stat1-ko	Macrophage	-2.6	0.000536	N/A	N/A
chr13:12475198-12475746	Stat1-ko	Macrophage	-2.208	0.000576	N/A	N/A
chr13:104259018-104259329	Stat1-ko	Macrophage	-2.829	0.000603	N/A	N/A
chr10:118736630-118736905	Stat1-ko	Macrophage	-2.514	0.000608	N/A	N/A
chrX:48432699-48432847	Stat1-ko	Macrophage	1.464	0.000973	N/A	N/A
chr10:116943057-116943338	Stat1-ko	Macrophage	-2.263	0.00105	N/A	N/A
chr2:164157382-164157964	Stat1-ko	Macrophage	-2.701	0.00107	N/A	ENSMUSG00000084446
chr2:132497442-132497951	Stat1-ko	Macrophage	-2.305	0.00111	N/A	N/A
chr1:132150112-132150692	Stat1-ko	Macrophage	-3.346	0.00114	N/A	N/A
chr1:127765494-127765774	Stat1-ko	Macrophage	-2.227	0.00119	N/A	N/A
chr1:119892986-119893433	Stat1-ko	Macrophage	1.364	0.0012	N/A	N/A
chr1:164957076-164957411	Stat1-ko	Macrophage	-2.125	0.00126	N/A	N/A
chr6:97454408-97454643	Stat1-ko	Macrophage	-2.216	0.00131	N/A	N/A
chr4:147738598-147739047	Stat1-ko	Macrophage	-2.351	0.00137	N/A	ENSMUSG00000081179
chrX:98698684-98699124	Stat1-ko	Macrophage	-2.48	0.0014	N/A	N/A
chr18:56047449-56047906	Stat1-ko	Macrophage	-3.016	0.00142	N/A	N/A
chr2:113866138-113866592	Stat1-ko	Macrophage	-3.07	0.00143	N/A	N/A
chr11:96642392-96642875	Stat1-ko	Macrophage	-2.232	0.00149	N/A	N/A
chr17:32333683-32334462	Stat1-ko	Macrophage	-3.302	0.00153	N/A	N/A
chr11:46370239-46370935	Stat1-ko	Macrophage	-2.303	0.00174	N/A	N/A
chr14:74942976-74943343	Stat1-ko	Macrophage	-2.213	0.00175	N/A	N/A
chr5:120906675-120907321	Stat1-ko	Macrophage	-3.128	0.00176	N/A	N/A
chr19:16383343-16383664	Stat1-ko	Macrophage	-2.211	0.00186	N/A	N/A
chr9:56177770-56178161	Stat1-ko	Macrophage	-3.033	0.00187	N/A	N/A
chr3:151748518-151748977	Stat1-ko	Macrophage	-2.913	0.00188	N/A	N/A
chrX:134170693-134171031	Stat1-ko	Macrophage	-1.988	0.00189	N/A	N/A
chr14:76632670-76633126	Stat1-ko	Macrophage	1.276	0.00209	N/A	N/A
chr5:53503153-53504011	Stat1-ko	Macrophage	1.008	0.00211	N/A	N/A
chr1:172594516-172594801	Stat1-ko	Macrophage	-2.69	0.00212	N/A	N/A
chr19:43584817-43585160	Stat1-ko	Macrophage	-2.417	0.00224	N/A	N/A
chrX:35938137-35938686	Stat1-ko	Macrophage	-2.318	0.00237	N/A	N/A
chr8:119544930-119546278	Stat1-ko	Macrophage	-2.502	0.00243	N/A	N/A
chr9:56257769-56258778	Stat1-ko	Macrophage	-2.239	0.00257	N/A	ENSMUSG00000097111
chr9:96259792-96260108	Stat1-ko	Macrophage	-2.355	0.00267	N/A	N/A
chr7:129764473-129764792	Stat1-ko	Macrophage	-3.004	0.00275	N/A	N/A
chrX:7269140-7269640	Stat1-ko	Macrophage	-2.87	0.00282	N/A	N/A
chr13:81641727-81642177	Stat1-ko	Macrophage	2.099	0.00288	N/A	N/A
chr1:36266313-36266630	Stat1-ko	Macrophage	-1.916	0.00301	N/A	N/A
chr16:21818119-21818494	Stat1-ko	Macrophage	-2.497	0.00308	N/A	N/A
chr5:118600396-118600863	Stat1-ko	Macrophage	-3.172	0.00312	N/A	N/A
chr4:47000791-47001568	Stat1-ko	Macrophage	-2.243	0.00317	N/A	N/A
chr10:40170889-40172382	Stat1-ko	Macrophage	1.094	0.00331	N/A	N/A
chr1:133364117-133364416	Stat1-ko	Macrophage	-2.223	0.00342	N/A	N/A
chr1:88450549-88451119	Stat1-ko	Macrophage	-2.374	0.00345	N/A	N/A
chrX:103341310-103342042	Stat1-ko	Macrophage	-2.645	0.00354	N/A	N/A
chr18:67808889-67809481	Stat1-ko	Macrophage	-2.445	0.00362	N/A	N/A
chr4:149061106-149061458	Stat1-ko	Macrophage	1.45	0.00363	N/A	N/A
chr5:136394549-136394961	Stat1-ko	Macrophage	-2.851	0.00374	N/A	N/A
chr15:79931595-79931997	Stat1-ko	Macrophage	-2.911	0.00414	N/A	N/A
chr2:35247756-35248171	Stat1-ko	Macrophage	-2.84	0.00419	N/A	N/A
chr14:31244761-31245075	Stat1-ko	Macrophage	-2.218	0.00422	N/A	N/A
chr1:125574266-125574567	Stat1-ko	Macrophage	-2.751	0.00441	N/A	N/A
chr9:115999311-116000018	Stat1-ko	Macrophage	-2.625	0.00452	N/A	N/A
chr4:83235545-83235906	Stat1-ko	Macrophage	-2.454	0.00452	N/A	N/A
chr6:100882271-100882925	Stat1-ko	Macrophage	-2.529	0.0046	N/A	N/A
chr12:73020950-73021339	Stat1-ko	Macrophage	-1.393	0.00461	N/A	N/A
chr12:85869463-85869828	Stat1-ko	Macrophage	1.783	0.00464	N/A	N/A
chr14:64416736-64417487	Stat1-ko	Macrophage	-2.463	0.00474	N/A	N/A
chr19:32680122-32680648	Stat1-ko	Macrophage	-2.359	0.00478	N/A	N/A
chr2:130167897-130168232	Stat1-ko	Macrophage	-3.028	0.00481	N/A	N/A
chr13:92861394-92862006	Stat1-ko	Macrophage	-2.27	0.00486	N/A	N/A
chr8:47016257-47016698	Stat1-ko	Macrophage	-2.514	0.00506	N/A	N/A
chr15:66807131-66807699	Stat1-ko	Macrophage	-2.401	0.00514	N/A	N/A
chr3:15426884-15427361	Stat1-ko	Macrophage	1.208	0.00518	N/A	N/A
chr10:85828617-85830048	Stat1-ko	Macrophage	1.056	0.00519	N/A	N/A
chr2:163101619-163101909	Stat1-ko	Macrophage	-2.292	0.00525	N/A	N/A
chr3:51084790-51085376	Stat1-ko	Macrophage	-2.875	0.00525	N/A	N/A
chr1:118428355-118428754	Stat1-ko	Macrophage	-2.635	0.00541	N/A	N/A
chr16:50462418-50462803	Stat1-ko	Macrophage	-2.364	0.00556	N/A	N/A
chr14:120323155-120323415	Stat1-ko	Macrophage	-1.796	0.00578	N/A	N/A
chr9:7878173-7878637	Stat1-ko	Macrophage	1.248	0.00585	N/A	N/A
chr1:52169917-52171159	Stat1-ko	Macrophage	-1.247	0.00588	N/A	N/A
chr2:11191210-11191605	Stat1-ko	Macrophage	-2.197	0.00613	N/A	N/A
chr2:59999256-59999618	Stat1-ko	Macrophage	-2.082	0.00631	N/A	N/A
chr17:43012796-43012966	Stat1-ko	Macrophage	2.061	0.00631	N/A	N/A
chr3:60091899-60092281	Stat1-ko	Macrophage	2.117	0.00631	N/A	N/A
chr15:78451250-78451479	Stat1-ko	Macrophage	-2.037	0.0064	N/A	N/A
chr18:7473328-7473877	Stat1-ko	Macrophage	1.556	0.00651	N/A	N/A
chr1:156024758-156024950	Stat1-ko	Macrophage	-2.091	0.00684	N/A	N/A
chr4:87757068-87757329	Stat1-ko	Macrophage	-2.253	0.00709	N/A	N/A
chr16:75920617-75921573	Stat1-ko	Macrophage	1.033	0.0071	N/A	N/A
chr1:52138979-52139430	Stat1-ko	Macrophage	-3.078	0.00722	N/A	N/A
chr16:96110670-96111312	Stat1-ko	Macrophage	1.056	0.00726	N/A	N/A
chr4:141394819-141395163	Stat1-ko	Macrophage	-2.292	0.00731	N/A	N/A
chr11:87712332-87712624	Stat1-ko	Macrophage	-2.151	0.00752	N/A	N/A
chr15:88855231-88855901	Stat1-ko	Macrophage	1.007	0.00764	N/A	N/A
chr13:91937941-91938523	Stat1-ko	Macrophage	1.566	0.00766	N/A	N/A
chr10:43609519-43610333	Stat1-ko	Macrophage	-2.499	0.00774	N/A	N/A
chr1:161286659-161287248	Stat1-ko	Macrophage	1.016	0.00776	N/A	N/A
chr12:80377618-80377930	Stat1-ko	Macrophage	-2.882	0.0078	N/A	N/A
chr5:134957380-134957934	Stat1-ko	Macrophage	-2.446	0.00781	N/A	N/A
chr13:41128265-41128827	Stat1-ko	Macrophage	-2.078	0.00781	N/A	N/A
chr17:85218019-85218479	Stat1-ko	Macrophage	1.406	0.00791	N/A	N/A
chr10:97631013-97631535	Stat1-ko	Macrophage	2.07	0.00793	N/A	N/A
chr17:27364886-27365399	Stat1-ko	Macrophage	-2.267	0.00817	N/A	N/A
chr7:74522927-74523402	Stat1-ko	Macrophage	1.238	0.00839	N/A	N/A
chr5:67875134-67875684	Stat1-ko	Macrophage	1.987	0.00876	N/A	N/A
chr2:116965919-116966407	Stat1-ko	Macrophage	-2.367	0.00888	N/A	N/A
chr2:60747630-60748052	Stat1-ko	Macrophage	-2.147	0.00894	N/A	N/A
chr4:143144383-143144753	Stat1-ko	Macrophage	-2.336	0.00898	N/A	N/A
chr4:124986918-124987361	Stat1-ko	Macrophage	-1.875	0.00924	N/A	ENSMUSG00000087011
chr6:82919599-82919913	Stat1-ko	Macrophage	-2.453	0.0093	N/A	N/A
chr7:80667049-80667535	Stat1-ko	Macrophage	-2.187	0.00946	N/A	N/A
chr12:51863142-51863428	Stat1-ko	Macrophage	-2.188	0.00969	N/A	N/A
chr7:16629583-16630053	Stat1-ko	Macrophage	-2.499	0.00974	N/A	N/A
chr1:151925973-151926548	Stat1-ko	Macrophage	1.093	0.00974	N/A	N/A
chr14:54712390-54712586	Stat1-ko	Macrophage	1.429	0.00977	N/A	N/A
chr1:54815243-54815472	Stat1-ko	Macrophage	1.424	0.0098	N/A	N/A
chr6:88757955-88758293	Stat1-ko	Macrophage	-1.933	0.00988	N/A	N/A
chr11:58216566-58217017	Stat1-ko	Macrophage	-2.323	0.0099	N/A	N/A
chr7:135019925-135020281	Stat1-ko	Macrophage	1.552	0.00998	N/A	N/A
chr1:89718757-89719145	Stat1-ko	Macrophage	1.575	0.0101	N/A	N/A
chr1:59009319-59009620	Stat1-ko	Macrophage	-2.202	0.0102	N/A	N/A
chr12:32339766-32340252	Stat1-ko	Macrophage	-1.712	0.0103	N/A	N/A
chr4:120011713-120012327	Stat1-ko	Macrophage	-2	0.0106	N/A	N/A
chr15:12579247-12580558	Stat1-ko	Macrophage	-1.977	0.0106	N/A	N/A
chr6:22446399-22447084	Stat1-ko	Macrophage	-2.412	0.0109	N/A	N/A
chr4:15268620-15269305	Stat1-ko	Macrophage	1.136	0.011	N/A	N/A
chr12:103544105-103544544	Stat1-ko	Macrophage	-1.697	0.011	N/A	N/A
chr6:99360810-99361313	Stat1-ko	Macrophage	-1.926	0.0111	N/A	N/A
chr14:26988708-26989055	Stat1-ko	Macrophage	-2.13	0.0111	N/A	N/A
chr18:13306741-13307291	Stat1-ko	Macrophage	1.206	0.0112	N/A	N/A
chr9:106771319-106772059	Stat1-ko	Macrophage	-2.07	0.0112	N/A	N/A
chr17:6731610-6731953	Stat1-ko	Macrophage	-2.018	0.0112	N/A	N/A
chr10:34199633-34200032	Stat1-ko	Macrophage	-2.344	0.0114	N/A	N/A
chr3:14889634-14889850	Stat1-ko	Macrophage	-2.061	0.0115	N/A	N/A
chr10:53984937-53985579	Stat1-ko	Macrophage	1.193	0.0116	N/A	N/A
chr14:99010234-99010722	Stat1-ko	Macrophage	1.399	0.0118	N/A	N/A
chr1:80613257-80614023	Stat1-ko	Macrophage	1.131	0.012	N/A	N/A
chr14:61012358-61012918	Stat1-ko	Macrophage	-2.32	0.0121	N/A	N/A
chr6:32028187-32028877	Stat1-ko	Macrophage	1.231	0.0122	N/A	N/A
chr8:94408140-94409054	Stat1-ko	Macrophage	-2.209	0.0122	N/A	N/A
chr3:107852756-107853759	Stat1-ko	Macrophage	1.133	0.0123	N/A	N/A
chr2:26341961-26342562	Stat1-ko	Macrophage	-2.51	0.0124	N/A	N/A
chr7:6265643-6266069	Stat1-ko	Macrophage	-2.229	0.0125	N/A	N/A
chr17:80204739-80204922	Stat1-ko	Macrophage	2.529	0.0125	N/A	N/A
chr10:44330722-44331187	Stat1-ko	Macrophage	-2.06	0.0126	N/A	N/A
chr3:135565227-135565717	Stat1-ko	Macrophage	1.341	0.0127	N/A	N/A
chr3:10004744-10005253	Stat1-ko	Macrophage	1.216	0.0127	N/A	N/A
chr8:85651184-85651662	Stat1-ko	Macrophage	-1.739	0.0128	N/A	N/A
chr1:58381459-58381924	Stat1-ko	Macrophage	-2.872	0.0128	N/A	N/A
chr7:31181234-31181598	Stat1-ko	Macrophage	-2.198	0.0129	N/A	N/A
chrX:13752486-13752827	Stat1-ko	Macrophage	-2.034	0.0129	N/A	N/A
chr15:67129872-67130380	Stat1-ko	Macrophage	1.373	0.013	N/A	N/A
chr10:20167416-20167787	Stat1-ko	Macrophage	-2.025	0.0133	N/A	N/A
chr2:18687866-18688065	Stat1-ko	Macrophage	-2.829	0.0133	N/A	N/A
chr1:52163658-52164450	Stat1-ko	Macrophage	-1.908	0.0134	N/A	N/A
chr10:117883548-117884007	Stat1-ko	Macrophage	1.314	0.0135	N/A	N/A
chr15:42849736-42850577	Stat1-ko	Macrophage	1.274	0.0135	N/A	N/A
chr11:95421125-95421426	Stat1-ko	Macrophage	-2.792	0.0138	N/A	N/A
chr1:82235215-82236060	Stat1-ko	Macrophage	-2.4	0.0139	N/A	N/A
chrY:90740954-90741704	Stat1-ko	Macrophage	1.601	0.0139	N/A	N/A
chr12:36134544-36134911	Stat1-ko	Macrophage	1.432	0.014	N/A	N/A
chr1:144373555-144374569	Stat1-ko	Macrophage	1.174	0.0141	N/A	N/A
chr1:159516893-159517543	Stat1-ko	Macrophage	1.581	0.0142	N/A	N/A
chr18:54893468-54893783	Stat1-ko	Macrophage	1.656	0.0144	N/A	N/A
chr2:11488710-11489119	Stat1-ko	Macrophage	-2.589	0.0145	N/A	N/A
chr1:6979173-6979584	Stat1-ko	Macrophage	1.421	0.0146	N/A	N/A
chr17:5472266-5472598	Stat1-ko	Macrophage	-2.132	0.0146	N/A	N/A
chr1:152841049-152841406	Stat1-ko	Macrophage	-2.218	0.0148	N/A	N/A
chrX:11701161-11701550	Stat1-ko	Macrophage	1.249	0.0148	N/A	N/A
chr11:80932184-80932699	Stat1-ko	Macrophage	-1.945	0.0149	N/A	N/A
chr8:105152484-105152981	Stat1-ko	Macrophage	-2.605	0.0149	N/A	N/A
chr6:147606534-147607233	Stat1-ko	Macrophage	1.1	0.0149	N/A	N/A
chr15:98630670-98631129	Stat1-ko	Macrophage	1.121	0.015	N/A	N/A
chr8:22423221-22423659	Stat1-ko	Macrophage	-2.062	0.0152	N/A	N/A
chr7:121456935-121457601	Stat1-ko	Macrophage	-2.59	0.0152	N/A	N/A
chr17:79568444-79568762	Stat1-ko	Macrophage	-1.844	0.0153	N/A	N/A
chr18:69588441-69588763	Stat1-ko	Macrophage	1.253	0.0153	N/A	N/A
chr13:63634084-63634846	Stat1-ko	Macrophage	-2.461	0.0153	N/A	N/A
chr12:112850008-112850218	Stat1-ko	Macrophage	1.595	0.0154	N/A	N/A
chr11:84919324-84919652	Stat1-ko	Macrophage	-2.419	0.0155	N/A	N/A
chr7:4612103-4612769	Stat1-ko	Macrophage	-1.729	0.0156	N/A	N/A
chr15:50653977-50654597	Stat1-ko	Macrophage	1.257	0.0158	N/A	N/A
chr3:88412481-88413118	Stat1-ko	Macrophage	-2.665	0.0159	N/A	N/A
chr3:53502387-53502729	Stat1-ko	Macrophage	-2.27	0.016	N/A	N/A
chr8:26847005-26847363	Stat1-ko	Macrophage	1.224	0.016	N/A	N/A
chr7:98711546-98711840	Stat1-ko	Macrophage	-2.421	0.0161	N/A	N/A
chr2:167512988-167513292	Stat1-ko	Macrophage	-1.94	0.0161	N/A	N/A
chr12:80982365-80982724	Stat1-ko	Macrophage	-2.077	0.0162	N/A	N/A
chr2:32436883-32437658	Stat1-ko	Macrophage	-2.507	0.0163	N/A	N/A
chr6:122257985-122258406	Stat1-ko	Macrophage	-1.963	0.0163	N/A	N/A
chr3:142499004-142499383	Stat1-ko	Macrophage	-2.092	0.0164	N/A	N/A
chr5:113471441-113471787	Stat1-ko	Macrophage	-2.488	0.0164	N/A	N/A
chr4:151838623-151839038	Stat1-ko	Macrophage	1.285	0.0165	N/A	N/A
chr1:153492718-153492914	Stat1-ko	Macrophage	-2.797	0.0166	N/A	N/A
chr16:27468755-27469195	Stat1-ko	Macrophage	1.315	0.0169	N/A	N/A
chr5:117069336-117069843	Stat1-ko	Macrophage	-2.501	0.0169	N/A	N/A
chr12:76490778-76491207	Stat1-ko	Macrophage	-1.881	0.0174	N/A	N/A
chr5:120440025-120440409	Stat1-ko	Macrophage	-2.607	0.0175	N/A	N/A
chr7:77095156-77095595	Stat1-ko	Macrophage	1.691	0.0176	N/A	N/A
chr19:16260499-16260830	Stat1-ko	Macrophage	-1.962	0.0176	N/A	N/A
chr11:94596459-94596792	Stat1-ko	Macrophage	-2.226	0.0177	N/A	N/A
chr3:35746839-35747567	Stat1-ko	Macrophage	-1.612	0.0178	N/A	N/A
chr10:41958855-41959072	Stat1-ko	Macrophage	1.338	0.0178	N/A	N/A
chr18:65752090-65752455	Stat1-ko	Macrophage	-1.283	0.018	N/A	N/A
chr1:136126875-136127285	Stat1-ko	Macrophage	-1.426	0.0181	N/A	N/A
chr8:71853396-71853712	Stat1-ko	Macrophage	-2.242	0.0181	N/A	N/A
chr10:6885551-6886209	Stat1-ko	Macrophage	-2.342	0.0182	N/A	N/A
chr12:11264940-11265087	Stat1-ko	Macrophage	-2.271	0.0183	N/A	N/A
chr4:108623743-108624098	Stat1-ko	Macrophage	-2.034	0.0183	N/A	N/A
chr19:18563674-18564165	Stat1-ko	Macrophage	1.511	0.0185	N/A	N/A
chr14:121877388-121877805	Stat1-ko	Macrophage	1.145	0.019	N/A	N/A
chr11:20161089-20161443	Stat1-ko	Macrophage	-2.041	0.0192	N/A	N/A
chr19:3433984-3434383	Stat1-ko	Macrophage	-2.238	0.0194	N/A	N/A
chr19:23850234-23850947	Stat1-ko	Macrophage	-2.236	0.0194	N/A	N/A
chr8:46755699-46756603	Stat1-ko	Macrophage	-1.466	0.0195	N/A	N/A
chr1:105746462-105748108	Stat1-ko	Macrophage	1.034	0.0195	N/A	N/A
chr5:130007445-130007743	Stat1-ko	Macrophage	-2.532	0.0195	N/A	N/A
chr11:57673055-57673461	Stat1-ko	Macrophage	-2.176	0.0195	N/A	N/A
chr4:99336133-99336524	Stat1-ko	Macrophage	-2.198	0.0195	N/A	N/A
chr10:37330019-37330709	Stat1-ko	Macrophage	-2.406	0.0196	N/A	N/A
chr7:144180890-144181212	Stat1-ko	Macrophage	-2.244	0.0196	N/A	N/A
chr9:80387939-80388299	Stat1-ko	Macrophage	-2.124	0.0197	N/A	N/A
chr2:60375051-60375792	Stat1-ko	Macrophage	-2.296	0.0198	N/A	N/A
chr7:43342984-43343616	Stat1-ko	Macrophage	1.046	0.0199	N/A	N/A
chr4:137339358-137339623	Stat1-ko	Macrophage	-2.282	0.0199	N/A	N/A
chr15:99471112-99471394	Stat1-ko	Macrophage	-2.234	0.0199	N/A	N/A
chr1:39986499-39987432	Stat1-ko	Macrophage	-2.094	0.02	N/A	N/A
chr10:43642386-43642875	Stat1-ko	Macrophage	-1.834	0.02	N/A	N/A
chr11:32732521-32733105	Stat1-ko	Macrophage	-1.901	0.0201	N/A	N/A
chr3:10304305-10304653	Stat1-ko	Macrophage	-1.775	0.0201	N/A	N/A
chr6:86871779-86872172	Stat1-ko	Macrophage	-1.857	0.0204	N/A	N/A
chr1:191045234-191045644	Stat1-ko	Macrophage	-2.165	0.0205	N/A	N/A
chr18:83009739-83010106	Stat1-ko	Macrophage	1.215	0.0207	N/A	N/A
chr5:150495780-150496286	Stat1-ko	Macrophage	-2.185	0.0208	N/A	N/A
chr16:36674344-36674837	Stat1-ko	Macrophage	-1.838	0.0209	N/A	N/A
chr2:166819053-166819473	Stat1-ko	Macrophage	-2.082	0.021	N/A	N/A
chr5:24759873-24760213	Stat1-ko	Macrophage	-2.018	0.021	N/A	N/A
chr15:54114024-54114668	Stat1-ko	Macrophage	1.397	0.0211	N/A	N/A
chr3:50391697-50392037	Stat1-ko	Macrophage	1.814	0.0211	N/A	N/A
chr6:90750191-90750342	Stat1-ko	Macrophage	1.751	0.0212	N/A	N/A
chr2:60369496-60370793	Stat1-ko	Macrophage	1.073	0.0212	N/A	N/A
chr1:85111623-85111918	Stat1-ko	Macrophage	-1.423	0.0213	N/A	N/A
chr2:38164390-38164942	Stat1-ko	Macrophage	-1.802	0.0214	N/A	N/A
chr6:120065303-120066357	Stat1-ko	Macrophage	-2.431	0.0214	N/A	N/A
chr2:80639990-80640198	Stat1-ko	Macrophage	-1.857	0.0215	N/A	N/A
chr1:106148959-106149413	Stat1-ko	Macrophage	1.075	0.0215	N/A	N/A
chr2:5382232-5382885	Stat1-ko	Macrophage	-1.904	0.0216	N/A	N/A
chr6:99833413-99833773	Stat1-ko	Macrophage	1.677	0.0217	N/A	N/A
chr16:33043212-33043658	Stat1-ko	Macrophage	-1.908	0.0218	N/A	N/A
chr3:126831300-126832000	Stat1-ko	Macrophage	1.457	0.0219	N/A	N/A
chr3:37302657-37303068	Stat1-ko	Macrophage	1.204	0.0219	N/A	N/A
chr10:38917252-38917682	Stat1-ko	Macrophage	-2.053	0.0221	N/A	N/A
chr12:32961105-32961518	Stat1-ko	Macrophage	-2.419	0.0222	N/A	N/A
chr11:114523382-114523715	Stat1-ko	Macrophage	-1.958	0.0224	N/A	N/A
chr9:48537993-48539018	Stat1-ko	Macrophage	-1.94	0.0224	N/A	N/A
chr6:149126554-149127042	Stat1-ko	Macrophage	-2.207	0.0225	N/A	N/A
chr17:33896908-33897494	Stat1-ko	Macrophage	-2.572	0.0226	N/A	N/A
chr14:99166008-99166637	Stat1-ko	Macrophage	1.193	0.0229	N/A	N/A
chr19:29365208-29365459	Stat1-ko	Macrophage	-2.222	0.023	N/A	N/A
chr1:150145044-150145462	Stat1-ko	Macrophage	-2.186	0.023	N/A	N/A
chr17:26570621-26571215	Stat1-ko	Macrophage	1.731	0.0232	N/A	N/A
chr1:58300931-58301538	Stat1-ko	Macrophage	-2.086	0.0233	N/A	N/A
chr9:54960850-54961492	Stat1-ko	Macrophage	-1.461	0.0233	N/A	N/A
chr18:55020460-55020852	Stat1-ko	Macrophage	-1.643	0.0234	N/A	N/A
chr14:19721906-19722449	Stat1-ko	Macrophage	-1.881	0.0234	N/A	N/A
chr19:11049919-11050091	Stat1-ko	Macrophage	-2.226	0.0234	N/A	N/A
chr19:7262843-7263328	Stat1-ko	Macrophage	-2.092	0.0236	N/A	N/A
chr17:21504503-21504876	Stat1-ko	Macrophage	-2.034	0.0238	N/A	N/A
chr2:155107173-155107816	Stat1-ko	Macrophage	-2.373	0.0238	N/A	N/A
chr1:132212194-132212692	Stat1-ko	Macrophage	-1.861	0.0239	N/A	N/A
chr2:30962214-30962822	Stat1-ko	Macrophage	-2.428	0.024	N/A	N/A
chr7:98880207-98880475	Stat1-ko	Macrophage	1.517	0.0242	N/A	N/A
chr14:121949713-121950247	Stat1-ko	Macrophage	1.171	0.0242	N/A	N/A
chr4:124646400-124646966	Stat1-ko	Macrophage	-1.589	0.0243	N/A	N/A
chr4:118465637-118466128	Stat1-ko	Macrophage	-2.19	0.0244	N/A	N/A
chr9:85400511-85400847	Stat1-ko	Macrophage	-2.436	0.0244	N/A	N/A
chr1:178330682-178330878	Stat1-ko	Macrophage	-1.916	0.0245	N/A	N/A
chr18:5414023-5415025	Stat1-ko	Macrophage	1.045	0.0247	N/A	N/A
chr13:74861425-74861998	Stat1-ko	Macrophage	-1.665	0.0247	N/A	N/A
chr2:177497933-177498705	Stat1-ko	Macrophage	1.239	0.0247	N/A	ENSMUSG00000094786
chr3:35923528-35923887	Stat1-ko	Macrophage	-2	0.0248	N/A	N/A
chr18:46464570-46464893	Stat1-ko	Macrophage	1.847	0.0249	N/A	N/A
chr11:32363676-32364676	Stat1-ko	Macrophage	-1.72	0.025	N/A	N/A
chr13:36463563-36464338	Stat1-ko	Macrophage	1.215	0.0253	N/A	N/A
chr18:65007593-65008388	Stat1-ko	Macrophage	-1.022	0.0255	N/A	N/A
chr1:91192076-91192707	Stat1-ko	Macrophage	-2.321	0.0257	N/A	N/A
chr13:112398928-112399415	Stat1-ko	Macrophage	-2.442	0.0259	N/A	N/A
chr11:54756132-54756561	Stat1-ko	Macrophage	-1.959	0.0261	N/A	N/A
chr1:38936758-38937163	Stat1-ko	Macrophage	-2.146	0.0263	N/A	N/A
chr3:121346564-121346821	Stat1-ko	Macrophage	-2.081	0.0268	N/A	N/A
chr16:26728096-26728724	Stat1-ko	Macrophage	1.424	0.0268	N/A	N/A
chr17:94738063-94738771	Stat1-ko	Macrophage	1.421	0.0268	N/A	N/A
chr11:117191571-117191855	Stat1-ko	Macrophage	-2.847	0.0269	N/A	N/A
chr13:97548435-97549146	Stat1-ko	Macrophage	1.115	0.0269	N/A	N/A
chr15:75600141-75600492	Stat1-ko	Macrophage	-1.893	0.0269	N/A	N/A
chr17:28588366-28589242	Stat1-ko	Macrophage	-2.15	0.0269	N/A	N/A
chr19:11055643-11056207	Stat1-ko	Macrophage	-2.039	0.0272	N/A	N/A
chr2:72147188-72147556	Stat1-ko	Macrophage	1.353	0.0272	N/A	N/A
chr7:35381737-35382098	Stat1-ko	Macrophage	-2.055	0.0274	N/A	N/A
chr16:43609695-43610192	Stat1-ko	Macrophage	-2.181	0.0275	N/A	N/A
chr6:29781770-29782188	Stat1-ko	Macrophage	-2.557	0.0276	N/A	N/A
chr16:94383233-94384005	Stat1-ko	Macrophage	-2.295	0.0277	N/A	N/A
chr1:35861575-35861892	Stat1-ko	Macrophage	-2.17	0.0278	N/A	N/A
chr3:107752928-107753385	Stat1-ko	Macrophage	1.361	0.0279	N/A	N/A
chr1:183982265-183982428	Stat1-ko	Macrophage	-2.246	0.0279	N/A	N/A
chr9:75195692-75196118	Stat1-ko	Macrophage	1.192	0.028	N/A	N/A
chr1:137923710-137924161	Stat1-ko	Macrophage	-1.973	0.028	N/A	N/A
chr11:3427622-3428121	Stat1-ko	Macrophage	1.31	0.0282	N/A	N/A
chrX:18957207-18957745	Stat1-ko	Macrophage	1.153	0.0284	N/A	N/A
chr12:104845568-104846246	Stat1-ko	Macrophage	1.063	0.0286	N/A	N/A
chrX:7927331-7927646	Stat1-ko	Macrophage	1.377	0.0287	N/A	N/A
chr12:119376685-119377338	Stat1-ko	Macrophage	1.02	0.0289	N/A	N/A
chr2:166750720-166750921	Stat1-ko	Macrophage	-2.107	0.0291	N/A	N/A
chrX:36825110-36825495	Stat1-ko	Macrophage	-1.855	0.0291	N/A	N/A
chr1:52171261-52171725	Stat1-ko	Macrophage	-1.722	0.0292	N/A	N/A
chr11:49978041-49978734	Stat1-ko	Macrophage	-1.519	0.0292	N/A	N/A
chr15:102450894-102451249	Stat1-ko	Macrophage	-2.064	0.0293	N/A	N/A
chr14:27390502-27391052	Stat1-ko	Macrophage	-2.39	0.0293	N/A	N/A
chr11:6198529-6198747	Stat1-ko	Macrophage	-2.147	0.0294	N/A	N/A
chr1:39749420-39750173	Stat1-ko	Macrophage	-2.397	0.0294	N/A	N/A
chr2:3546570-3546970	Stat1-ko	Macrophage	-2.138	0.0294	N/A	N/A
chr8:46400710-46401043	Stat1-ko	Macrophage	-2.415	0.0298	N/A	N/A
chr2:174116861-174117454	Stat1-ko	Macrophage	1.055	0.03	N/A	N/A
chr5:53638609-53639043	Stat1-ko	Macrophage	-2.415	0.03	N/A	N/A
chr2:126427757-126428032	Stat1-ko	Macrophage	-2.108	0.0303	N/A	N/A
chr8:83210125-83210299	Stat1-ko	Macrophage	1.328	0.0305	N/A	N/A
chr13:107208264-107209134	Stat1-ko	Macrophage	-2.158	0.0306	N/A	N/A
chr3:107695406-107695602	Stat1-ko	Macrophage	-2.508	0.0306	N/A	N/A
chr6:121260512-121260959	Stat1-ko	Macrophage	1.15	0.0307	N/A	N/A
chr3:145933775-145934235	Stat1-ko	Macrophage	-2.022	0.0309	N/A	N/A
chr6:142558852-142559172	Stat1-ko	Macrophage	-2.285	0.031	N/A	N/A
chr14:73931045-73931459	Stat1-ko	Macrophage	1.132	0.031	N/A	N/A
chr1:86184959-86185435	Stat1-ko	Macrophage	1.54	0.0311	N/A	N/A
chr17:84154380-84154857	Stat1-ko	Macrophage	-2.194	0.0312	N/A	N/A
chr14:20545121-20545286	Stat1-ko	Macrophage	-2.256	0.0312	N/A	N/A
chr11:121552079-121552580	Stat1-ko	Macrophage	-1.945	0.0313	N/A	N/A
chr19:17326531-17326911	Stat1-ko	Macrophage	-1.556	0.0313	N/A	N/A
chr6:17840511-17840986	Stat1-ko	Macrophage	-2.454	0.0314	N/A	N/A
chr16:57378492-57379166	Stat1-ko	Macrophage	-2.022	0.0316	N/A	N/A
chr2:30514871-30515275	Stat1-ko	Macrophage	-1.387	0.0317	N/A	N/A
chr5:25031648-25032050	Stat1-ko	Macrophage	1.249	0.0317	N/A	N/A
chr11:24085179-24085390	Stat1-ko	Macrophage	1.31	0.0318	N/A	N/A
chr18:70761774-70762062	Stat1-ko	Macrophage	1.456	0.0319	N/A	N/A
chr1:62252436-62252793	Stat1-ko	Macrophage	-2.423	0.0321	N/A	N/A
chr13:64180201-64180645	Stat1-ko	Macrophage	-1.536	0.0321	N/A	N/A
chr2:27038626-27038984	Stat1-ko	Macrophage	-2.021	0.0324	N/A	N/A
chr11:95915484-95916019	Stat1-ko	Macrophage	-1.591	0.0325	N/A	N/A
chrX:13625359-13625731	Stat1-ko	Macrophage	-1.857	0.0326	N/A	N/A
chr17:74808919-74809287	Stat1-ko	Macrophage	-1.951	0.0327	N/A	N/A
chr19:57112584-57113485	Stat1-ko	Macrophage	1.142	0.0327	N/A	N/A
chr1:136739615-136739962	Stat1-ko	Macrophage	-2.148	0.033	N/A	N/A
chrX:85918464-85918837	Stat1-ko	Macrophage	-2.112	0.0332	N/A	N/A
chr14:7919269-7919840	Stat1-ko	Macrophage	-2.053	0.0332	N/A	N/A
chr9:72082353-72082783	Stat1-ko	Macrophage	-2.082	0.0333	N/A	N/A
chr2:60050715-60051314	Stat1-ko	Macrophage	-1.939	0.0333	N/A	N/A
chr3:102803917-102804345	Stat1-ko	Macrophage	-1.819	0.0334	N/A	N/A
chr5:66661521-66662060	Stat1-ko	Macrophage	-2.022	0.0334	N/A	N/A
chr9:46392979-46393449	Stat1-ko	Macrophage	-1.839	0.0335	N/A	N/A
chr1:39710149-39710893	Stat1-ko	Macrophage	-1.729	0.0335	N/A	N/A
chr5:52386023-52386603	Stat1-ko	Macrophage	1.087	0.0336	N/A	N/A
chr12:82125296-82126087	Stat1-ko	Macrophage	1.114	0.0336	N/A	N/A
chr19:5459890-5460251	Stat1-ko	Macrophage	-2.191	0.0337	N/A	N/A
chr12:32094954-32095660	Stat1-ko	Macrophage	-1.864	0.0339	N/A	N/A
chr9:69502543-69502823	Stat1-ko	Macrophage	-1.639	0.0344	N/A	N/A
chr8:22717244-22717580	Stat1-ko	Macrophage	1.351	0.0345	N/A	N/A
chr15:38169716-38170181	Stat1-ko	Macrophage	-1.889	0.0346	N/A	N/A
chr1:20984506-20984868	Stat1-ko	Macrophage	-1.841	0.0346	N/A	N/A
chr3:69012684-69013082	Stat1-ko	Macrophage	-2.037	0.0346	N/A	N/A
chr12:17795689-17796545	Stat1-ko	Macrophage	-1.775	0.0349	N/A	N/A
chr4:152272890-152273104	Stat1-ko	Macrophage	1.338	0.0349	N/A	N/A
chr1:191625630-191626118	Stat1-ko	Macrophage	-2.118	0.0351	N/A	N/A
chr7:118865426-118865712	Stat1-ko	Macrophage	-2.097	0.0353	N/A	N/A
chr16:70385305-70385880	Stat1-ko	Macrophage	1.382	0.0356	N/A	N/A
chrX:107043969-107044471	Stat1-ko	Macrophage	1.018	0.0359	N/A	N/A
chr15:50887312-50887649	Stat1-ko	Macrophage	-1.982	0.0359	N/A	N/A
chr17:25136337-25136796	Stat1-ko	Macrophage	-2.549	0.0359	N/A	N/A
chr8:120799829-120800241	Stat1-ko	Macrophage	-2.537	0.0361	N/A	N/A
chr6:125104247-125104700	Stat1-ko	Macrophage	-2.043	0.0361	N/A	N/A
chr5:120440739-120441101	Stat1-ko	Macrophage	-1.417	0.0362	N/A	N/A
chr16:94320369-94320758	Stat1-ko	Macrophage	-1.523	0.0362	N/A	N/A
chr16:32207355-32207946	Stat1-ko	Macrophage	-2.116	0.0363	N/A	N/A
chr11:77868487-77868889	Stat1-ko	Macrophage	-2.058	0.0364	N/A	N/A
chr16:76120766-76121115	Stat1-ko	Macrophage	-1.663	0.0366	N/A	N/A
chr8:18606589-18607003	Stat1-ko	Macrophage	1.121	0.0366	N/A	N/A
chr1:162179225-162180022	Stat1-ko	Macrophage	-1.976	0.0366	N/A	N/A
chr8:8876379-8876694	Stat1-ko	Macrophage	1.412	0.0367	N/A	N/A
chr6:29436584-29437066	Stat1-ko	Macrophage	1.081	0.0368	N/A	N/A
chr1:166787652-166788422	Stat1-ko	Macrophage	1.054	0.037	N/A	N/A
chr3:21838074-21838631	Stat1-ko	Macrophage	-1.737	0.0372	N/A	N/A
chr15:91304457-91304837	Stat1-ko	Macrophage	-1.647	0.0373	N/A	N/A
chr9:70094271-70095565	Stat1-ko	Macrophage	-2.037	0.0375	N/A	N/A
chr1:60416470-60417352	Stat1-ko	Macrophage	-2.191	0.0375	N/A	N/A
chr5:25127865-25128247	Stat1-ko	Macrophage	1.259	0.0379	N/A	N/A
chr2:6695309-6696045	Stat1-ko	Macrophage	-1.814	0.038	N/A	N/A
chr4:8871908-8872566	Stat1-ko	Macrophage	-1.828	0.0381	N/A	N/A
chr7:88228642-88229510	Stat1-ko	Macrophage	-2.077	0.0382	N/A	N/A
chr8:116872789-116873264	Stat1-ko	Macrophage	-2.181	0.0383	N/A	N/A
chr17:47773638-47773877	Stat1-ko	Macrophage	1.172	0.0386	N/A	N/A
chr12:21409470-21410038	Stat1-ko	Macrophage	-2.044	0.0386	N/A	N/A
chr15:28070791-28071450	Stat1-ko	Macrophage	1.038	0.039	N/A	N/A
chr19:17361174-17361567	Stat1-ko	Macrophage	-2.058	0.0391	N/A	N/A
chr3:138002553-138002845	Stat1-ko	Macrophage	1.102	0.0392	N/A	N/A
chr17:72179555-72180280	Stat1-ko	Macrophage	1.044	0.0392	N/A	N/A
chr5:34418850-34419651	Stat1-ko	Macrophage	-1.937	0.0392	N/A	N/A
chr15:101995531-101995955	Stat1-ko	Macrophage	-2.289	0.0394	N/A	N/A
chr14:67052763-67053280	Stat1-ko	Macrophage	-1.678	0.0395	N/A	N/A
chr17:89062258-89062898	Stat1-ko	Macrophage	1.229	0.0397	N/A	N/A
chr4:67392527-67392940	Stat1-ko	Macrophage	1.353	0.0398	N/A	N/A
chr1:139003508-139003996	Stat1-ko	Macrophage	-1.737	0.04	N/A	N/A
chr18:84049985-84050529	Stat1-ko	Macrophage	-1.98	0.04	N/A	N/A
chr4:11028474-11028788	Stat1-ko	Macrophage	1.39	0.0401	N/A	N/A
chr9:47634698-47635214	Stat1-ko	Macrophage	-2.123	0.0403	N/A	N/A
chrX:157482797-157483255	Stat1-ko	Macrophage	1.155	0.0403	N/A	N/A
chr12:44211561-44211862	Stat1-ko	Macrophage	1.299	0.0403	N/A	N/A
chr10:68224724-68225104	Stat1-ko	Macrophage	1.092	0.0407	N/A	N/A
chr3:89554452-89554981	Stat1-ko	Macrophage	1.38	0.0412	N/A	N/A
chr5:137648244-137648641	Stat1-ko	Macrophage	-2.079	0.0414	N/A	N/A
chr5:81301913-81302666	Stat1-ko	Macrophage	1.138	0.0415	N/A	N/A
chr11:97401186-97402027	Stat1-ko	Macrophage	-1.678	0.0415	N/A	N/A
chr6:146215133-146215715	Stat1-ko	Macrophage	-1.999	0.0417	N/A	N/A
chr5:90717880-90718438	Stat1-ko	Macrophage	1.425	0.0418	N/A	N/A
chr2:3453058-3453557	Stat1-ko	Macrophage	-2.165	0.0419	N/A	N/A
chr11:20262885-20263333	Stat1-ko	Macrophage	-2.027	0.0419	N/A	N/A
chr11:58183589-58185799	Stat1-ko	Macrophage	-1.106	0.0419	N/A	N/A
chr12:34449271-34449727	Stat1-ko	Macrophage	-2.031	0.0421	N/A	N/A
chr2:128060309-128060593	Stat1-ko	Macrophage	-2.035	0.0422	N/A	N/A
chr15:64126206-64126659	Stat1-ko	Macrophage	1.072	0.0423	N/A	N/A
chr1:34388995-34390081	Stat1-ko	Macrophage	-1.243	0.0423	N/A	N/A
chr11:94073311-94073584	Stat1-ko	Macrophage	-2.287	0.0424	N/A	N/A
chr19:29523734-29524076	Stat1-ko	Macrophage	-2.456	0.0424	N/A	N/A
chr11:11553437-11553932	Stat1-ko	Macrophage	-2.117	0.0424	N/A	N/A
chr14:76402237-76402522	Stat1-ko	Macrophage	-2.021	0.0429	N/A	N/A
chr6:51958946-51959418	Stat1-ko	Macrophage	-1.995	0.043	N/A	N/A
chr15:80280587-80280981	Stat1-ko	Macrophage	-2.146	0.043	N/A	N/A
chr4:93307507-93308170	Stat1-ko	Macrophage	-1.896	0.0433	N/A	N/A
chr11:107302176-107302525	Stat1-ko	Macrophage	-1.936	0.0436	N/A	N/A
chr5:96990422-96991119	Stat1-ko	Macrophage	-2.001	0.0436	N/A	N/A
chr9:123243960-123244447	Stat1-ko	Macrophage	1.699	0.0436	N/A	N/A
chr3:116848864-116849472	Stat1-ko	Macrophage	-1.849	0.0438	N/A	N/A
chr1:95617612-95618982	Stat1-ko	Macrophage	1.226	0.0438	N/A	N/A
chr1:16115199-16115600	Stat1-ko	Macrophage	-2.061	0.0439	N/A	N/A
chr10:98781746-98782429	Stat1-ko	Macrophage	1.089	0.0439	N/A	N/A
chr2:19143966-19144148	Stat1-ko	Macrophage	-2.184	0.044	N/A	N/A
chr7:135848788-135849438	Stat1-ko	Macrophage	1.139	0.044	N/A	N/A
chrX:93086112-93086595	Stat1-ko	Macrophage	-2.037	0.0441	N/A	N/A
chr9:71128858-71129322	Stat1-ko	Macrophage	-2.01	0.0441	N/A	N/A
chr15:27767463-27767993	Stat1-ko	Macrophage	-2.015	0.0445	N/A	N/A
chr7:128359693-128360116	Stat1-ko	Macrophage	-1.829	0.0446	N/A	N/A
chr2:57112325-57112530	Stat1-ko	Macrophage	1.21	0.0446	N/A	N/A
chr5:121713250-121713552	Stat1-ko	Macrophage	-1.279	0.0447	N/A	N/A
chr16:14242570-14242897	Stat1-ko	Macrophage	-1.921	0.0447	N/A	N/A
chr2:131488942-131489177	Stat1-ko	Macrophage	-1.998	0.0447	N/A	N/A
chr18:60543026-60543376	Stat1-ko	Macrophage	-1.809	0.0447	N/A	N/A
chr9:31179534-31180181	Stat1-ko	Macrophage	-1.613	0.0449	N/A	N/A
chr15:59386354-59386584	Stat1-ko	Macrophage	-2.214	0.0449	N/A	N/A
chr7:75578600-75579207	Stat1-ko	Macrophage	-2.046	0.0449	N/A	N/A
chr16:76118638-76119135	Stat1-ko	Macrophage	-2.163	0.045	N/A	N/A
chr3:79409962-79411157	Stat1-ko	Macrophage	-2.611	0.045	N/A	N/A
chr5:124614594-124615246	Stat1-ko	Macrophage	-1.93	0.0451	N/A	N/A
chr12:98181748-98182227	Stat1-ko	Macrophage	-1.659	0.0453	N/A	N/A
chr5:130196068-130196791	Stat1-ko	Macrophage	-1.88	0.0453	N/A	N/A
chr16:12903180-12903603	Stat1-ko	Macrophage	1.167	0.0454	N/A	N/A
chr8:92870207-92870633	Stat1-ko	Macrophage	-1.905	0.0454	N/A	N/A
chr1:38139173-38139898	Stat1-ko	Macrophage	-2.18	0.0456	N/A	N/A
chr11:33938662-33940231	Stat1-ko	Macrophage	1.096	0.0458	N/A	N/A
chr1:170168857-170169135	Stat1-ko	Macrophage	-2.282	0.0461	N/A	N/A
chr6:118144453-118144631	Stat1-ko	Macrophage	1.589	0.0464	N/A	N/A
chr2:127927453-127928580	Stat1-ko	Macrophage	-1.389	0.0467	N/A	N/A
chr1:138297768-138298498	Stat1-ko	Macrophage	-1.947	0.0468	N/A	N/A
chr2:116969160-116969640	Stat1-ko	Macrophage	-1.608	0.0468	N/A	N/A
chr14:63872890-63873245	Stat1-ko	Macrophage	-2.094	0.0469	N/A	N/A
chr1:120154256-120154602	Stat1-ko	Macrophage	-1.878	0.047	N/A	N/A
chr12:55533037-55533498	Stat1-ko	Macrophage	-1.899	0.0472	N/A	N/A
chr15:62157793-62158408	Stat1-ko	Macrophage	-1.947	0.0473	N/A	N/A
chr5:127648138-127648469	Stat1-ko	Macrophage	-2.112	0.0474	N/A	N/A
chr6:136645832-136646065	Stat1-ko	Macrophage	1.161	0.0475	N/A	N/A
chr2:18734420-18734779	Stat1-ko	Macrophage	-1.89	0.0476	N/A	N/A
chr1:43550646-43551254	Stat1-ko	Macrophage	-2.293	0.0476	N/A	N/A
chr2:29100630-29101335	Stat1-ko	Macrophage	-1.671	0.0478	N/A	N/A
chr5:30207252-30207604	Stat1-ko	Macrophage	-1.556	0.0479	N/A	N/A
chr5:38394491-38394796	Stat1-ko	Macrophage	1.393	0.0479	N/A	N/A
chr1:144247495-144247775	Stat1-ko	Macrophage	1.293	0.0479	N/A	N/A
chr15:19787986-19788423	Stat1-ko	Macrophage	1.238	0.048	N/A	N/A
chr7:92624529-92624912	Stat1-ko	Macrophage	-1.564	0.0482	N/A	N/A
chrX:75031623-75032451	Stat1-ko	Macrophage	-1.995	0.0482	N/A	N/A
chr14:98167258-98167509	Stat1-ko	Macrophage	1.318	0.0482	N/A	N/A
chr10:77526740-77527168	Stat1-ko	Macrophage	-1.839	0.0483	N/A	N/A
chr14:121044200-121044614	Stat1-ko	Macrophage	-1.661	0.0483	N/A	N/A
chr3:38220932-38221347	Stat1-ko	Macrophage	-2.107	0.0484	N/A	N/A
chr19:43852916-43853401	Stat1-ko	Macrophage	-2.144	0.0484	N/A	N/A
chr7:144862724-144863072	Stat1-ko	Macrophage	1.522	0.0485	N/A	N/A
chr11:46236979-46237719	Stat1-ko	Macrophage	-1.798	0.0486	N/A	N/A
chr1:131471292-131471885	Stat1-ko	Macrophage	-2.17	0.0487	N/A	N/A
chr1:161560293-161560917	Stat1-ko	Macrophage	1.065	0.0489	N/A	N/A
chr10:37243424-37243726	Stat1-ko	Macrophage	1.205	0.049	N/A	N/A
chr2:61563001-61563828	Stat1-ko	Macrophage	1.185	0.0494	N/A	N/A
chr5:23490702-23491166	Stat1-ko	Macrophage	-1.756	0.0494	N/A	N/A
chr2:143980786-143981272	Stat1-ko	Macrophage	1.007	0.0497	N/A	N/A
chr12:76130333-76130718	Stat1-ko	Macrophage	-1.968	0.0497	N/A	N/A
chr4:44910722-44911307	Stat1-ko	Macrophage	-2.159	0.0497	N/A	N/A
chr18:60211424-60212168	Stat1a-only	CD8 T cell	1.557	0.00377	Gm4951	ENSMUSG00000073555
chr3:88324802-88325772	Stat1a-only	CD8 T cell	-1.259	0.0148	Glmp	ENSMUSG00000001418
chr11:70524801-70525711	Stat1a-only	CD8 T cell	-1.039	0.0158	Psmb6	ENSMUSG00000018286
chr17:29015657-29016028	Stat1a-only	CD8 T cell	-1.726	0.0368	Gm16196	ENSMUSG00000086154
chr15:94239726-94240009	Stat1a-only	CD8 T cell	-2.271	4.51e-05	N/A	N/A
chr10:9795625-9795941	Stat1a-only	CD8 T cell	1.288	0.000191	N/A	N/A
chr18:61563579-61564054	Stat1a-only	CD8 T cell	-1.961	0.000247	N/A	N/A
chr5:147497831-147498127	Stat1a-only	CD8 T cell	-1.958	0.000355	N/A	N/A
chr1:58860759-58861166	Stat1a-only	CD8 T cell	-1.726	0.000369	N/A	N/A
chr4:8732911-8733167	Stat1a-only	CD8 T cell	-1.684	0.000585	N/A	N/A
chr9:116060691-116060994	Stat1a-only	CD8 T cell	-2.019	0.000844	N/A	N/A
chr4:40202072-40202620	Stat1a-only	CD8 T cell	1.131	0.000931	N/A	N/A
chr11:75619227-75619454	Stat1a-only	CD8 T cell	-1.748	0.0012	N/A	N/A
chr6:146131441-146131769	Stat1a-only	CD8 T cell	-1.767	0.00125	N/A	N/A
chr2:104774746-104775142	Stat1a-only	CD8 T cell	-1.68	0.00136	N/A	N/A
chr16:94094527-94094739	Stat1a-only	CD8 T cell	-1.523	0.00137	N/A	N/A
chr14:73041442-73042286	Stat1a-only	CD8 T cell	1.335	0.00158	N/A	N/A
chr13:23438614-23438877	Stat1a-only	CD8 T cell	-2.141	0.00164	N/A	N/A
chr8:111237233-111237711	Stat1a-only	CD8 T cell	-1.677	0.00215	N/A	N/A
chr11:119035645-119035813	Stat1a-only	CD8 T cell	-1.744	0.00267	N/A	N/A
chr7:73423448-73423689	Stat1a-only	CD8 T cell	1.383	0.00318	N/A	N/A
chr5:38554977-38555246	Stat1a-only	CD8 T cell	1.149	0.0035	N/A	N/A
chr10:111583857-111584166	Stat1a-only	CD8 T cell	-1.41	0.00368	N/A	N/A
chr2:165603635-165604175	Stat1a-only	CD8 T cell	1.533	0.0038	N/A	N/A
chr17:87530082-87531230	Stat1a-only	CD8 T cell	-1.011	0.00399	N/A	N/A
chr19:57590632-57591721	Stat1a-only	CD8 T cell	1.273	0.00435	N/A	N/A
chr10:118111657-118112124	Stat1a-only	CD8 T cell	-2.113	0.00546	N/A	N/A
chr3:115965920-115966273	Stat1a-only	CD8 T cell	-2.016	0.0056	N/A	N/A
chr7:19575891-19576064	Stat1a-only	CD8 T cell	-2.202	0.00565	N/A	N/A
chrX:9128194-9128722	Stat1a-only	CD8 T cell	1.019	0.00571	N/A	N/A
chr13:51738504-51738690	Stat1a-only	CD8 T cell	-2.042	0.00605	N/A	N/A
chr19:5367417-5367681	Stat1a-only	CD8 T cell	-1.529	0.00657	N/A	N/A
chr9:48580676-48581296	Stat1a-only	CD8 T cell	1.407	0.00686	N/A	N/A
chr7:140797732-140798300	Stat1a-only	CD8 T cell	1.181	0.00707	N/A	N/A
chr9:20752704-20752955	Stat1a-only	CD8 T cell	1.364	0.00727	N/A	N/A
chr3:82049941-82050213	Stat1a-only	CD8 T cell	-1.863	0.0073	N/A	N/A
chr6:86541701-86541960	Stat1a-only	CD8 T cell	-1.636	0.00733	N/A	N/A
chrX:155210339-155210839	Stat1a-only	CD8 T cell	1.155	0.00743	N/A	N/A
chr5:113099496-113099998	Stat1a-only	CD8 T cell	-1.132	0.00777	N/A	N/A
chr3:142263656-142264159	Stat1a-only	CD8 T cell	-1.51	0.00803	N/A	N/A
chr5:25062641-25063223	Stat1a-only	CD8 T cell	1.146	0.00815	N/A	N/A
chr11:73049362-73049585	Stat1a-only	CD8 T cell	-1.693	0.00857	N/A	N/A
chr2:6522446-6523000	Stat1a-only	CD8 T cell	1.12	0.00898	N/A	N/A
chr8:67504565-67504879	Stat1a-only	CD8 T cell	1.097	0.00903	N/A	N/A
chr11:73095974-73096214	Stat1a-only	CD8 T cell	-1.753	0.00908	N/A	N/A
chr16:50301245-50301545	Stat1a-only	CD8 T cell	-1.926	0.00961	N/A	N/A
chr13:5632877-5633473	Stat1a-only	CD8 T cell	-1.305	0.00977	N/A	N/A
chr5:122269164-122269718	Stat1a-only	CD8 T cell	-1.821	0.0105	N/A	N/A
chr2:150868785-150869133	Stat1a-only	CD8 T cell	-1.523	0.0106	N/A	N/A
chr4:42954539-42954686	Stat1a-only	CD8 T cell	-1.541	0.0107	N/A	N/A
chr4:86933114-86933390	Stat1a-only	CD8 T cell	-1.502	0.0107	N/A	N/A
chr16:11442465-11442984	Stat1a-only	CD8 T cell	1.049	0.0108	N/A	N/A
chr1:155042822-155043173	Stat1a-only	CD8 T cell	-1.423	0.0113	N/A	N/A
chr9:8700644-8700991	Stat1a-only	CD8 T cell	-1.45	0.0116	N/A	N/A
chr1:51626329-51626681	Stat1a-only	CD8 T cell	-2.103	0.0117	N/A	N/A
chr14:73186616-73187250	Stat1a-only	CD8 T cell	1.101	0.0119	N/A	ENSMUSG00000090706
chr11:49997159-49997710	Stat1a-only	CD8 T cell	-1.474	0.0119	N/A	N/A
chr10:67145746-67145951	Stat1a-only	CD8 T cell	-1.654	0.012	N/A	N/A
chr13:40843388-40843804	Stat1a-only	CD8 T cell	-1.218	0.0127	N/A	N/A
chr16:57571070-57571522	Stat1a-only	CD8 T cell	-1.907	0.0128	N/A	N/A
chr19:46214500-46214863	Stat1a-only	CD8 T cell	-1.549	0.013	N/A	N/A
chr18:12091291-12091633	Stat1a-only	CD8 T cell	1.406	0.013	N/A	N/A
chr15:93555447-93555788	Stat1a-only	CD8 T cell	-1.98	0.0135	N/A	N/A
chr11:86174266-86174555	Stat1a-only	CD8 T cell	-1.879	0.0138	N/A	N/A
chr7:25710001-25710286	Stat1a-only	CD8 T cell	1.063	0.0141	N/A	N/A
chr3:89340998-89341233	Stat1a-only	CD8 T cell	-1.643	0.0144	N/A	N/A
chr6:127239305-127239560	Stat1a-only	CD8 T cell	-1.851	0.0147	N/A	N/A
chr9:58578792-58578966	Stat1a-only	CD8 T cell	-1.694	0.015	N/A	N/A
chr6:57721718-57722133	Stat1a-only	CD8 T cell	-1.593	0.015	N/A	N/A
chr6:65661243-65661648	Stat1a-only	CD8 T cell	-1.625	0.0151	N/A	N/A
chr15:97281796-97282301	Stat1a-only	CD8 T cell	1.587	0.0151	N/A	N/A
chr7:43897753-43898068	Stat1a-only	CD8 T cell	-1.655	0.0153	N/A	N/A
chr1:151816856-151817227	Stat1a-only	CD8 T cell	1.08	0.0162	N/A	N/A
chr7:30381462-30381884	Stat1a-only	CD8 T cell	1.419	0.0164	N/A	N/A
chr8:105992313-105992889	Stat1a-only	CD8 T cell	-1.416	0.0164	N/A	N/A
chr18:52563588-52564288	Stat1a-only	CD8 T cell	1.325	0.0167	N/A	N/A
chr7:80580436-80580716	Stat1a-only	CD8 T cell	-1.188	0.0169	N/A	N/A
chr3:96081067-96081352	Stat1a-only	CD8 T cell	-1.509	0.017	N/A	N/A
chr14:18717871-18718078	Stat1a-only	CD8 T cell	-1.362	0.0173	N/A	N/A
chr3:100534474-100535053	Stat1a-only	CD8 T cell	1.09	0.0174	N/A	N/A
chr10:128772916-128774036	Stat1a-only	CD8 T cell	-1.16	0.0175	N/A	N/A
chr7:102514013-102514615	Stat1a-only	CD8 T cell	1.064	0.0178	N/A	N/A
chr17:35257329-35257767	Stat1a-only	CD8 T cell	-1.597	0.0178	N/A	N/A
chr10:118507556-118508034	Stat1a-only	CD8 T cell	-1.266	0.0179	N/A	N/A
chr3:152816142-152816413	Stat1a-only	CD8 T cell	1.354	0.0183	N/A	N/A
chr18:78150189-78150560	Stat1a-only	CD8 T cell	-1.086	0.0183	N/A	N/A
chr18:62227574-62227965	Stat1a-only	CD8 T cell	1.145	0.0184	N/A	N/A
chr13:45530700-45531327	Stat1a-only	CD8 T cell	1.208	0.0185	N/A	N/A
chr11:104315744-104316079	Stat1a-only	CD8 T cell	-1.495	0.0187	N/A	N/A
chr15:63896012-63896354	Stat1a-only	CD8 T cell	-2.019	0.0195	N/A	N/A
chr2:103848671-103849306	Stat1a-only	CD8 T cell	-1.434	0.0196	N/A	N/A
chr14:54860604-54860779	Stat1a-only	CD8 T cell	-1.486	0.0196	N/A	N/A
chr4:6396386-6396720	Stat1a-only	CD8 T cell	-1.425	0.0199	N/A	N/A
chr1:180980463-180980838	Stat1a-only	CD8 T cell	-1.507	0.02	N/A	N/A
chr11:120448239-120448557	Stat1a-only	CD8 T cell	1.123	0.0201	N/A	N/A
chr15:55268463-55268994	Stat1a-only	CD8 T cell	-1.416	0.0203	N/A	N/A
chr14:65778891-65779221	Stat1a-only	CD8 T cell	-1.372	0.0206	N/A	N/A
chrX:94152545-94153093	Stat1a-only	CD8 T cell	1.024	0.0206	N/A	N/A
chr1:153747970-153748287	Stat1a-only	CD8 T cell	-1.613	0.0209	N/A	N/A
chr8:79183545-79183975	Stat1a-only	CD8 T cell	-1.239	0.021	N/A	N/A
chr16:51958868-51959134	Stat1a-only	CD8 T cell	-1.462	0.0211	N/A	N/A
chr9:44318459-44319064	Stat1a-only	CD8 T cell	-1.221	0.0215	N/A	N/A
chr2:166457344-166457883	Stat1a-only	CD8 T cell	-1.61	0.0218	N/A	N/A
chr2:117624047-117624368	Stat1a-only	CD8 T cell	-1.501	0.0218	N/A	N/A
chr10:26259852-26260235	Stat1a-only	CD8 T cell	-1.442	0.022	N/A	N/A
chr13:81944094-81944387	Stat1a-only	CD8 T cell	-1.418	0.0221	N/A	N/A
chr5:31193748-31194164	Stat1a-only	CD8 T cell	-1.33	0.0221	N/A	N/A
chr11:89020804-89021373	Stat1a-only	CD8 T cell	1.064	0.0224	N/A	N/A
chr7:44955705-44955939	Stat1a-only	CD8 T cell	-1.673	0.0226	N/A	N/A
chr9:121458455-121458844	Stat1a-only	CD8 T cell	-1.12	0.0227	N/A	N/A
chr1:80505424-80505972	Stat1a-only	CD8 T cell	1.067	0.0228	N/A	N/A
chr7:140188427-140188765	Stat1a-only	CD8 T cell	-1.963	0.0228	N/A	N/A
chr13:92662687-92663068	Stat1a-only	CD8 T cell	1.138	0.023	N/A	N/A
chr4:8822543-8822993	Stat1a-only	CD8 T cell	-1.651	0.0232	N/A	N/A
chr18:36000162-36000759	Stat1a-only	CD8 T cell	1.138	0.0232	N/A	N/A
chr17:80158781-80159076	Stat1a-only	CD8 T cell	-1.405	0.0234	N/A	N/A
chr5:111502088-111502539	Stat1a-only	CD8 T cell	1.122	0.0235	N/A	N/A
chrX:38207420-38207787	Stat1a-only	CD8 T cell	1.003	0.0237	N/A	N/A
chr5:137289747-137290025	Stat1a-only	CD8 T cell	1.051	0.0238	N/A	N/A
chr19:33087921-33088370	Stat1a-only	CD8 T cell	-1.361	0.024	N/A	N/A
chr10:59225138-59225450	Stat1a-only	CD8 T cell	1.118	0.0241	N/A	N/A
chr19:21579576-21580107	Stat1a-only	CD8 T cell	1.021	0.0245	N/A	N/A
chr3:123516766-123517143	Stat1a-only	CD8 T cell	-1.498	0.0246	N/A	N/A
chr5:64980385-64980956	Stat1a-only	CD8 T cell	-1.545	0.0247	N/A	N/A
chr10:62426401-62426889	Stat1a-only	CD8 T cell	1.075	0.025	N/A	N/A
chr11:55389836-55390128	Stat1a-only	CD8 T cell	1.021	0.0253	N/A	N/A
chr9:51052235-51052603	Stat1a-only	CD8 T cell	-1.186	0.0254	N/A	N/A
chr16:77535026-77535394	Stat1a-only	CD8 T cell	-1.676	0.0255	N/A	N/A
chr3:123083725-123084420	Stat1a-only	CD8 T cell	-1.004	0.0257	N/A	N/A
chr11:5358634-5358977	Stat1a-only	CD8 T cell	-1.293	0.0257	N/A	N/A
chr10:62404936-62405227	Stat1a-only	CD8 T cell	-1.46	0.0265	N/A	N/A
chr2:3525792-3526086	Stat1a-only	CD8 T cell	-1.536	0.0265	N/A	N/A
chr7:128065598-128066056	Stat1a-only	CD8 T cell	-1.339	0.0267	N/A	N/A
chr4:155029692-155030306	Stat1a-only	CD8 T cell	1.14	0.0269	N/A	N/A
chr12:102355679-102356174	Stat1a-only	CD8 T cell	1.1	0.0271	N/A	N/A
chr11:68623401-68623820	Stat1a-only	CD8 T cell	-1.566	0.0275	N/A	N/A
chr17:50517549-50518275	Stat1a-only	CD8 T cell	-1.067	0.0277	N/A	N/A
chr9:96122948-96123254	Stat1a-only	CD8 T cell	-1.432	0.0278	N/A	N/A
chr6:122604242-122604737	Stat1a-only	CD8 T cell	-1.129	0.0278	N/A	N/A
chr8:84336145-84336977	Stat1a-only	CD8 T cell	1.498	0.0281	N/A	N/A
chr5:129542246-129542580	Stat1a-only	CD8 T cell	1.196	0.0283	N/A	N/A
chr15:60103020-60103222	Stat1a-only	CD8 T cell	-1.787	0.0287	N/A	N/A
chr3:144498263-144498860	Stat1a-only	CD8 T cell	1.086	0.0289	N/A	N/A
chr5:24214934-24215323	Stat1a-only	CD8 T cell	1.014	0.0289	N/A	N/A
chr15:100214991-100215472	Stat1a-only	CD8 T cell	1.193	0.0289	N/A	N/A
chr2:154389330-154389645	Stat1a-only	CD8 T cell	1.191	0.029	N/A	N/A
chr4:43927919-43928140	Stat1a-only	CD8 T cell	-1.727	0.0298	N/A	N/A
chr2:32500521-32500684	Stat1a-only	CD8 T cell	-1.5	0.0303	N/A	N/A
chr13:24550059-24550336	Stat1a-only	CD8 T cell	-1.481	0.0304	N/A	N/A
chr7:49012111-49012472	Stat1a-only	CD8 T cell	1.261	0.0305	N/A	N/A
chr5:137131468-137131883	Stat1a-only	CD8 T cell	-1.576	0.0305	N/A	N/A
chr17:26512520-26512799	Stat1a-only	CD8 T cell	-1.252	0.031	N/A	N/A
chr7:29319613-29319917	Stat1a-only	CD8 T cell	-1.105	0.0314	N/A	N/A
chr1:59186211-59186778	Stat1a-only	CD8 T cell	1.337	0.0315	N/A	N/A
chrX:169984078-169984354	Stat1a-only	CD8 T cell	-1.164	0.0317	N/A	N/A
chr4:154024758-154025000	Stat1a-only	CD8 T cell	1.104	0.0321	N/A	N/A
chr15:83601978-83602194	Stat1a-only	CD8 T cell	-1.593	0.0321	N/A	N/A
chr8:93917162-93917577	Stat1a-only	CD8 T cell	1.36	0.0324	N/A	N/A
chr1:191278341-191278711	Stat1a-only	CD8 T cell	1.11	0.0325	N/A	N/A
chr11:70826215-70826591	Stat1a-only	CD8 T cell	-1.693	0.0326	N/A	N/A
chr14:103392314-103393030	Stat1a-only	CD8 T cell	-1.415	0.0327	N/A	N/A
chr5:117304996-117305375	Stat1a-only	CD8 T cell	-1.358	0.0327	N/A	N/A
chr13:23597896-23598375	Stat1a-only	CD8 T cell	-1.523	0.0328	N/A	N/A
chr11:4277204-4277509	Stat1a-only	CD8 T cell	1.061	0.033	N/A	N/A
chr10:68035844-68036178	Stat1a-only	CD8 T cell	-1.403	0.033	N/A	N/A
chr12:9570480-9570749	Stat1a-only	CD8 T cell	-1.775	0.0332	N/A	N/A
chr11:69043739-69044022	Stat1a-only	CD8 T cell	-1.045	0.0338	N/A	N/A
chr9:56147895-56148277	Stat1a-only	CD8 T cell	1.323	0.0339	N/A	N/A
chr16:24874267-24875028	Stat1a-only	CD8 T cell	-1.199	0.0342	N/A	N/A
chr6:97005126-97005443	Stat1a-only	CD8 T cell	-1.578	0.0346	N/A	N/A
chr11:95397851-95398374	Stat1a-only	CD8 T cell	-1.485	0.0346	N/A	N/A
chr4:132898110-132898595	Stat1a-only	CD8 T cell	1.044	0.035	N/A	N/A
chr2:12002271-12002646	Stat1a-only	CD8 T cell	-1.68	0.0355	N/A	N/A
chr18:4256207-4257079	Stat1a-only	CD8 T cell	1.116	0.0355	N/A	N/A
chr7:55800068-55800298	Stat1a-only	CD8 T cell	1.331	0.0357	N/A	N/A
chr5:25713011-25713673	Stat1a-only	CD8 T cell	-1.76	0.0362	N/A	N/A
chr7:132403768-132404178	Stat1a-only	CD8 T cell	1.215	0.0362	N/A	N/A
chr6:52118249-52118439	Stat1a-only	CD8 T cell	-1.559	0.0366	N/A	ENSMUSG00000081979
chr2:69132549-69133011	Stat1a-only	CD8 T cell	1.06	0.0366	N/A	N/A
chr6:92094313-92094597	Stat1a-only	CD8 T cell	-1.288	0.0373	N/A	N/A
chr2:32907301-32907801	Stat1a-only	CD8 T cell	1.152	0.0374	N/A	N/A
chr10:63025060-63025279	Stat1a-only	CD8 T cell	-1.457	0.0378	N/A	N/A
chr3:129296804-129297363	Stat1a-only	CD8 T cell	-1.311	0.0378	N/A	N/A
chr7:75558343-75558569	Stat1a-only	CD8 T cell	1.033	0.0379	N/A	N/A
chr13:23463488-23463750	Stat1a-only	CD8 T cell	-1.476	0.0379	N/A	N/A
chr10:128492362-128492536	Stat1a-only	CD8 T cell	-1.676	0.038	N/A	N/A
chr11:109859402-109859798	Stat1a-only	CD8 T cell	-1.101	0.0385	N/A	N/A
chr10:44273825-44274103	Stat1a-only	CD8 T cell	1.265	0.0392	N/A	N/A
chr13:109759092-109759536	Stat1a-only	CD8 T cell	-1.23	0.0394	N/A	N/A
chr13:107893916-107894183	Stat1a-only	CD8 T cell	-1.211	0.0396	N/A	N/A
chr10:93729514-93729786	Stat1a-only	CD8 T cell	-1.323	0.0398	N/A	N/A
chr10:122828075-122828372	Stat1a-only	CD8 T cell	1.164	0.04	N/A	N/A
chr4:41226385-41226736	Stat1a-only	CD8 T cell	-1.765	0.0401	N/A	N/A
chr17:45256878-45257137	Stat1a-only	CD8 T cell	1.048	0.0401	N/A	N/A
chr10:66857326-66857823	Stat1a-only	CD8 T cell	1.017	0.0401	N/A	N/A
chr8:15138546-15138838	Stat1a-only	CD8 T cell	-1.596	0.0406	N/A	N/A
chr1:71014350-71014788	Stat1a-only	CD8 T cell	-1.479	0.0407	N/A	N/A
chr17:12766058-12766205	Stat1a-only	CD8 T cell	1.15	0.0408	N/A	N/A
chr7:142040744-142041242	Stat1a-only	CD8 T cell	1.045	0.041	N/A	N/A
chr2:70628371-70628672	Stat1a-only	CD8 T cell	-1.515	0.0412	N/A	N/A
chr2:22787032-22787222	Stat1a-only	CD8 T cell	-1.441	0.0412	N/A	N/A
chr10:85011180-85011537	Stat1a-only	CD8 T cell	1.051	0.0414	N/A	N/A
chr2:33542787-33543298	Stat1a-only	CD8 T cell	-1.701	0.0417	N/A	N/A
chr9:107514546-107514959	Stat1a-only	CD8 T cell	-1.108	0.0418	N/A	N/A
chr6:54617915-54618647	Stat1a-only	CD8 T cell	1.144	0.0419	N/A	N/A
chr14:115206015-115206344	Stat1a-only	CD8 T cell	-1.136	0.0419	N/A	N/A
chr15:83546104-83546360	Stat1a-only	CD8 T cell	1.033	0.0421	N/A	N/A
chr1:180529731-180530297	Stat1a-only	CD8 T cell	1.141	0.0421	N/A	N/A
chr2:32681895-32682417	Stat1a-only	CD8 T cell	1.032	0.0421	N/A	N/A
chr4:94523435-94523666	Stat1a-only	CD8 T cell	-1.629	0.0424	N/A	N/A
chr5:12877505-12878232	Stat1a-only	CD8 T cell	-1.415	0.0426	N/A	N/A
chr14:8063491-8063935	Stat1a-only	CD8 T cell	1.015	0.0427	N/A	N/A
chr6:131513365-131513668	Stat1a-only	CD8 T cell	-1.722	0.0428	N/A	N/A
chr4:126030663-126031337	Stat1a-only	CD8 T cell	1.058	0.043	N/A	N/A
chr2:135881407-135881787	Stat1a-only	CD8 T cell	-1.314	0.0433	N/A	N/A
chr4:111327989-111328593	Stat1a-only	CD8 T cell	-1.372	0.0434	N/A	N/A
chr8:105983351-105984080	Stat1a-only	CD8 T cell	1.205	0.0436	N/A	N/A
chr15:36799891-36800260	Stat1a-only	CD8 T cell	-1.79	0.0436	N/A	N/A
chr1:152886253-152886696	Stat1a-only	CD8 T cell	-1.446	0.0439	N/A	N/A
chr11:120579820-120579980	Stat1a-only	CD8 T cell	-1.478	0.0439	N/A	N/A
chr9:108425536-108425893	Stat1a-only	CD8 T cell	1.447	0.0439	N/A	N/A
chr19:11120898-11121324	Stat1a-only	CD8 T cell	-1.372	0.0444	N/A	N/A
chr19:16046855-16047512	Stat1a-only	CD8 T cell	1.045	0.0444	N/A	N/A
chr7:133070197-133070808	Stat1a-only	CD8 T cell	1.385	0.0446	N/A	N/A
chr13:107573568-107573850	Stat1a-only	CD8 T cell	1.12	0.0446	N/A	N/A
chr7:130872270-130872622	Stat1a-only	CD8 T cell	1.014	0.0448	N/A	N/A
chr11:3879858-3880239	Stat1a-only	CD8 T cell	-1.073	0.0448	N/A	N/A
chr3:50837629-50837835	Stat1a-only	CD8 T cell	1.131	0.045	N/A	N/A
chr7:137475357-137475765	Stat1a-only	CD8 T cell	1.131	0.0451	N/A	N/A
chr12:81669085-81669875	Stat1a-only	CD8 T cell	1.368	0.0452	N/A	N/A
chr11:60100936-60101136	Stat1a-only	CD8 T cell	-1.71	0.0453	N/A	N/A
chrX:12832640-12833180	Stat1a-only	CD8 T cell	1.078	0.0454	N/A	N/A
chr6:37371350-37371701	Stat1a-only	CD8 T cell	-1.459	0.0456	N/A	N/A
chr11:61645223-61645397	Stat1a-only	CD8 T cell	-1.442	0.0459	N/A	N/A
chr11:51290680-51290928	Stat1a-only	CD8 T cell	1.121	0.0462	N/A	N/A
chr6:28490588-28491317	Stat1a-only	CD8 T cell	1.019	0.0462	N/A	N/A
chr15:64189236-64189643	Stat1a-only	CD8 T cell	-1.002	0.0463	N/A	N/A
chr13:6605107-6605367	Stat1a-only	CD8 T cell	1.058	0.0464	N/A	N/A
chr12:77131278-77131674	Stat1a-only	CD8 T cell	-1.241	0.0465	N/A	N/A
chr5:145132051-145132198	Stat1a-only	CD8 T cell	1.236	0.0468	N/A	N/A
chr6:129499554-129499991	Stat1a-only	CD8 T cell	1.202	0.047	N/A	N/A
chr16:44305759-44306136	Stat1a-only	CD8 T cell	-1.558	0.047	N/A	N/A
chr10:6955506-6955732	Stat1a-only	CD8 T cell	-1.606	0.0475	N/A	N/A
chr5:108034094-108034454	Stat1a-only	CD8 T cell	-1.499	0.0476	N/A	N/A
chr13:43199338-43199683	Stat1a-only	CD8 T cell	-1.297	0.0476	N/A	N/A
chr17:34855772-34856184	Stat1a-only	CD8 T cell	-1.431	0.0478	N/A	N/A
chr2:52734540-52734861	Stat1a-only	CD8 T cell	1.134	0.048	N/A	N/A
chr15:63974908-63975305	Stat1a-only	CD8 T cell	-1.262	0.0482	N/A	N/A
chr4:144905075-144905482	Stat1a-only	CD8 T cell	1.077	0.0485	N/A	N/A
chr7:31164833-31165064	Stat1a-only	CD8 T cell	-1.238	0.0487	N/A	N/A
chr12:69413989-69414265	Stat1a-only	CD8 T cell	-1.71	0.0487	N/A	N/A
chr13:51112315-51112641	Stat1a-only	CD8 T cell	-1.074	0.0488	N/A	N/A
chr8:110772234-110772770	Stat1a-only	CD8 T cell	1.29	0.0488	N/A	N/A
chr2:167675582-167675818	Stat1a-only	CD8 T cell	-1.536	0.0488	N/A	N/A
chr13:98679673-98680276	Stat1a-only	CD8 T cell	1.058	0.0489	N/A	N/A
chr3:117141794-117142436	Stat1a-only	CD8 T cell	1.258	0.0489	N/A	N/A
chr4:24596960-24597304	Stat1a-only	CD8 T cell	-1.249	0.049	N/A	N/A
chr19:41323834-41324227	Stat1a-only	CD8 T cell	1.113	0.0495	N/A	N/A
chr18:33041592-33041829	Stat1a-only	CD8 T cell	-1.261	0.0495	N/A	N/A
chr6:31390717-31391105	Stat1a-only	CD8 T cell	1.054	0.0496	N/A	N/A
chr18:9731908-9732638	Stat1a-only	CD8 T cell	1.235	0.0498	N/A	N/A
chr17:9167375-9168000	Stat1a-only	Macrophage	1.43	0.00682	6530411M01Rik	ENSMUSG00000097049
chr1:5070254-5070668	Stat1a-only	Macrophage	1.43	0.00721	Rgs20	ENSMUSG00000002459
chr4:109484570-109484930	Stat1a-only	Macrophage	-1.689	0.00828	Rnf11	ENSMUSG00000028557
chr2:76338682-76339163	Stat1a-only	Macrophage	1.496	0.0112	Pde11a	ENSMUSG00000075270
chrX:73082178-73082928	Stat1a-only	Macrophage	1.227	0.0131	Xlr4a	ENSMUSG00000079845
chr2:71054754-71055087	Stat1a-only	Macrophage	-1.476	0.0134	Dcaf17	ENSMUSG00000041966
chr12:81026703-81027275	Stat1a-only	Macrophage	1.305	0.0149	Smoc1	ENSMUSG00000021136
chr9:106656125-106656661	Stat1a-only	Macrophage	1.041	0.0216	Grm2	ENSMUSG00000023192
chr17:91092643-91093003	Stat1a-only	Macrophage	1.182	0.0262	Nrxn1	ENSMUSG00000024109
chr2:127729721-127730172	Stat1a-only	Macrophage	1.249	0.0302	Mall	ENSMUSG00000027377
chr3:146641876-146642325	Stat1a-only	Macrophage	1.097	0.0347	Gm16325	ENSMUSG00000085810
chr17:27637355-27637741	Stat1a-only	Macrophage	-1.6	0.0386	Rps10	ENSMUSG00000052146
chr19:10949070-10949976	Stat1a-only	Macrophage	-1.055	0.0387	Ccdc86	ENSMUSG00000024732
chr19:30174951-30175483	Stat1a-only	Macrophage	1.288	0.0396	Gldc	ENSMUSG00000024827
chr5:112228533-112229019	Stat1a-only	Macrophage	-1.295	0.0442	Miat	ENSMUSG00000097767
chr4:110351352-110351988	Stat1a-only	Macrophage	1.037	0.0444	Elavl4	ENSMUSG00000028546
chr1:40579795-40580070	Stat1a-only	Macrophage	-1.133	0.0461	Slc9a4	ENSMUSG00000026065
chr12:73113252-73113604	Stat1a-only	Macrophage	1.031	0.0478	Six4	ENSMUSG00000034460
chrX:151496544-151497022	Stat1a-only	Macrophage	-2.3	2.11e-05	N/A	N/A
chr9:120739246-120740144	Stat1a-only	Macrophage	1.717	9.91e-05	N/A	N/A
chr15:27469839-27469986	Stat1a-only	Macrophage	-2.474	0.000119	N/A	N/A
chr19:14636770-14637097	Stat1a-only	Macrophage	-2.393	0.000155	N/A	N/A
chr3:9845131-9845497	Stat1a-only	Macrophage	-1.738	0.000275	N/A	N/A
chr11:58031637-58031911	Stat1a-only	Macrophage	-1.739	0.000335	N/A	N/A
chr19:32789523-32789987	Stat1a-only	Macrophage	-1.744	0.000473	N/A	N/A
chr7:80377953-80378100	Stat1a-only	Macrophage	-2.027	0.000512	N/A	N/A
chr11:20304370-20304643	Stat1a-only	Macrophage	-1.532	0.000778	N/A	N/A
chr19:24762276-24762706	Stat1a-only	Macrophage	1.602	0.00088	N/A	N/A
chr15:83449608-83449893	Stat1a-only	Macrophage	-2.198	0.00113	N/A	N/A
chr5:115634977-115635124	Stat1a-only	Macrophage	1.44	0.00135	N/A	N/A
chr7:126621913-126622252	Stat1a-only	Macrophage	-2.133	0.0017	N/A	N/A
chr11:54758651-54758940	Stat1a-only	Macrophage	-2.05	0.00173	N/A	N/A
chr11:31725901-31726411	Stat1a-only	Macrophage	1.18	0.00184	N/A	N/A
chr1:166308944-166309506	Stat1a-only	Macrophage	1.483	0.00206	N/A	ENSMUSG00000091393
chr9:122546278-122546916	Stat1a-only	Macrophage	1.364	0.00212	N/A	N/A
chr8:61230138-61230603	Stat1a-only	Macrophage	1.212	0.00234	N/A	N/A
chr14:120452264-120452701	Stat1a-only	Macrophage	-2.056	0.00266	N/A	N/A
chr17:23851426-23851721	Stat1a-only	Macrophage	-2.387	0.00304	N/A	N/A
chr6:88893590-88893873	Stat1a-only	Macrophage	-1.797	0.00305	N/A	N/A
chr15:37774671-37775153	Stat1a-only	Macrophage	1.075	0.00323	N/A	N/A
chr12:113042568-113042989	Stat1a-only	Macrophage	-1.438	0.00328	N/A	N/A
chr11:86999563-86999908	Stat1a-only	Macrophage	-1.411	0.00331	N/A	N/A
chr18:38227695-38228113	Stat1a-only	Macrophage	-1.815	0.00335	N/A	N/A
chr3:15586498-15587010	Stat1a-only	Macrophage	-2.12	0.00342	N/A	N/A
chr1:51626329-51626681	Stat1a-only	Macrophage	-1.641	0.00354	N/A	N/A
chr15:31510404-31510904	Stat1a-only	Macrophage	-1.02	0.00385	N/A	N/A
chr1:71506428-71506872	Stat1a-only	Macrophage	-1.787	0.00448	N/A	N/A
chr5:142428641-142428945	Stat1a-only	Macrophage	-1.312	0.00459	N/A	N/A
chr18:33907958-33908499	Stat1a-only	Macrophage	1.08	0.00468	N/A	N/A
chr10:7968662-7969123	Stat1a-only	Macrophage	-1.564	0.00475	N/A	N/A
chr19:24951344-24951737	Stat1a-only	Macrophage	-1.923	0.00475	N/A	N/A
chr10:93421978-93422358	Stat1a-only	Macrophage	-2.025	0.00476	N/A	N/A
chr3:59098501-59099027	Stat1a-only	Macrophage	-1.793	0.00487	N/A	N/A
chr19:61055057-61055276	Stat1a-only	Macrophage	-1.758	0.00491	N/A	N/A
chr9:53007449-53007841	Stat1a-only	Macrophage	1.636	0.00492	N/A	N/A
chr17:55718678-55719020	Stat1a-only	Macrophage	-1.662	0.00508	N/A	N/A
chr10:8073490-8073874	Stat1a-only	Macrophage	-2.156	0.00509	N/A	N/A
chr10:40316414-40317669	Stat1a-only	Macrophage	-1.056	0.00518	N/A	N/A
chr13:119724470-119724896	Stat1a-only	Macrophage	-1.769	0.00538	N/A	N/A
chr2:14146935-14147289	Stat1a-only	Macrophage	-1.461	0.00549	N/A	N/A
chr2:18300909-18301588	Stat1a-only	Macrophage	1.447	0.00564	N/A	N/A
chr1:58114683-58115030	Stat1a-only	Macrophage	-2.333	0.0057	N/A	N/A
chr13:12894656-12895008	Stat1a-only	Macrophage	1.661	0.00573	N/A	N/A
chr4:88409281-88409687	Stat1a-only	Macrophage	-1.44	0.00576	N/A	N/A
chr2:112566008-112566962	Stat1a-only	Macrophage	1.332	0.00576	N/A	N/A
chr18:24227642-24227961	Stat1a-only	Macrophage	-1.728	0.00586	N/A	N/A
chr8:22944058-22944362	Stat1a-only	Macrophage	-1.393	0.00624	N/A	N/A
chr12:85462794-85463109	Stat1a-only	Macrophage	-1.532	0.00624	N/A	N/A
chr2:105986631-105987222	Stat1a-only	Macrophage	1.381	0.00642	N/A	N/A
chr15:42380777-42381477	Stat1a-only	Macrophage	1.413	0.0065	N/A	N/A
chr19:17030353-17030632	Stat1a-only	Macrophage	1.261	0.00656	N/A	N/A
chr17:49422721-49423294	Stat1a-only	Macrophage	-1.674	0.00659	N/A	N/A
chr8:84010546-84010888	Stat1a-only	Macrophage	-1.365	0.00708	N/A	N/A
chr4:95340857-95341423	Stat1a-only	Macrophage	-2.615	0.00718	N/A	N/A
chr1:165967045-165967595	Stat1a-only	Macrophage	-1.84	0.00739	N/A	N/A
chr2:19327797-19328161	Stat1a-only	Macrophage	1.291	0.00755	N/A	N/A
chr9:23219617-23220136	Stat1a-only	Macrophage	1.407	0.0079	N/A	N/A
chr16:65364812-65365216	Stat1a-only	Macrophage	1.46	0.00798	N/A	N/A
chr15:50761609-50761929	Stat1a-only	Macrophage	-1.534	0.00827	N/A	N/A
chr8:88294481-88294711	Stat1a-only	Macrophage	-1.366	0.00838	N/A	N/A
chr1:137323670-137324348	Stat1a-only	Macrophage	1.138	0.00874	N/A	N/A
chr2:126015104-126015688	Stat1a-only	Macrophage	1.023	0.00876	N/A	N/A
chr2:92273129-92274088	Stat1a-only	Macrophage	1.02	0.00891	N/A	N/A
chr10:111232213-111232622	Stat1a-only	Macrophage	-1.703	0.00907	N/A	N/A
chr17:88576744-88577004	Stat1a-only	Macrophage	-2.084	0.00913	N/A	N/A
chr11:33568999-33569438	Stat1a-only	Macrophage	1.627	0.00928	N/A	N/A
chr13:51826813-51827094	Stat1a-only	Macrophage	-1.821	0.00965	N/A	N/A
chr14:18618680-18619684	Stat1a-only	Macrophage	1.069	0.00979	N/A	N/A
chr5:37313176-37313614	Stat1a-only	Macrophage	1.651	0.00992	N/A	N/A
chr11:57627273-57627736	Stat1a-only	Macrophage	-1.53	0.01	N/A	N/A
chr2:105687427-105688100	Stat1a-only	Macrophage	1.101	0.0102	N/A	N/A
chr19:12529339-12529745	Stat1a-only	Macrophage	-1.828	0.0103	N/A	N/A
chr10:116613242-116614084	Stat1a-only	Macrophage	1.25	0.0104	N/A	N/A
chr4:84064625-84065028	Stat1a-only	Macrophage	1.063	0.0105	N/A	N/A
chr2:69374339-69374928	Stat1a-only	Macrophage	1.182	0.0107	N/A	N/A
chr2:128330857-128331586	Stat1a-only	Macrophage	1.726	0.0108	N/A	N/A
chr1:80664678-80664860	Stat1a-only	Macrophage	-1.493	0.0108	N/A	N/A
chr2:177497933-177498705	Stat1a-only	Macrophage	1.046	0.0109	N/A	ENSMUSG00000094786
chr9:115526074-115526845	Stat1a-only	Macrophage	1.556	0.0111	N/A	N/A
chr1:89876464-89877118	Stat1a-only	Macrophage	1.262	0.0112	N/A	N/A
chr3:88630748-88631326	Stat1a-only	Macrophage	-1.026	0.0113	N/A	N/A
chr13:12864261-12864667	Stat1a-only	Macrophage	1.553	0.0115	N/A	N/A
chr9:64511281-64511596	Stat1a-only	Macrophage	1.239	0.0115	N/A	N/A
chr2:35567352-35567739	Stat1a-only	Macrophage	1.093	0.0115	N/A	N/A
chr5:43692423-43693204	Stat1a-only	Macrophage	1.205	0.0115	N/A	N/A
chr13:100713358-100713686	Stat1a-only	Macrophage	-1.78	0.0116	N/A	N/A
chr3:100480227-100481021	Stat1a-only	Macrophage	1.074	0.0117	N/A	N/A
chr14:75197181-75197363	Stat1a-only	Macrophage	-1.777	0.0117	N/A	N/A
chr6:30205103-30205433	Stat1a-only	Macrophage	-1.587	0.012	N/A	N/A
chr2:121855259-121855961	Stat1a-only	Macrophage	-1.168	0.0122	N/A	N/A
chr1:51931389-51931663	Stat1a-only	Macrophage	-1.687	0.0123	N/A	N/A
chr10:18625139-18625679	Stat1a-only	Macrophage	1.457	0.0124	N/A	N/A
chr9:76722803-76723308	Stat1a-only	Macrophage	1.328	0.0125	N/A	N/A
chr12:31621419-31622571	Stat1a-only	Macrophage	1.299	0.0125	N/A	N/A
chr1:55033923-55034162	Stat1a-only	Macrophage	-1.488	0.0125	N/A	N/A
chr10:127147265-127147591	Stat1a-only	Macrophage	-1.525	0.0126	N/A	N/A
chr9:103241491-103242154	Stat1a-only	Macrophage	-1.065	0.013	N/A	N/A
chr3:101650423-101651243	Stat1a-only	Macrophage	1.319	0.0131	N/A	N/A
chr2:49472572-49473073	Stat1a-only	Macrophage	-1.402	0.0131	N/A	N/A
chr16:32063967-32064323	Stat1a-only	Macrophage	-2.03	0.0131	N/A	N/A
chr1:125574266-125574567	Stat1a-only	Macrophage	-1.784	0.0133	N/A	N/A
chr5:72791606-72791974	Stat1a-only	Macrophage	-1.539	0.0138	N/A	N/A
chr4:19561998-19562264	Stat1a-only	Macrophage	-1.46	0.0138	N/A	N/A
chr4:99296630-99297113	Stat1a-only	Macrophage	1.147	0.0142	N/A	ENSMUSG00000070891
chr16:91524385-91524632	Stat1a-only	Macrophage	-1.342	0.0145	N/A	N/A
chr9:59459919-59460237	Stat1a-only	Macrophage	-1.163	0.0145	N/A	N/A
chr8:27108894-27109062	Stat1a-only	Macrophage	-1.665	0.0145	N/A	N/A
chr1:138144253-138144781	Stat1a-only	Macrophage	-1.12	0.0148	N/A	N/A
chr4:45393596-45393951	Stat1a-only	Macrophage	-1.364	0.0148	N/A	N/A
chr19:17326531-17326911	Stat1a-only	Macrophage	-1.254	0.0148	N/A	N/A
chrX:143030333-143031199	Stat1a-only	Macrophage	1.14	0.0149	N/A	N/A
chr18:79081965-79082330	Stat1a-only	Macrophage	-1.533	0.015	N/A	N/A
chr19:55631751-55632181	Stat1a-only	Macrophage	1.281	0.0151	N/A	N/A
chr3:146284097-146284493	Stat1a-only	Macrophage	1.04	0.0152	N/A	N/A
chr10:24566203-24566585	Stat1a-only	Macrophage	1.27	0.0153	N/A	N/A
chr5:21387445-21387604	Stat1a-only	Macrophage	-1.733	0.0154	N/A	N/A
chr17:30418305-30418920	Stat1a-only	Macrophage	1.423	0.0157	N/A	N/A
chr1:180956909-180957569	Stat1a-only	Macrophage	-1.381	0.0157	N/A	N/A
chr2:166682523-166682822	Stat1a-only	Macrophage	-1.168	0.0158	N/A	ENSMUSG00000089145
chr2:14224418-14224687	Stat1a-only	Macrophage	-1.678	0.0158	N/A	N/A
chr15:100749718-100750075	Stat1a-only	Macrophage	-1.859	0.0158	N/A	N/A
chr6:34619387-34620590	Stat1a-only	Macrophage	-1.16	0.016	N/A	N/A
chr2:154805300-154805670	Stat1a-only	Macrophage	-2.141	0.016	N/A	N/A
chr1:90202330-90202727	Stat1a-only	Macrophage	1.542	0.0161	N/A	N/A
chr19:53188901-53189180	Stat1a-only	Macrophage	-1.438	0.0162	N/A	N/A
chr18:73872224-73872654	Stat1a-only	Macrophage	1.179	0.0162	N/A	N/A
chr7:118976208-118977227	Stat1a-only	Macrophage	1.144	0.0163	N/A	N/A
chr12:113481214-113481960	Stat1a-only	Macrophage	1.398	0.0163	N/A	N/A
chr10:115169408-115169636	Stat1a-only	Macrophage	-1.349	0.0163	N/A	N/A
chr2:26062157-26062626	Stat1a-only	Macrophage	1.376	0.0164	N/A	N/A
chr4:125144316-125144531	Stat1a-only	Macrophage	-1.966	0.0168	N/A	N/A
chr3:110143568-110144078	Stat1a-only	Macrophage	1.14	0.0172	N/A	ENSMUSG00000050836
chr12:115054943-115055637	Stat1a-only	Macrophage	1.209	0.0172	N/A	ENSMUSG00000076710
chr14:32005634-32006108	Stat1a-only	Macrophage	1.082	0.0175	N/A	N/A
chr9:75136660-75136986	Stat1a-only	Macrophage	-1.422	0.0175	N/A	N/A
chr19:11447169-11448027	Stat1a-only	Macrophage	-2.395	0.0175	N/A	N/A
chr1:43767976-43769066	Stat1a-only	Macrophage	1.004	0.0176	N/A	N/A
chr10:122717535-122718369	Stat1a-only	Macrophage	1.113	0.0176	N/A	N/A
chr9:82709989-82710721	Stat1a-only	Macrophage	1.595	0.0177	N/A	N/A
chr12:80810180-80810553	Stat1a-only	Macrophage	-1.39	0.0179	N/A	N/A
chr19:38973649-38974211	Stat1a-only	Macrophage	1.128	0.0179	N/A	N/A
chr9:89197518-89197779	Stat1a-only	Macrophage	-1.545	0.018	N/A	N/A
chr6:127421355-127421920	Stat1a-only	Macrophage	1.504	0.0181	N/A	N/A
chr9:56390797-56391353	Stat1a-only	Macrophage	-1.721	0.0181	N/A	N/A
chr16:7928431-7928800	Stat1a-only	Macrophage	1.252	0.0182	N/A	N/A
chr14:122992668-122993573	Stat1a-only	Macrophage	1.008	0.0183	N/A	N/A
chr9:99096653-99097017	Stat1a-only	Macrophage	-1.572	0.0184	N/A	N/A
chr1:164945432-164946013	Stat1a-only	Macrophage	1.257	0.0184	N/A	N/A
chr17:12750655-12751198	Stat1a-only	Macrophage	1.194	0.0186	N/A	N/A
chr13:85359033-85359844	Stat1a-only	Macrophage	1.147	0.0186	N/A	N/A
chr9:14920286-14921147	Stat1a-only	Macrophage	1.27	0.0187	N/A	N/A
chr1:176834078-176834305	Stat1a-only	Macrophage	-1.193	0.0188	N/A	N/A
chr14:76428566-76428793	Stat1a-only	Macrophage	-1.502	0.0188	N/A	N/A
chr3:22173170-22173547	Stat1a-only	Macrophage	-1.452	0.019	N/A	N/A
chr5:31940620-31940989	Stat1a-only	Macrophage	-1.831	0.019	N/A	N/A
chr13:112571650-112572163	Stat1a-only	Macrophage	-1.6	0.0191	N/A	N/A
chr8:120369956-120370332	Stat1a-only	Macrophage	1.092	0.0192	N/A	N/A
chr1:16603722-16604095	Stat1a-only	Macrophage	1.084	0.0193	N/A	N/A
chr8:117308232-117308689	Stat1a-only	Macrophage	-1.057	0.0194	N/A	N/A
chr12:82283372-82284148	Stat1a-only	Macrophage	-1.387	0.0195	N/A	N/A
chrX:107031817-107032161	Stat1a-only	Macrophage	-1.349	0.02	N/A	N/A
chr18:60974779-60975023	Stat1a-only	Macrophage	-1.373	0.0201	N/A	N/A
chr1:34388995-34390081	Stat1a-only	Macrophage	-1.026	0.0202	N/A	N/A
chr15:6526064-6526218	Stat1a-only	Macrophage	-1.672	0.0208	N/A	N/A
chr2:145810750-145810943	Stat1a-only	Macrophage	-1.323	0.0209	N/A	N/A
chr4:106281178-106281852	Stat1a-only	Macrophage	1.05	0.021	N/A	N/A
chr1:97647551-97648162	Stat1a-only	Macrophage	-1.575	0.0211	N/A	N/A
chr12:71911943-71912661	Stat1a-only	Macrophage	1.112	0.0214	N/A	N/A
chr10:21600876-21601310	Stat1a-only	Macrophage	-1.31	0.0217	N/A	N/A
chr19:45411046-45411330	Stat1a-only	Macrophage	1.147	0.0218	N/A	N/A
chr18:66587116-66587669	Stat1a-only	Macrophage	1.135	0.0218	N/A	N/A
chr17:88900569-88901243	Stat1a-only	Macrophage	1.36	0.0219	N/A	N/A
chr6:13078547-13079312	Stat1a-only	Macrophage	1.389	0.0219	N/A	N/A
chr6:140546027-140546993	Stat1a-only	Macrophage	1.013	0.022	N/A	N/A
chr4:118162066-118162497	Stat1a-only	Macrophage	1.125	0.022	N/A	N/A
chr17:85877465-85877788	Stat1a-only	Macrophage	1.132	0.0223	N/A	N/A
chr11:47379101-47379504	Stat1a-only	Macrophage	1.16	0.0224	N/A	N/A
chr5:139384594-139384973	Stat1a-only	Macrophage	-1.026	0.0225	N/A	N/A
chr11:116423335-116423802	Stat1a-only	Macrophage	-1.244	0.0225	N/A	N/A
chrX:52990315-52990599	Stat1a-only	Macrophage	-1.612	0.0225	N/A	N/A
chr10:128528899-128529279	Stat1a-only	Macrophage	-1.513	0.0226	N/A	N/A
chr12:40637339-40637756	Stat1a-only	Macrophage	-1.614	0.0226	N/A	N/A
chr6:123930956-123931273	Stat1a-only	Macrophage	-1.471	0.0226	N/A	N/A
chr12:3390020-3390363	Stat1a-only	Macrophage	-1.219	0.0227	N/A	N/A
chr5:107951172-107951516	Stat1a-only	Macrophage	-1.235	0.0228	N/A	N/A
chr11:70434509-70434717	Stat1a-only	Macrophage	-1.755	0.0229	N/A	N/A
chr11:6586041-6586194	Stat1a-only	Macrophage	-1.665	0.0229	N/A	N/A
chr9:123601424-123601901	Stat1a-only	Macrophage	-1.543	0.023	N/A	N/A
chr14:57719017-57719324	Stat1a-only	Macrophage	-1.357	0.0231	N/A	N/A
chr2:170121351-170121498	Stat1a-only	Macrophage	-1.377	0.0231	N/A	N/A
chr2:118571010-118571378	Stat1a-only	Macrophage	-1.449	0.0233	N/A	N/A
chr12:108811095-108811580	Stat1a-only	Macrophage	-1.574	0.0233	N/A	N/A
chr17:75177845-75178533	Stat1a-only	Macrophage	1.017	0.0234	N/A	N/A
chr11:72217076-72217501	Stat1a-only	Macrophage	-1.186	0.0237	N/A	N/A
chr9:55307560-55307922	Stat1a-only	Macrophage	-1.126	0.0237	N/A	N/A
chr18:6137566-6137860	Stat1a-only	Macrophage	-1.45	0.0237	N/A	N/A
chr7:132799545-132800075	Stat1a-only	Macrophage	-1.011	0.0238	N/A	N/A
chr18:68847267-68848060	Stat1a-only	Macrophage	1.465	0.0238	N/A	N/A
chr4:9859003-9860124	Stat1a-only	Macrophage	1.044	0.0238	N/A	N/A
chr3:121940224-121940894	Stat1a-only	Macrophage	1.138	0.024	N/A	N/A
chr11:33721265-33721711	Stat1a-only	Macrophage	1.42	0.0242	N/A	N/A
chr18:46474542-46475187	Stat1a-only	Macrophage	-1.046	0.0242	N/A	ENSMUSG00000088804
chr12:86008519-86009253	Stat1a-only	Macrophage	1.005	0.0243	N/A	N/A
chr8:72835674-72836438	Stat1a-only	Macrophage	1.138	0.0243	N/A	N/A
chrX:17548591-17548894	Stat1a-only	Macrophage	-1.426	0.0243	N/A	N/A
chr19:56416999-56417487	Stat1a-only	Macrophage	1.403	0.0244	N/A	N/A
chr3:59224892-59225201	Stat1a-only	Macrophage	-1.317	0.0244	N/A	N/A
chr12:3547315-3548112	Stat1a-only	Macrophage	1.313	0.0244	N/A	N/A
chr12:69373828-69374100	Stat1a-only	Macrophage	-1.589	0.0245	N/A	N/A
chr2:31075149-31075578	Stat1a-only	Macrophage	-1.871	0.0245	N/A	N/A
chr15:11764782-11765378	Stat1a-only	Macrophage	1.336	0.0246	N/A	N/A
chr10:99168872-99169254	Stat1a-only	Macrophage	-1.581	0.0247	N/A	N/A
chr19:47620665-47620965	Stat1a-only	Macrophage	-1.651	0.0248	N/A	N/A
chr15:97810024-97810353	Stat1a-only	Macrophage	-1.432	0.0249	N/A	N/A
chr5:134341269-134341719	Stat1a-only	Macrophage	-1.544	0.0249	N/A	N/A
chr3:61392989-61393380	Stat1a-only	Macrophage	-1.576	0.0251	N/A	N/A
chr6:70857402-70857569	Stat1a-only	Macrophage	-1.62	0.0252	N/A	N/A
chr1:182362715-182363108	Stat1a-only	Macrophage	-1.313	0.0254	N/A	N/A
chr2:128211026-128211518	Stat1a-only	Macrophage	-1.529	0.0256	N/A	N/A
chr16:30969297-30969574	Stat1a-only	Macrophage	-1.67	0.0257	N/A	N/A
chr11:3125562-3125833	Stat1a-only	Macrophage	-1.399	0.0258	N/A	ENSMUSG00000082286
chr4:6405070-6405542	Stat1a-only	Macrophage	1.044	0.0258	N/A	N/A
chr7:30676762-30677082	Stat1a-only	Macrophage	-1.291	0.0258	N/A	N/A
chr19:43921425-43921832	Stat1a-only	Macrophage	-1.369	0.0259	N/A	N/A
chr18:56886468-56886892	Stat1a-only	Macrophage	-1.196	0.0259	N/A	N/A
chr17:47331540-47332029	Stat1a-only	Macrophage	-1.242	0.0262	N/A	N/A
chr8:14897078-14897512	Stat1a-only	Macrophage	-1.385	0.0265	N/A	N/A
chrX:109122780-109123165	Stat1a-only	Macrophage	-1.797	0.0267	N/A	N/A
chrX:12492419-12492994	Stat1a-only	Macrophage	1.321	0.0268	N/A	N/A
chr3:54708206-54708490	Stat1a-only	Macrophage	-1.612	0.027	N/A	N/A
chr13:44457410-44457749	Stat1a-only	Macrophage	1.058	0.027	N/A	N/A
chr1:164972689-164973366	Stat1a-only	Macrophage	1.436	0.027	N/A	N/A
chr16:77038247-77038490	Stat1a-only	Macrophage	-1.498	0.0272	N/A	N/A
chr19:55807010-55807298	Stat1a-only	Macrophage	-1.158	0.0273	N/A	N/A
chr10:5340718-5341699	Stat1a-only	Macrophage	1.5	0.0276	N/A	N/A
chr8:91629597-91629997	Stat1a-only	Macrophage	1.294	0.0277	N/A	ENSMUSG00000090778
chr13:19843326-19843782	Stat1a-only	Macrophage	-1.853	0.0278	N/A	N/A
chr19:34562421-34562950	Stat1a-only	Macrophage	-1.452	0.0279	N/A	N/A
chr15:75850830-75851265	Stat1a-only	Macrophage	-1.151	0.028	N/A	N/A
chr9:57113966-57114444	Stat1a-only	Macrophage	-1.471	0.0281	N/A	N/A
chr3:30091761-30092696	Stat1a-only	Macrophage	1.028	0.0283	N/A	N/A
chr4:16006440-16006742	Stat1a-only	Macrophage	-1.81	0.0285	N/A	N/A
chr8:47128894-47129218	Stat1a-only	Macrophage	-1.616	0.0286	N/A	N/A
chr3:109366009-109366156	Stat1a-only	Macrophage	-1.328	0.0286	N/A	N/A
chr11:77000715-77001008	Stat1a-only	Macrophage	-1.124	0.0287	N/A	N/A
chr18:78064583-78065432	Stat1a-only	Macrophage	1.233	0.0287	N/A	N/A
chr2:5090405-5090684	Stat1a-only	Macrophage	1.026	0.0287	N/A	N/A
chr19:41568546-41569172	Stat1a-only	Macrophage	-1.552	0.0287	N/A	N/A
chr6:41119168-41119613	Stat1a-only	Macrophage	1.296	0.0287	N/A	N/A
chr2:170367579-170368338	Stat1a-only	Macrophage	1.334	0.0288	N/A	N/A
chr2:100246475-100246918	Stat1a-only	Macrophage	1.377	0.0289	N/A	N/A
chr17:68097049-68097410	Stat1a-only	Macrophage	-1.45	0.0292	N/A	N/A
chrX:140984752-140985159	Stat1a-only	Macrophage	1.275	0.0294	N/A	N/A
chr9:85342019-85342273	Stat1a-only	Macrophage	-1.273	0.0294	N/A	N/A
chr7:126728907-126729258	Stat1a-only	Macrophage	-1.755	0.0296	N/A	N/A
chr5:118090090-118090667	Stat1a-only	Macrophage	1.185	0.0296	N/A	N/A
chr10:81256556-81256943	Stat1a-only	Macrophage	-1.45	0.0299	N/A	N/A
chr5:147055751-147056352	Stat1a-only	Macrophage	1.005	0.0299	N/A	N/A
chr1:189830519-189831508	Stat1a-only	Macrophage	1.363	0.03	N/A	N/A
chr15:80792337-80792906	Stat1a-only	Macrophage	-1.591	0.03	N/A	N/A
chr19:46350692-46350860	Stat1a-only	Macrophage	-1.494	0.03	N/A	N/A
chr10:7827542-7827825	Stat1a-only	Macrophage	-1.545	0.03	N/A	N/A
chr7:49299507-49299928	Stat1a-only	Macrophage	1.225	0.0302	N/A	N/A
chr11:48807286-48807714	Stat1a-only	Macrophage	-1.702	0.0303	N/A	N/A
chr4:147526680-147527064	Stat1a-only	Macrophage	1.288	0.0303	N/A	N/A
chr9:51185417-51186377	Stat1a-only	Macrophage	1.337	0.0303	N/A	N/A
chr9:22322286-22322734	Stat1a-only	Macrophage	-1.423	0.0303	N/A	N/A
chr3:65625267-65626121	Stat1a-only	Macrophage	1.039	0.0304	N/A	N/A
chr7:99594394-99594797	Stat1a-only	Macrophage	1.503	0.0304	N/A	N/A
chr2:12002271-12002646	Stat1a-only	Macrophage	-1.33	0.0305	N/A	N/A
chr6:95700833-95701366	Stat1a-only	Macrophage	1.09	0.0305	N/A	N/A
chr19:6097871-6098317	Stat1a-only	Macrophage	-1.19	0.0305	N/A	N/A
chr2:50835239-50835625	Stat1a-only	Macrophage	1.092	0.0306	N/A	N/A
chr1:39260611-39261328	Stat1a-only	Macrophage	1.21	0.0307	N/A	N/A
chr15:84221608-84221936	Stat1a-only	Macrophage	-1.568	0.0307	N/A	N/A
chr15:86337661-86338122	Stat1a-only	Macrophage	1.142	0.0308	N/A	N/A
chr1:51667679-51668029	Stat1a-only	Macrophage	-1.832	0.031	N/A	N/A
chr13:37881653-37882023	Stat1a-only	Macrophage	-1.222	0.031	N/A	N/A
chrX:152214750-152215015	Stat1a-only	Macrophage	-1.498	0.0311	N/A	N/A
chr8:77723886-77724496	Stat1a-only	Macrophage	1.616	0.0315	N/A	N/A
chr8:3745531-3745814	Stat1a-only	Macrophage	-1.738	0.0316	N/A	N/A
chrX:48493408-48494265	Stat1a-only	Macrophage	-1.5	0.0318	N/A	N/A
chr15:35071564-35071948	Stat1a-only	Macrophage	-1.18	0.0321	N/A	N/A
chr12:30922428-30922785	Stat1a-only	Macrophage	1.052	0.0324	N/A	N/A
chr7:126775105-126775482	Stat1a-only	Macrophage	-1.119	0.0327	N/A	N/A
chr17:31162594-31163062	Stat1a-only	Macrophage	1.313	0.0328	N/A	N/A
chr5:15883133-15883530	Stat1a-only	Macrophage	1.789	0.0328	N/A	N/A
chr10:44630262-44631080	Stat1a-only	Macrophage	-1.242	0.0328	N/A	N/A
chr11:59410776-59411460	Stat1a-only	Macrophage	1.264	0.033	N/A	N/A
chr16:36939207-36939485	Stat1a-only	Macrophage	-1.431	0.0333	N/A	N/A
chr1:91533482-91534028	Stat1a-only	Macrophage	1.389	0.0333	N/A	N/A
chr3:9902342-9902714	Stat1a-only	Macrophage	-1.767	0.0333	N/A	N/A
chr17:72787586-72788494	Stat1a-only	Macrophage	-1.769	0.0336	N/A	N/A
chr17:27755379-27755956	Stat1a-only	Macrophage	1.394	0.0336	N/A	N/A
chr15:77757760-77757977	Stat1a-only	Macrophage	-1.372	0.0336	N/A	N/A
chr17:50117229-50117600	Stat1a-only	Macrophage	-1.189	0.0336	N/A	N/A
chrX:167036310-167036937	Stat1a-only	Macrophage	1.315	0.0336	N/A	N/A
chr2:104001081-104001516	Stat1a-only	Macrophage	-1.7	0.034	N/A	N/A
chr12:24564451-24564912	Stat1a-only	Macrophage	1.131	0.034	N/A	N/A
chr12:104985944-104986165	Stat1a-only	Macrophage	-1.311	0.0342	N/A	N/A
chr8:120750475-120751208	Stat1a-only	Macrophage	-1.058	0.0343	N/A	N/A
chr4:141722053-141722313	Stat1a-only	Macrophage	-1.834	0.0345	N/A	N/A
chr9:111161195-111161701	Stat1a-only	Macrophage	-1.399	0.0345	N/A	N/A
chr2:34869623-34870009	Stat1a-only	Macrophage	1.227	0.0346	N/A	N/A
chr17:88435356-88436060	Stat1a-only	Macrophage	-1.148	0.0347	N/A	N/A
chr10:95680257-95680624	Stat1a-only	Macrophage	-1.302	0.0348	N/A	N/A
chr11:46683599-46684142	Stat1a-only	Macrophage	1.204	0.0348	N/A	N/A
chr7:27609508-27610239	Stat1a-only	Macrophage	1.255	0.035	N/A	N/A
chr5:150168664-150169171	Stat1a-only	Macrophage	-1.504	0.0351	N/A	N/A
chr10:99599203-99599692	Stat1a-only	Macrophage	-1.457	0.0352	N/A	N/A
chr5:144131091-144131445	Stat1a-only	Macrophage	-1.428	0.0355	N/A	N/A
chr1:171843043-171843255	Stat1a-only	Macrophage	-1.583	0.0356	N/A	N/A
chr5:33038656-33038964	Stat1a-only	Macrophage	1.138	0.0359	N/A	N/A
chr2:181522871-181523062	Stat1a-only	Macrophage	-1.572	0.0359	N/A	N/A
chr2:165360902-165361289	Stat1a-only	Macrophage	-1.212	0.036	N/A	N/A
chr15:50833633-50834384	Stat1a-only	Macrophage	-1.996	0.0361	N/A	N/A
chr10:8729378-8729721	Stat1a-only	Macrophage	1.086	0.0363	N/A	N/A
chr6:83473091-83473602	Stat1a-only	Macrophage	-1.261	0.0365	N/A	N/A
chr18:10136271-10136964	Stat1a-only	Macrophage	-1.158	0.0366	N/A	N/A
chr11:68450835-68451054	Stat1a-only	Macrophage	-1.138	0.0368	N/A	N/A
chr14:21081651-21082073	Stat1a-only	Macrophage	-1.241	0.037	N/A	N/A
chr14:119260499-119260956	Stat1a-only	Macrophage	1.006	0.0373	N/A	N/A
chr8:82351217-82351954	Stat1a-only	Macrophage	-1.036	0.0374	N/A	N/A
chr12:104823228-104823460	Stat1a-only	Macrophage	1.219	0.0374	N/A	N/A
chr5:134458393-134459168	Stat1a-only	Macrophage	-1.012	0.0375	N/A	N/A
chr3:135444846-135445147	Stat1a-only	Macrophage	-1.764	0.0376	N/A	N/A
chr1:159523607-159523989	Stat1a-only	Macrophage	1.305	0.0378	N/A	N/A
chr2:180595512-180595876	Stat1a-only	Macrophage	1.013	0.038	N/A	N/A
chr4:91376397-91376707	Stat1a-only	Macrophage	1.234	0.0381	N/A	N/A
chr9:15681819-15682240	Stat1a-only	Macrophage	1.072	0.0381	N/A	N/A
chr17:47658712-47659222	Stat1a-only	Macrophage	-1.224	0.0382	N/A	N/A
chr16:14311378-14311761	Stat1a-only	Macrophage	-1.672	0.0384	N/A	ENSMUSG00000085612
chr8:72105227-72105662	Stat1a-only	Macrophage	-1.449	0.0385	N/A	N/A
chr14:78329978-78330570	Stat1a-only	Macrophage	1.165	0.0388	N/A	N/A
chr7:16244569-16244834	Stat1a-only	Macrophage	-1.355	0.0388	N/A	N/A
chr10:96574802-96575196	Stat1a-only	Macrophage	-1.331	0.039	N/A	N/A
chr19:10587350-10587586	Stat1a-only	Macrophage	-1.669	0.0392	N/A	N/A
chr11:119162913-119163327	Stat1a-only	Macrophage	-1.619	0.0393	N/A	N/A
chr1:177046918-177047287	Stat1a-only	Macrophage	-1.469	0.0393	N/A	N/A
chr2:75701887-75702138	Stat1a-only	Macrophage	-1.539	0.0401	N/A	N/A
chr6:122562475-122562915	Stat1a-only	Macrophage	-1.487	0.0404	N/A	ENSMUSG00000090044
chr3:117149182-117149593	Stat1a-only	Macrophage	1.451	0.0404	N/A	N/A
chr8:46888736-46889093	Stat1a-only	Macrophage	-1.171	0.0404	N/A	N/A
chr17:13540817-13541130	Stat1a-only	Macrophage	1.424	0.0406	N/A	N/A
chr7:144417562-144418185	Stat1a-only	Macrophage	1.095	0.0407	N/A	N/A
chr17:42910461-42910876	Stat1a-only	Macrophage	-1.136	0.0408	N/A	N/A
chrX:60383839-60384425	Stat1a-only	Macrophage	-1.2	0.0409	N/A	N/A
chr14:25315396-25315718	Stat1a-only	Macrophage	-1.358	0.0409	N/A	N/A
chr5:88678961-88679155	Stat1a-only	Macrophage	-1.495	0.0409	N/A	N/A
chr13:102699097-102699416	Stat1a-only	Macrophage	-1.395	0.0411	N/A	N/A
chr6:114908890-114909143	Stat1a-only	Macrophage	-1.503	0.0412	N/A	N/A
chr3:127322897-127323207	Stat1a-only	Macrophage	-1.779	0.0414	N/A	N/A
chr15:66742375-66743020	Stat1a-only	Macrophage	-1.025	0.0414	N/A	N/A
chr5:107936687-107937019	Stat1a-only	Macrophage	-1.595	0.0415	N/A	N/A
chr7:97434512-97434944	Stat1a-only	Macrophage	-1.586	0.0415	N/A	N/A
chr4:94438533-94438978	Stat1a-only	Macrophage	1.051	0.0418	N/A	N/A
chr2:65407070-65407594	Stat1a-only	Macrophage	-1.401	0.0419	N/A	N/A
chr18:13077154-13077850	Stat1a-only	Macrophage	1.259	0.0423	N/A	N/A
chr7:27259632-27260194	Stat1a-only	Macrophage	-1.161	0.0423	N/A	N/A
chr9:70650019-70650843	Stat1a-only	Macrophage	-1.38	0.0425	N/A	N/A
chr11:21453626-21454045	Stat1a-only	Macrophage	-1.073	0.0426	N/A	N/A
chr5:66174134-66174963	Stat1a-only	Macrophage	1.02	0.0427	N/A	N/A
chr2:103557239-103557539	Stat1a-only	Macrophage	1.166	0.0427	N/A	N/A
chr15:91676569-91676779	Stat1a-only	Macrophage	-1.744	0.043	N/A	N/A
chr5:92470761-92470920	Stat1a-only	Macrophage	-1.269	0.0435	N/A	N/A
chr15:100214991-100215472	Stat1a-only	Macrophage	-1.179	0.0436	N/A	N/A
chr18:32133863-32134189	Stat1a-only	Macrophage	-1.13	0.0436	N/A	N/A
chr8:34908534-34908882	Stat1a-only	Macrophage	-1.857	0.044	N/A	N/A
chr10:120151634-120152128	Stat1a-only	Macrophage	1.019	0.0441	N/A	N/A
chr18:53666062-53666715	Stat1a-only	Macrophage	1.347	0.0442	N/A	N/A
chr2:129980628-129980896	Stat1a-only	Macrophage	-1.158	0.0442	N/A	N/A
chr14:121595127-121595853	Stat1a-only	Macrophage	1.155	0.0444	N/A	N/A
chr2:38434435-38435001	Stat1a-only	Macrophage	1.003	0.0444	N/A	N/A
chr17:29024909-29025241	Stat1a-only	Macrophage	-1.508	0.0446	N/A	N/A
chr6:61325854-61326563	Stat1a-only	Macrophage	1.238	0.0447	N/A	N/A
chr5:100616765-100617060	Stat1a-only	Macrophage	-1.473	0.0451	N/A	N/A
chr2:27400094-27400363	Stat1a-only	Macrophage	-1.52	0.0451	N/A	N/A
chr1:61139713-61140471	Stat1a-only	Macrophage	1.021	0.0452	N/A	N/A
chr3:146181025-146181292	Stat1a-only	Macrophage	-1.162	0.0453	N/A	N/A
chr10:77658636-77659181	Stat1a-only	Macrophage	1.273	0.0453	N/A	N/A
chr10:19673198-19673452	Stat1a-only	Macrophage	-1.366	0.0454	N/A	N/A
chr7:73398309-73398661	Stat1a-only	Macrophage	1.002	0.0455	N/A	N/A
chr3:31133660-31134155	Stat1a-only	Macrophage	-1.142	0.0456	N/A	N/A
chr10:118115990-118116370	Stat1a-only	Macrophage	-1.208	0.0456	N/A	N/A
chr14:70035702-70036251	Stat1a-only	Macrophage	1.329	0.0456	N/A	N/A
chrX:105052515-105052845	Stat1a-only	Macrophage	-1.579	0.0457	N/A	N/A
chr8:57341385-57342244	Stat1a-only	Macrophage	1.237	0.0459	N/A	N/A
chr14:32874955-32875278	Stat1a-only	Macrophage	-1.414	0.0461	N/A	N/A
chr4:139161023-139161442	Stat1a-only	Macrophage	-1.832	0.0461	N/A	N/A
chr3:35922523-35922887	Stat1a-only	Macrophage	-1.258	0.0461	N/A	N/A
chr1:138262453-138262801	Stat1a-only	Macrophage	-1.322	0.0463	N/A	N/A
chr12:118373145-118373658	Stat1a-only	Macrophage	1.382	0.0464	N/A	N/A
chr2:62100563-62101018	Stat1a-only	Macrophage	1.376	0.0465	N/A	N/A
chr2:58166790-58167181	Stat1a-only	Macrophage	-1.634	0.0465	N/A	N/A
chr4:147443027-147443589	Stat1a-only	Macrophage	1.04	0.0466	N/A	ENSMUSG00000082248
chr7:143696201-143696565	Stat1a-only	Macrophage	-1.735	0.0467	N/A	N/A
chr5:103777362-103777772	Stat1a-only	Macrophage	1.281	0.047	N/A	N/A
chr9:95835463-95836282	Stat1a-only	Macrophage	1.002	0.0472	N/A	N/A
chr10:75277539-75277908	Stat1a-only	Macrophage	-1.256	0.0473	N/A	N/A
chr8:34120227-34120987	Stat1a-only	Macrophage	1.156	0.0475	N/A	N/A
chr2:138322479-138322877	Stat1a-only	Macrophage	1.034	0.0475	N/A	N/A
chr7:4448243-4448691	Stat1a-only	Macrophage	-1.785	0.0476	N/A	N/A
chr18:53898969-53899608	Stat1a-only	Macrophage	-1.336	0.0478	N/A	N/A
chr2:34960507-34960665	Stat1a-only	Macrophage	-1.522	0.048	N/A	N/A
chr7:90473472-90473874	Stat1a-only	Macrophage	-1.455	0.0481	N/A	N/A
chr10:34326734-34327122	Stat1a-only	Macrophage	-1.351	0.0482	N/A	N/A
chr14:70119236-70119736	Stat1a-only	Macrophage	-1.224	0.0482	N/A	N/A
chr15:96707821-96708345	Stat1a-only	Macrophage	-1.31	0.0482	N/A	N/A
chr16:93415700-93416106	Stat1a-only	Macrophage	-1.06	0.0483	N/A	N/A
chr14:79236180-79237057	Stat1a-only	Macrophage	1.328	0.0483	N/A	N/A
chr7:75320013-75320394	Stat1a-only	Macrophage	-1.234	0.0483	N/A	N/A
chr7:114499210-114499617	Stat1a-only	Macrophage	-1.245	0.0484	N/A	N/A
chr3:89967046-89967242	Stat1a-only	Macrophage	-1.208	0.0484	N/A	N/A
chrUn_GL456239:20315-20779	Stat1a-only	Macrophage	1.358	0.0485	N/A	N/A
chr12:116235349-116235718	Stat1a-only	Macrophage	1.087	0.0485	N/A	N/A
chr1:54840213-54840496	Stat1a-only	Macrophage	-1.5	0.0486	N/A	N/A
chr12:85146321-85146751	Stat1a-only	Macrophage	-1.271	0.0486	N/A	N/A
chr9:56674454-56674996	Stat1a-only	Macrophage	1.699	0.0487	N/A	N/A
chr10:118395406-118395947	Stat1a-only	Macrophage	1.17	0.0488	N/A	N/A
chrX:73503423-73503846	Stat1a-only	Macrophage	1.45	0.0489	N/A	N/A
chr3:116767023-116767317	Stat1a-only	Macrophage	-1.456	0.0493	N/A	N/A
chr5:139197727-139197930	Stat1a-only	Macrophage	-1.349	0.0494	N/A	N/A
chr6:49398362-49398783	Stat1a-only	Macrophage	-1.431	0.0496	N/A	N/A
chr1:152914549-152915230	Stat1a-only	Macrophage	-1.469	0.0496	N/A	N/A
chr1:24045380-24046051	Stat1a-only	Macrophage	1.15	0.0498	N/A	N/A
chr12:40979845-40980708	Stat1a-only	Macrophage	1.008	0.0499	N/A	N/A
chr7:127080019-127080703	Stat1b-only	CD8 T cell	-1.622	0.00614	LOC115486776	ENSMUSG00000064429
chr10:79664045-79664542	Stat1b-only	CD8 T cell	-1.231	0.00852	Madcam1	ENSMUSG00000020310
chr19:4268419-4269557	Stat1b-only	CD8 T cell	-1.179	0.014	Ssh3	ENSMUSG00000034616
chr6:129472516-129473120	Stat1b-only	CD8 T cell	1.126	0.015	Clec7a	ENSMUSG00000079293
chr2:163438308-163438666	Stat1b-only	CD8 T cell	-2.059	0.0167	Gdap1l1	ENSMUSG00000017943
chr15:77970056-77971464	Stat1b-only	CD8 T cell	-1.293	0.0185	Eif3d	ENSMUSG00000016554
chr7:16070775-16071515	Stat1b-only	CD8 T cell	-2.013	0.0188	Zfp541	ENSMUSG00000078796
chr10:80854804-80855998	Stat1b-only	CD8 T cell	-1.221	0.0222	Sppl2b	ENSMUSG00000035206
chr17:9167375-9168000	Stat1b-only	CD8 T cell	1.177	0.0254	6530411M01Rik	ENSMUSG00000097049
chr11:97775410-97775652	Stat1b-only	CD8 T cell	-1.825	0.028	1700001P01Rik	ENSMUSG00000018543
chr15:80671284-80672315	Stat1b-only	CD8 T cell	-1.313	0.0291	Fam83f	ENSMUSG00000022408
chr4:88880259-88880649	Stat1b-only	CD8 T cell	1.056	0.0332	Ifne	ENSMUSG00000045364
chr11:96303039-96303455	Stat1b-only	CD8 T cell	-1.555	0.0346	Hoxb5	ENSMUSG00000038700
chr17:48432699-48432923	Stat1b-only	CD8 T cell	-1.53	0.0351	Apobec2	ENSMUSG00000040694
chr16:17837876-17838052	Stat1b-only	CD8 T cell	1.264	0.037	Car15	ENSMUSG00000090236
chr11:82045304-82045946	Stat1b-only	CD8 T cell	1.612	0.0382	Ccl7	ENSMUSG00000035373
chr14:103046708-103047350	Stat1b-only	CD8 T cell	1.105	0.0449	Acod1	ENSMUSG00000022126
chr2:180893434-180893639	Stat1b-only	CD8 T cell	-1.142	0.0454	Mir124a-3	ENSMUSG00000065454
chr7:30421424-30423510	Stat1b-only	CD8 T cell	-1.16	0.0461	Nfkbid	ENSMUSG00000036931
chr14:15437664-15437926	Stat1b-only	CD8 T cell	1.208	0.0499	B230110C06Rik	ENSMUSG00000097547
chr5:105620356-105620975	Stat1b-only	CD8 T cell	-2.301	7.13e-06	N/A	N/A
chr8:33220523-33220815	Stat1b-only	CD8 T cell	-2.353	0.000275	N/A	N/A
chr1:138237228-138237784	Stat1b-only	CD8 T cell	-2.278	0.000294	N/A	N/A
chr18:46553607-46554119	Stat1b-only	CD8 T cell	1.446	0.00036	N/A	N/A
chr18:46227086-46227427	Stat1b-only	CD8 T cell	1.16	0.000422	N/A	N/A
chr13:52651423-52651710	Stat1b-only	CD8 T cell	-1.717	0.00053	N/A	N/A
chr10:44015696-44016230	Stat1b-only	CD8 T cell	-2.149	0.000586	N/A	N/A
chr4_GL456216_random:40470-41105	Stat1b-only	CD8 T cell	-1.636	0.000935	N/A	N/A
chr15:85151409-85151794	Stat1b-only	CD8 T cell	-1.868	0.000992	N/A	N/A
chr2:171127206-171127505	Stat1b-only	CD8 T cell	-2.537	0.00103	N/A	N/A
chr10:127738177-127738332	Stat1b-only	CD8 T cell	-2.24	0.00119	N/A	N/A
chr13:107893916-107894183	Stat1b-only	CD8 T cell	-1.945	0.00133	N/A	N/A
chr11:109779285-109779863	Stat1b-only	CD8 T cell	-1.503	0.00143	N/A	N/A
chr3:123159631-123159945	Stat1b-only	CD8 T cell	1.659	0.00144	N/A	N/A
chr7:116514011-116514352	Stat1b-only	CD8 T cell	-2.29	0.0015	N/A	N/A
chr14:45167461-45167782	Stat1b-only	CD8 T cell	-2.109	0.0019	N/A	N/A
chr1:106351532-106352120	Stat1b-only	CD8 T cell	1.662	0.00211	N/A	N/A
chr1:131528845-131529139	Stat1b-only	CD8 T cell	-1.961	0.00212	N/A	N/A
chr14:54448020-54448333	Stat1b-only	CD8 T cell	-1.741	0.00245	N/A	N/A
chr17:33802236-33802552	Stat1b-only	CD8 T cell	-2.039	0.00273	N/A	N/A
chr19:14545806-14546094	Stat1b-only	CD8 T cell	-2.185	0.00296	N/A	N/A
chr2:71025508-71025838	Stat1b-only	CD8 T cell	-1.971	0.00296	N/A	N/A
chr3:129487614-129487867	Stat1b-only	CD8 T cell	1.553	0.0031	N/A	N/A
chr17:44745444-44745757	Stat1b-only	CD8 T cell	-2.508	0.0031	N/A	N/A
chr7:128048609-128049396	Stat1b-only	CD8 T cell	-2.087	0.00341	N/A	N/A
chr11:119035645-119035813	Stat1b-only	CD8 T cell	-1.955	0.00344	N/A	N/A
chr13:25115942-25116410	Stat1b-only	CD8 T cell	-1.857	0.00361	N/A	N/A
chr16:77535026-77535394	Stat1b-only	CD8 T cell	-2.336	0.00372	N/A	N/A
chr18:76257147-76257369	Stat1b-only	CD8 T cell	-2.139	0.00376	N/A	N/A
chr2:31106564-31107030	Stat1b-only	CD8 T cell	-1.787	0.00383	N/A	N/A
chr16:90925495-90925846	Stat1b-only	CD8 T cell	-1.782	0.00386	N/A	N/A
chr5:67826428-67826670	Stat1b-only	CD8 T cell	1.212	0.00412	N/A	N/A
chr13:5988498-5988791	Stat1b-only	CD8 T cell	-2.124	0.00424	N/A	N/A
chr9:77935853-77936536	Stat1b-only	CD8 T cell	-2.286	0.00439	N/A	N/A
chr13:101753787-101753958	Stat1b-only	CD8 T cell	-1.929	0.00443	N/A	N/A
chr15:91178633-91179555	Stat1b-only	CD8 T cell	-1.557	0.00496	N/A	N/A
chr10:19183787-19184020	Stat1b-only	CD8 T cell	-2.042	0.005	N/A	N/A
chr1:105866670-105867305	Stat1b-only	CD8 T cell	1.499	0.00539	N/A	N/A
chr11:77621964-77622606	Stat1b-only	CD8 T cell	-1.925	0.00545	N/A	N/A
chr8:33784917-33785213	Stat1b-only	CD8 T cell	1.262	0.00579	N/A	N/A
chr1:131491550-131491860	Stat1b-only	CD8 T cell	-1.531	0.00613	N/A	N/A
chr1:39885528-39885988	Stat1b-only	CD8 T cell	-1.943	0.00638	N/A	N/A
chr2:93063328-93063711	Stat1b-only	CD8 T cell	-1.899	0.00638	N/A	N/A
chr8:119743655-119744021	Stat1b-only	CD8 T cell	-1.747	0.00652	N/A	N/A
chr1:128708896-128709277	Stat1b-only	CD8 T cell	-1.459	0.00673	N/A	N/A
chr1:188981465-188981635	Stat1b-only	CD8 T cell	1.445	0.00684	N/A	N/A
chr12:119330632-119331006	Stat1b-only	CD8 T cell	-2.358	0.00702	N/A	N/A
chr8:10990683-10991502	Stat1b-only	CD8 T cell	-1.669	0.00779	N/A	N/A
chr3:142696475-142696867	Stat1b-only	CD8 T cell	1.303	0.00808	N/A	N/A
chr3:30896257-30896506	Stat1b-only	CD8 T cell	1.239	0.00814	N/A	N/A
chr3:115985208-115986146	Stat1b-only	CD8 T cell	-1.757	0.00825	N/A	N/A
chr5:120806499-120806855	Stat1b-only	CD8 T cell	-1.883	0.00908	N/A	N/A
chr17:34075289-34075547	Stat1b-only	CD8 T cell	-2.049	0.00931	N/A	N/A
chr2:126663470-126663852	Stat1b-only	CD8 T cell	-1.947	0.00939	N/A	N/A
chr3:89588519-89588799	Stat1b-only	CD8 T cell	-1.941	0.00942	N/A	N/A
chr16:36983875-36984084	Stat1b-only	CD8 T cell	1.285	0.00947	N/A	N/A
chr1:79853530-79853948	Stat1b-only	CD8 T cell	-1.867	0.00963	N/A	N/A
chr4:44281510-44282496	Stat1b-only	CD8 T cell	-1.394	0.00973	N/A	N/A
chr3:105757344-105758067	Stat1b-only	CD8 T cell	-1.547	0.00992	N/A	N/A
chr11:4195402-4196256	Stat1b-only	CD8 T cell	-1.651	0.00994	N/A	N/A
chr6:8771420-8771984	Stat1b-only	CD8 T cell	1.234	0.01	N/A	N/A
chr10:70115689-70116034	Stat1b-only	CD8 T cell	-1.883	0.0101	N/A	N/A
chr15:77982257-77982581	Stat1b-only	CD8 T cell	-1.835	0.0101	N/A	N/A
chr1:52597239-52597682	Stat1b-only	CD8 T cell	-1.469	0.0103	N/A	N/A
chr11:98807093-98807625	Stat1b-only	CD8 T cell	-1.531	0.0106	N/A	N/A
chr5:121065633-121065901	Stat1b-only	CD8 T cell	-1.964	0.0111	N/A	N/A
chr14:73165278-73165455	Stat1b-only	CD8 T cell	-1.982	0.0112	N/A	N/A
chr5:117181485-117182257	Stat1b-only	CD8 T cell	1.065	0.0112	N/A	N/A
chr11:98712629-98712958	Stat1b-only	CD8 T cell	-1.917	0.0114	N/A	N/A
chr1:112451617-112451934	Stat1b-only	CD8 T cell	-1.646	0.0114	N/A	N/A
chr15:27477455-27478029	Stat1b-only	CD8 T cell	1.131	0.0114	N/A	N/A
chr8:8994603-8995085	Stat1b-only	CD8 T cell	1.003	0.0115	N/A	N/A
chr15:85246869-85247271	Stat1b-only	CD8 T cell	-1.741	0.0119	N/A	N/A
chr2:102364560-102365006	Stat1b-only	CD8 T cell	-1.839	0.0119	N/A	N/A
chr4:156076906-156078299	Stat1b-only	CD8 T cell	-1.05	0.012	N/A	N/A
chr15:51960128-51960359	Stat1b-only	CD8 T cell	-1.986	0.012	N/A	N/A
chr1:177683288-177683813	Stat1b-only	CD8 T cell	1.184	0.0123	N/A	N/A
chrX:101240944-101241332	Stat1b-only	CD8 T cell	-1.618	0.0129	N/A	N/A
chr2:115667571-115667848	Stat1b-only	CD8 T cell	1.298	0.0129	N/A	N/A
chr19:5367417-5367681	Stat1b-only	CD8 T cell	-1.635	0.013	N/A	N/A
chr2:6285495-6285828	Stat1b-only	CD8 T cell	-1.983	0.0133	N/A	N/A
chr13:55601644-55601911	Stat1b-only	CD8 T cell	-1.981	0.0136	N/A	N/A
chr3:52131123-52131537	Stat1b-only	CD8 T cell	-1.852	0.0137	N/A	N/A
chr5:115710220-115710560	Stat1b-only	CD8 T cell	-1.923	0.0137	N/A	N/A
chr4:62617698-62618358	Stat1b-only	CD8 T cell	1.217	0.0137	N/A	N/A
chr7:131042757-131042914	Stat1b-only	CD8 T cell	1.013	0.0138	N/A	N/A
chr17:55736470-55737367	Stat1b-only	CD8 T cell	-1.708	0.0139	N/A	N/A
chr14:121264556-121264925	Stat1b-only	CD8 T cell	1.181	0.0141	N/A	N/A
chr12:105722583-105723147	Stat1b-only	CD8 T cell	-1.466	0.0142	N/A	N/A
chr11:70525800-70526049	Stat1b-only	CD8 T cell	-1.699	0.0142	N/A	N/A
chr15:32766225-32766632	Stat1b-only	CD8 T cell	-1.494	0.0142	N/A	N/A
chr2:4929294-4929673	Stat1b-only	CD8 T cell	1.37	0.0143	N/A	N/A
chr3:88494881-88495541	Stat1b-only	CD8 T cell	-1.076	0.0144	N/A	N/A
chr11:60093529-60093781	Stat1b-only	CD8 T cell	1.186	0.0144	N/A	N/A
chr18:15291578-15292536	Stat1b-only	CD8 T cell	1.305	0.0144	N/A	N/A
chr5:137670262-137670635	Stat1b-only	CD8 T cell	-1.537	0.0144	N/A	N/A
chr7:132765677-132765998	Stat1b-only	CD8 T cell	-1.825	0.0147	N/A	N/A
chr4:40773973-40774142	Stat1b-only	CD8 T cell	-1.689	0.0149	N/A	N/A
chr18:69595771-69596261	Stat1b-only	CD8 T cell	-1.731	0.015	N/A	N/A
chr3:131142296-131142541	Stat1b-only	CD8 T cell	-1.48	0.0155	N/A	N/A
chr7:132428284-132428812	Stat1b-only	CD8 T cell	-1.729	0.0156	N/A	N/A
chr4:34322874-34323508	Stat1b-only	CD8 T cell	1.357	0.0157	N/A	N/A
chr9:65011318-65011629	Stat1b-only	CD8 T cell	-1.354	0.0159	N/A	N/A
chr5:100893705-100894278	Stat1b-only	CD8 T cell	1.354	0.016	N/A	N/A
chr10:82967535-82967943	Stat1b-only	CD8 T cell	-1.096	0.0162	N/A	N/A
chr3:68954494-68954866	Stat1b-only	CD8 T cell	-2.058	0.0162	N/A	N/A
chr3:139016194-139017001	Stat1b-only	CD8 T cell	-1.785	0.0167	N/A	N/A
chr5:103937165-103938001	Stat1b-only	CD8 T cell	-1.094	0.0167	N/A	N/A
chr3:146136445-146136745	Stat1b-only	CD8 T cell	1.038	0.017	N/A	N/A
chr4:22365500-22365737	Stat1b-only	CD8 T cell	1.317	0.017	N/A	N/A
chr10:96601771-96602019	Stat1b-only	CD8 T cell	-2.01	0.017	N/A	N/A
chr10:43694204-43694806	Stat1b-only	CD8 T cell	1.23	0.0171	N/A	N/A
chr11:70305809-70306726	Stat1b-only	CD8 T cell	-1.512	0.0171	N/A	N/A
chr11:4536558-4537291	Stat1b-only	CD8 T cell	-1.841	0.0172	N/A	N/A
chr16:96103014-96103417	Stat1b-only	CD8 T cell	-1.764	0.0173	N/A	N/A
chr6:41026814-41027675	Stat1b-only	CD8 T cell	1.066	0.0176	N/A	N/A
chr17:88107790-88108124	Stat1b-only	CD8 T cell	-1.342	0.0177	N/A	N/A
chr11:29267874-29268241	Stat1b-only	CD8 T cell	-1.643	0.0181	N/A	N/A
chrX:153947436-153947583	Stat1b-only	CD8 T cell	1.553	0.0181	N/A	N/A
chr9:108305304-108305553	Stat1b-only	CD8 T cell	-1.648	0.0199	N/A	N/A
chr1:189819727-189819921	Stat1b-only	CD8 T cell	1.124	0.0203	N/A	N/A
chr10:98842738-98843102	Stat1b-only	CD8 T cell	1.029	0.0203	N/A	N/A
chr7:56146518-56146920	Stat1b-only	CD8 T cell	-1.541	0.0204	N/A	N/A
chr4:43286957-43287939	Stat1b-only	CD8 T cell	1.08	0.0206	N/A	N/A
chr13:60892194-60893244	Stat1b-only	CD8 T cell	1.144	0.0208	N/A	N/A
chr4:149675656-149676389	Stat1b-only	CD8 T cell	-1.371	0.0211	N/A	N/A
chr12:73560064-73560404	Stat1b-only	CD8 T cell	-1.581	0.0212	N/A	N/A
chr5:96794185-96794678	Stat1b-only	CD8 T cell	1.291	0.0215	N/A	N/A
chr5:120439528-120439813	Stat1b-only	CD8 T cell	1.255	0.0217	N/A	N/A
chr10:79670098-79670649	Stat1b-only	CD8 T cell	-1.289	0.0218	N/A	N/A
chr4:145026413-145026975	Stat1b-only	CD8 T cell	1.023	0.0221	N/A	N/A
chr15:79400172-79400568	Stat1b-only	CD8 T cell	-1.608	0.0222	N/A	N/A
chr12:12221956-12222314	Stat1b-only	CD8 T cell	1.153	0.0222	N/A	N/A
chr2:6271571-6271804	Stat1b-only	CD8 T cell	1.127	0.0224	N/A	N/A
chr11:103054681-103055135	Stat1b-only	CD8 T cell	-1.385	0.0224	N/A	N/A
chr12:55316545-55316942	Stat1b-only	CD8 T cell	-1.321	0.0224	N/A	N/A
chr5:86068341-86068722	Stat1b-only	CD8 T cell	-2.265	0.0225	N/A	N/A
chr11:98660139-98660991	Stat1b-only	CD8 T cell	-1.304	0.0226	N/A	N/A
chr7:127223609-127223840	Stat1b-only	CD8 T cell	-1.586	0.0228	N/A	N/A
chr2:120887481-120888173	Stat1b-only	CD8 T cell	-1.464	0.023	N/A	N/A
chr8:105726400-105728181	Stat1b-only	CD8 T cell	-1.004	0.023	N/A	N/A
chr7:141456846-141457077	Stat1b-only	CD8 T cell	-1.207	0.023	N/A	N/A
chr15:57859135-57859920	Stat1b-only	CD8 T cell	-1.28	0.0232	N/A	N/A
chr8:8954447-8954905	Stat1b-only	CD8 T cell	1.181	0.0233	N/A	N/A
chr2:52734540-52734861	Stat1b-only	CD8 T cell	1.384	0.0233	N/A	N/A
chr19:5458106-5458405	Stat1b-only	CD8 T cell	-1.655	0.0233	N/A	N/A
chr1:152572966-152573421	Stat1b-only	CD8 T cell	1.428	0.0234	N/A	N/A
chr10:18011919-18012127	Stat1b-only	CD8 T cell	-2.05	0.0234	N/A	ENSMUSG00000091367
chr11:120308088-120308274	Stat1b-only	CD8 T cell	-1.533	0.0236	N/A	N/A
chr7:66273451-66273930	Stat1b-only	CD8 T cell	1.057	0.0237	N/A	N/A
chr10:39394246-39394752	Stat1b-only	CD8 T cell	-1.165	0.024	N/A	N/A
chr11:20743462-20743736	Stat1b-only	CD8 T cell	-1.443	0.024	N/A	N/A
chr17:29170892-29172590	Stat1b-only	CD8 T cell	-1.006	0.0241	N/A	N/A
chr13:97410582-97410855	Stat1b-only	CD8 T cell	-1.571	0.0243	N/A	N/A
chr19:60309814-60310334	Stat1b-only	CD8 T cell	-1.984	0.0243	N/A	N/A
chr7:78909047-78909456	Stat1b-only	CD8 T cell	-1.628	0.0243	N/A	N/A
chr13:23449233-23449544	Stat1b-only	CD8 T cell	-1.855	0.0244	N/A	N/A
chr9:41129122-41129691	Stat1b-only	CD8 T cell	-1.181	0.0244	N/A	N/A
chr6:57626786-57627179	Stat1b-only	CD8 T cell	1.204	0.0248	N/A	N/A
chr13:67463737-67464558	Stat1b-only	CD8 T cell	-1.197	0.025	N/A	N/A
chr4:59338859-59339266	Stat1b-only	CD8 T cell	-1.804	0.0252	N/A	N/A
chr4:108798166-108798811	Stat1b-only	CD8 T cell	-1.428	0.0253	N/A	N/A
chr18:39452835-39453316	Stat1b-only	CD8 T cell	-1.399	0.0253	N/A	N/A
chr17:84196385-84196623	Stat1b-only	CD8 T cell	1.174	0.0258	N/A	N/A
chr17:26234305-26236233	Stat1b-only	CD8 T cell	-1.009	0.0259	N/A	N/A
chr8:80974622-80975009	Stat1b-only	CD8 T cell	-1.549	0.0259	N/A	N/A
chr8:122938125-122938374	Stat1b-only	CD8 T cell	-1.694	0.026	N/A	N/A
chr7:122206089-122206699	Stat1b-only	CD8 T cell	1.656	0.0264	N/A	N/A
chr3:89047708-89048152	Stat1b-only	CD8 T cell	-1.725	0.0265	N/A	N/A
chr4:6759035-6759343	Stat1b-only	CD8 T cell	1	0.0269	N/A	N/A
chr4:102104470-102105064	Stat1b-only	CD8 T cell	1.869	0.0272	N/A	N/A
chr17:47038840-47039383	Stat1b-only	CD8 T cell	-1.069	0.0273	N/A	N/A
chr1:105564837-105565409	Stat1b-only	CD8 T cell	1.14	0.0282	N/A	N/A
chr12:86989941-86990670	Stat1b-only	CD8 T cell	-1.386	0.0283	N/A	N/A
chr2:84088545-84089097	Stat1b-only	CD8 T cell	-2.102	0.0284	N/A	N/A
chr1:85677230-85677377	Stat1b-only	CD8 T cell	-1.329	0.0285	N/A	N/A
chr9:115487081-115487867	Stat1b-only	CD8 T cell	-1.85	0.0286	N/A	N/A
chr19:6260501-6260815	Stat1b-only	CD8 T cell	-1.679	0.0287	N/A	N/A
chr5:123858854-123859410	Stat1b-only	CD8 T cell	-1.99	0.0287	N/A	N/A
chr1:13225125-13225316	Stat1b-only	CD8 T cell	-1.676	0.0288	N/A	N/A
chr8:123202303-123202708	Stat1b-only	CD8 T cell	-1.496	0.029	N/A	N/A
chr15:41429315-41429973	Stat1b-only	CD8 T cell	-1.331	0.029	N/A	N/A
chr13:8786332-8786541	Stat1b-only	CD8 T cell	-1.296	0.0291	N/A	N/A
chr5:117359446-117359858	Stat1b-only	CD8 T cell	-1.602	0.0293	N/A	N/A
chr16:38150241-38150679	Stat1b-only	CD8 T cell	1.184	0.0293	N/A	N/A
chr6:108864538-108864685	Stat1b-only	CD8 T cell	1.378	0.0294	N/A	N/A
chr15:76514261-76514687	Stat1b-only	CD8 T cell	-2.099	0.0296	N/A	N/A
chr8:70489396-70489771	Stat1b-only	CD8 T cell	-1.622	0.0296	N/A	N/A
chr2:49531978-49532301	Stat1b-only	CD8 T cell	-2.089	0.0297	N/A	N/A
chr11:104614063-104614771	Stat1b-only	CD8 T cell	-1.641	0.0298	N/A	N/A
chr12:69253927-69254148	Stat1b-only	CD8 T cell	-1.871	0.0298	N/A	N/A
chr9:61431751-61432352	Stat1b-only	CD8 T cell	-1.86	0.03	N/A	N/A
chr6:71920770-71921142	Stat1b-only	CD8 T cell	-1.722	0.0301	N/A	N/A
chr4:45280076-45280572	Stat1b-only	CD8 T cell	-1.181	0.0301	N/A	N/A
chr14:56905814-56906131	Stat1b-only	CD8 T cell	-1.845	0.0303	N/A	N/A
chr15:67290944-67291150	Stat1b-only	CD8 T cell	-1.614	0.0304	N/A	N/A
chr9:44832979-44833621	Stat1b-only	CD8 T cell	-1.941	0.0307	N/A	N/A
chr19:44301104-44301476	Stat1b-only	CD8 T cell	-1.287	0.0309	N/A	N/A
chr7:112188012-112188438	Stat1b-only	CD8 T cell	-1.512	0.031	N/A	N/A
chr13:114885149-114885645	Stat1b-only	CD8 T cell	-1.535	0.0311	N/A	N/A
chr7:80207241-80207581	Stat1b-only	CD8 T cell	-1.304	0.0313	N/A	N/A
chr11:118975446-118975808	Stat1b-only	CD8 T cell	-1.298	0.0314	N/A	N/A
chr9:79806365-79806652	Stat1b-only	CD8 T cell	-1.743	0.0315	N/A	N/A
chr19:4762233-4762624	Stat1b-only	CD8 T cell	-1.535	0.0316	N/A	N/A
chr10:128978209-128978489	Stat1b-only	CD8 T cell	1.234	0.0318	N/A	N/A
chrX:35905411-35905818	Stat1b-only	CD8 T cell	-1.891	0.0318	N/A	N/A
chr1:182130854-182131236	Stat1b-only	CD8 T cell	-1.752	0.0323	N/A	N/A
chr17:78992249-78992595	Stat1b-only	CD8 T cell	-1.55	0.0323	N/A	N/A
chr2:21958398-21958820	Stat1b-only	CD8 T cell	-2.485	0.0324	N/A	N/A
chr15:86021984-86022386	Stat1b-only	CD8 T cell	-1.699	0.0325	N/A	N/A
chr19:14614788-14615360	Stat1b-only	CD8 T cell	-1.262	0.0325	N/A	N/A
chr13:101734246-101734678	Stat1b-only	CD8 T cell	-1.453	0.0329	N/A	N/A
chr2:28464066-28464671	Stat1b-only	CD8 T cell	-1.156	0.0329	N/A	N/A
chr15:84338406-84338704	Stat1b-only	CD8 T cell	-1.924	0.033	N/A	N/A
chr7:128132101-128132519	Stat1b-only	CD8 T cell	-1.759	0.033	N/A	N/A
chr10:7471851-7472033	Stat1b-only	CD8 T cell	1.052	0.0331	N/A	N/A
chr13:111967757-111968136	Stat1b-only	CD8 T cell	-1.531	0.0332	N/A	N/A
chr3:10004744-10005253	Stat1b-only	CD8 T cell	1.106	0.0332	N/A	N/A
chr18:33041592-33041829	Stat1b-only	CD8 T cell	-1.531	0.0334	N/A	N/A
chr1:58846276-58846521	Stat1b-only	CD8 T cell	1.465	0.0334	N/A	N/A
chr2:166976288-166976845	Stat1b-only	CD8 T cell	-1.789	0.0335	N/A	N/A
chr10:116895206-116895633	Stat1b-only	CD8 T cell	-1.706	0.0336	N/A	N/A
chr17:83025257-83025757	Stat1b-only	CD8 T cell	-1.284	0.0337	N/A	N/A
chrX:42432516-42432828	Stat1b-only	CD8 T cell	1.143	0.0342	N/A	N/A
chr2:138257814-138258304	Stat1b-only	CD8 T cell	-1.345	0.0344	N/A	N/A
chr7:132996453-132996700	Stat1b-only	CD8 T cell	-1.584	0.0344	N/A	N/A
chr11:53139699-53140114	Stat1b-only	CD8 T cell	-1.352	0.0344	N/A	N/A
chr14:64794635-64795161	Stat1b-only	CD8 T cell	1.287	0.0344	N/A	N/A
chr10:93234712-93235151	Stat1b-only	CD8 T cell	-1.336	0.0345	N/A	N/A
chr4:136454683-136455283	Stat1b-only	CD8 T cell	-1.388	0.0345	N/A	N/A
chr12:16925024-16925342	Stat1b-only	CD8 T cell	1.052	0.0346	N/A	N/A
chr10:62410957-62411387	Stat1b-only	CD8 T cell	-1.488	0.0346	N/A	N/A
chr6:31324707-31325126	Stat1b-only	CD8 T cell	1.328	0.0349	N/A	N/A
chr17:66092729-66093074	Stat1b-only	CD8 T cell	-1.745	0.035	N/A	N/A
chr1:164564791-164565250	Stat1b-only	CD8 T cell	-1.374	0.035	N/A	N/A
chr10:95442289-95442714	Stat1b-only	CD8 T cell	1.506	0.035	N/A	N/A
chrX:42555691-42555854	Stat1b-only	CD8 T cell	1.149	0.0352	N/A	N/A
chr1:179506934-179507379	Stat1b-only	CD8 T cell	-1.684	0.0353	N/A	N/A
chr17:35257329-35257767	Stat1b-only	CD8 T cell	-1.669	0.0356	N/A	N/A
chr7:45654686-45654974	Stat1b-only	CD8 T cell	-1.833	0.0359	N/A	N/A
chr12:16528647-16529062	Stat1b-only	CD8 T cell	-1.088	0.0359	N/A	N/A
chr10:127320051-127320442	Stat1b-only	CD8 T cell	-1.709	0.036	N/A	N/A
chr2:105986631-105987222	Stat1b-only	CD8 T cell	1.216	0.0362	N/A	N/A
chr11:68967220-68967419	Stat1b-only	CD8 T cell	-1.652	0.0363	N/A	N/A
chr16:57445266-57446509	Stat1b-only	CD8 T cell	1.077	0.0364	N/A	N/A
chr4:120844879-120845451	Stat1b-only	CD8 T cell	1.199	0.0365	N/A	N/A
chr13:24444667-24445566	Stat1b-only	CD8 T cell	-1.577	0.0366	N/A	N/A
chr11:109668334-109668696	Stat1b-only	CD8 T cell	-1.457	0.0367	N/A	N/A
chr14:70286263-70286463	Stat1b-only	CD8 T cell	-1.703	0.0368	N/A	N/A
chr12:32131374-32131637	Stat1b-only	CD8 T cell	1.077	0.0381	N/A	N/A
chr7:142394919-142395117	Stat1b-only	CD8 T cell	-1.515	0.0381	N/A	N/A
chr3:19885097-19885280	Stat1b-only	CD8 T cell	1.267	0.0382	N/A	N/A
chr5:128947107-128947538	Stat1b-only	CD8 T cell	-1.138	0.0387	N/A	N/A
chr13:56806695-56807293	Stat1b-only	CD8 T cell	-1.488	0.0391	N/A	N/A
chr2:71353288-71354357	Stat1b-only	CD8 T cell	-1.638	0.0392	N/A	N/A
chr5:148989564-148989783	Stat1b-only	CD8 T cell	-1.475	0.0394	N/A	N/A
chrX:77745772-77746120	Stat1b-only	CD8 T cell	1.384	0.0396	N/A	N/A
chr9:27009060-27009397	Stat1b-only	CD8 T cell	1.096	0.0396	N/A	N/A
chr19:54014968-54015302	Stat1b-only	CD8 T cell	-1.645	0.0397	N/A	N/A
chr5:77287966-77288226	Stat1b-only	CD8 T cell	1.233	0.0398	N/A	N/A
chr19:4121958-4122268	Stat1b-only	CD8 T cell	-1.991	0.0398	N/A	N/A
chr18:42601731-42602049	Stat1b-only	CD8 T cell	-1.419	0.04	N/A	N/A
chr6:65608757-65609066	Stat1b-only	CD8 T cell	-1.797	0.04	N/A	N/A
chrX:50683561-50683916	Stat1b-only	CD8 T cell	1.31	0.0402	N/A	N/A
chr10:8973650-8974396	Stat1b-only	CD8 T cell	-1.266	0.0402	N/A	N/A
chr13:45894281-45894626	Stat1b-only	CD8 T cell	-1.687	0.0409	N/A	N/A
chr10:127083530-127083848	Stat1b-only	CD8 T cell	-1.49	0.041	N/A	N/A
chr3:59152904-59154048	Stat1b-only	CD8 T cell	1.034	0.0412	N/A	N/A
chr5:122832516-122833178	Stat1b-only	CD8 T cell	-1.482	0.0414	N/A	N/A
chrX:150413285-150413518	Stat1b-only	CD8 T cell	1.191	0.0414	N/A	N/A
chr3:59169345-59169590	Stat1b-only	CD8 T cell	1.207	0.0416	N/A	N/A
chr10:79881955-79882350	Stat1b-only	CD8 T cell	-1.575	0.0417	N/A	N/A
chr1:35656296-35657181	Stat1b-only	CD8 T cell	-1.28	0.0419	N/A	N/A
chr2:166646702-166647636	Stat1b-only	CD8 T cell	-1.012	0.042	N/A	N/A
chr6:97808502-97808907	Stat1b-only	CD8 T cell	1.218	0.0423	N/A	N/A
chr1:138125328-138125649	Stat1b-only	CD8 T cell	-1.742	0.0423	N/A	N/A
chr5:95970853-95971138	Stat1b-only	CD8 T cell	-1.807	0.0425	N/A	N/A
chr4:40953545-40953917	Stat1b-only	CD8 T cell	-1.401	0.0427	N/A	N/A
chr14:77896615-77897070	Stat1b-only	CD8 T cell	-1.737	0.0429	N/A	N/A
chr5:151722551-151722841	Stat1b-only	CD8 T cell	-1.937	0.0431	N/A	N/A
chr10:127138508-127138828	Stat1b-only	CD8 T cell	-1.6	0.0431	N/A	ENSMUSG00000088672
chr6:147023487-147023916	Stat1b-only	CD8 T cell	1.287	0.0432	N/A	N/A
chr2:44274438-44275279	Stat1b-only	CD8 T cell	-1.386	0.0434	N/A	N/A
chr15:84754989-84755410	Stat1b-only	CD8 T cell	-1.077	0.0434	N/A	N/A
chr7:104398534-104398961	Stat1b-only	CD8 T cell	-1.955	0.0435	N/A	N/A
chr11:69063894-69064045	Stat1b-only	CD8 T cell	-1.744	0.0435	N/A	N/A
chr17:84402462-84403038	Stat1b-only	CD8 T cell	-1.303	0.0438	N/A	N/A
chr12:98453237-98453726	Stat1b-only	CD8 T cell	-1.036	0.0438	N/A	N/A
chr6:118922952-118923220	Stat1b-only	CD8 T cell	-1.633	0.0441	N/A	N/A
chr10:111460816-111461020	Stat1b-only	CD8 T cell	1.004	0.0442	N/A	N/A
chr9:89963383-89963935	Stat1b-only	CD8 T cell	1.272	0.0442	N/A	N/A
chr9:118157260-118157562	Stat1b-only	CD8 T cell	-1.889	0.0442	N/A	N/A
chr16:37871246-37871540	Stat1b-only	CD8 T cell	1.111	0.0442	N/A	N/A
chr3:107681204-107681746	Stat1b-only	CD8 T cell	-1.31	0.0444	N/A	N/A
chr16:36665147-36665434	Stat1b-only	CD8 T cell	-1.588	0.0444	N/A	N/A
chr3:143615768-143616009	Stat1b-only	CD8 T cell	1.118	0.0444	N/A	N/A
chr14:7838404-7839063	Stat1b-only	CD8 T cell	1.094	0.0446	N/A	N/A
[truncated: 53,818 more rows]

## Sheet: Supplementary Table 4
Gene symbol	Ensembl gene ID	Treatment	Cell type	Log2 fold change	Adjusted p-value
[truncated: 14,686 more rows]

[truncated: 3 more sheets: Supplementary Table 5, Supplementary Table 6, Supplementary Table 7]
